# Supplementary material for: Functional genomics uncovers the transcription factor BNC2 as required for myofibroblastic activation in fibrosis
Source: Nat Commun. 2022 Sep 10;13:5324. doi: 10.1038/s41467-022-33063-9 (PMC9464213; doi:10.1038/s41467-022-33063-9)
Supplement: Supplementary file 4 — Supplementary Data 1 [file 41467_2022_33063_MOESM4_ESM.xls]

## Sheet: Genes_in_3_clusters
Table S1. Genes associated with broad H3K4me3 in MFs
Cluster_1	Cluster_2	Cluster_3
ACTN1	ACSL3	AAK1
ACTN4	ADAMTS1	ABCE1
AHNAK	ADAMTS9	ACAA1
AMIGO2	AKT1S1	ACAP3
ANXA2	ALOXE3	ACBD5
ANXA5	AMOTL2	ACIN1
ARHGAP22	AP4M1	ACTB
ARSJ	ARHGAP21	ACTG1
ATP8B1	ASAP1	ACTR3
BICC1	ATG4B	ACVR2A
BNC2	ATN1	ADAM9
CALD1	AX746903	ADAMTS6
CAPN2	AX747619	ADCK4
CAV1	B3GALT4	ADD3
CCDC80	BAMBI	ADH5
CD248	BBC3	ADHFE1
CDC42EP2	BCAR3	ADM
CDC42EP3	BCL2L11	AGPAT1
CDH11	BCL6B	AHR
CDKN2C	BDNF	AIDA
CNIH3	BHLHE41	AKIRIN2
COL1A1	BICD1	ALCAM
COL1A2	BMPR1A	ALDOA
COL4A1	CCND1	ALG5
COL4A2	CD3EAP	ALKBH5
COL5A1	CD63	AMD1
COL6A3	CDC42BPA	ANAPC10
COL8A1	CDC42EP4	ANAPC13
CREB3L1	CDH2	ANKH
CRIM1	CKS1B	ANKHD1-EIF4EBP3
CSRP1	CLDN6	ANKIB1
CTGF	CLEC11A	ANKMY2
DAB2	CNN2	ANKS1A
DCBLD2	CNN3	ANO6
DDR2	CNNM2	ANP32A
DKK1	CNTNAP1	ANTXR2
DNMBP	COL11A2	ANXA1
DSTN	COL12A1	AP3M2
EDN1	CRAMP1L	AP3S1
EGFR	CRYZL1	APAF1
ELL2	CSNK1E	APIP
EPHA2	CTNND1	APOLD1
ERRFI1	CTPS	ARF1
FAP	CTSC	ARF4
KLF9	CTTN	ARF6
FBN1	CYR61	ARHGAP10
FGF5	DHRS3	ARHGAP11A
FHL2	DNAJB6	ARHGAP11B
FN1	DSEL	ARHGAP12
FNDC3B	DZIP1	ARHGEF12
FOXC2	EDIL3	ARHGEF2
FOXF1	EEF1D	ARID1A
FOXL1	EFNA5	ARID1B
FRMD6	EGLN1	ARID2
FZD4	EGR1	ARID4A
GEM	EMD	ARID4B
GLS	EME2	ARID5B
GLT8D1	ENO3	ARL4C
HAND2	EPHA4	ARL6IP1
HOXA1	EPHA5	ARL6IP6
HOXB2	EPHB4	ARMC5
HOXB3	ERF	ARPC2
HOXB4	ETV1	ARPC5
HOXB5	ETV5	ARPC5L
IGFBP4	F3	ARRDC3
ITGA3	FAM155A	ASH1L
KLF9	FAT1	ASPH
LAMC1	FAT4	ASXL1
LMNA	FBXL19	ATAD2B
LOX	FERMT2	ATF4
LOXL1	FGF2	ATG12
LRP1	FGFR1	ATL1
MICAL2	FJX1	ATM
MYH9	FKBP10	ATP1B3
MYL9	FLAD1	ATP2A2
MYOF	FLI1	ATP2B4
NBEAL1	FLNB	ATP5C1
NEDD9	FLNC	ATP6V1A
NFE2L1	FLRT2	ATXN1
NNMT	FSCN1	ATXN2
NR2F2	FST	ATXN2L
NRP1	FZD1	B3GALNT2
NT5E	FZD2	B4GALT1
OSR1	FZD7	BACH1
PAPPA	FZD8	BAG4
PCDH18	GAS1	BARD1
PDGFC	GATA6	BASP1
PDGFRA	GCAT	BBX
PDLIM5	GCN1L1	BCL10
PLEKHA4	GDF6	BCL11A
PLOD2	GDNF	BCL2L1
PMP22	GJC1	BCL6
POSTN	GNG12	BET1L
PRKG1	GREM1	BHLHE40
PRRX1	H1F0	BMPR2
PTRF	HAS2	BRD2
PTX3	HCFC1R1	BRP44
RAPH1	HES7	BTG1
RBMS3	HHIP	BUD31
RGS4	HIST1H2AM	BZW2
RUNX1T1	HIST1H2BH	C2CD3
S100A10	HIST1H2BI	CALM1
SDC4	HIST1H2BO	CALM2
SERPINE1	HIST1H3F	CAMK2D
SERPINH1	HIST1H3G	CAND1
SLC38A2	HIST1H3J	CAPRIN1
SMAD7	HIST1H4G	CAPZA1
SNAI1	HIST1H4I	CARD6
SNAI2	HIST2H2AA3	CARS2
SPARC	HIST2H3C	CBX3
SSR3	HIST2H4A	CCDC47
TAGLN	HLX	CCNL1
TBX2	HMGA1	CCT7
TBX3	HNRNPF	CD164
TGFB2	HOMER1	CD44
TGFBI	HS3ST3A1	CD68
THBS1	HSPB6	CD99
TIPARP	ID3	CDC20
TNC	IFT140	CDC40
TPM2	IGF1R	CDC42SE1
TRAM2	IGF2BP1	CDCA2
TRPS1	IGF2BP3	CDCA8
TWIST1	IGFBP5	CDK6
TWIST2	IL1RAPL1	CDKN1A
UAP1	ILF3	CDKN1B
VEGFC	INPPL1	CEBPB
VGLL4	IRX5	CEBPD
VIM	ISL1	CENPN
WNK4	ITGB8	CEP135
ZFHX4	ITSN1	CEP170
	JAG1	CEP57
	JARID2	CEP63
	KCTD15	CFL1
	KDM2B	CFLAR
	KIAA1432	CHCHD7
	KIAA1683	CHD1
	KIF13A	CHD2
	KIF26B	CHD3
	KIRREL	CISD1
	KLF7	CITED2
	KRT18	CLASP1
	LAMB1	CLCN3
	LPHN2	CLCN6
	LRFN5	CLDN11
	LRSAM1	CLDND2
	LY6G5B	CLK1
	LYPD1	CLK4
	MAGI2	CLTA
	MAMLD1	CLTC
	MAP1B	CNOT8
	MAP3K12	CPEB2
	MBD5	CREB3
	MCM4	CREB3L2
	MCM7	CREBZF
	MEIS2	CRY1
	MEX3B	CSNK1A1
	MIDN	CSNK2B
	MLLT10	CSRNP1
	MMP17	CTDSP2
	MORC2	CUL1
	MPDU1	CUL9
	MRC2	DALRD3
	MRPS34	DAP3
	MSH4	DCAF13
	MYH10	DCAF16
	MYO10	DCAF5
	NAV1	DCAF6
	NAV2	DCUN1D3
	NFKBIL1	DCUN1D4
	NLGN1	DDIT4
	NLGN2	DDX17
	NLGN4Y	DDX3X
	NME3	DDX42
	NOM1	DDX5
	NR4A2	DDX6
	NR4A3	DMTF1
	NRP2	DNAJB14
	NTM	DOCK4
	NUAK1	DPF3
	ODZ4	DSE
	PAICS	DUSP1
	PAN3	DUSP10
	PAWR	DUSP5
	PBX1	DUSP6
	PCDH10	DUSP7
	PCDH7	DYRK2
	PCGF2	E2F3
	PCNT	E2F7
	PDE10A	EBF1
	PDE5A	ECHDC1
	PDGFA	EEA1
	PDLIM7	EEF1A1
	PFN2	EEF1G
	PHF13	EEF2
	PHF17	EFNB2
	PHLDA1	EHD1
	PHLDA3	EIF1
	PLEKHH3	EIF2A
	PLK2	EIF2AK3
	PLSCR3	EIF4A1
	PLXDC2	EIF4A2
	PMAIP1	EIF4G2
	PNKP	EIF5
	POLR2L	EIF5B
	PPAT	ELOVL1
	PPP1R13L	ELOVL6
	PPT2	ENC1
	PRKDC	ENO1
	PRRT1	ENOPH1
	PSMA7	ENY2
	PSMB3	EP300
	PTCH1	EPM2AIP1
	PTMA	ERBB2IP
	PTPN12	ERH
	PTPN14	ETF1
	PTPRG	ETV6
	PVRL2	EWSR1
	PXDN	EXOC8
	RAI14	EXOSC8
	RASAL2	EXT1
	RBM15B	EZR
	RBMS1	FADS2
	RBPMS	FAF1
	RGL2	FAM108C1
	RHEB	FAM111A
	RHOB	FAM120A
	RHOC	FAM134A
	RING1	FAM179B
	RPL12	FAM192A
	RPL3	FAM36A
	RPL35	FANCM
	RPL37	FAS
	RPL4	FBXL14
	RPS18	FBXL3
	RPS6	FBXO11
	RPS8	FBXW7
	RXRB	FEM1B
	SEMA5A	FEM1C
	SEPHS1	FGFR1OP2
	SFRP1	FHOD1
	SGMS1	FKBP14
	SH3RF1	FKBP3
	SHANK1	FOS
	SHC1	FOSL1
	SHC3	FOSL2
	SIX4	FOXO1
	SIX5	FOXO3
	SLC16A1	FRYL
	SLC16A2	FTH1
	SLC1A5	FUBP1
	SLC23A3	FUS
	SLC38A1	FZD6
	SLC39A7	GABARAP
	SLC3A2	GABPB1
	SLIT2	GADD45A
	SLITRK5	GADD45B
	SMAD3	GAPDH
	SMAD6	GARS
	SMPD4	GART
	SOX12	GBA2
	SOX9	GDI2
	SPHK1	GGNBP2
	SPRED1	GGPS1
	SPRY4	GLI1
	SPTAN1	GLIPR1
	SRGAP1	GLUD1
	SS18L1	GNB4
	STC2	GNG5
	TARBP2	GNL1
	TARS	GNPNAT1
	TBC1D17	GOLIM4
	TCF7L2	GOLPH3
	TEAD1	GOLT1B
	TEAD4	GPBP1L1
	TET1	GRK4
	TFE3	GSK3A
	THAP4	GSK3B
	THOC6	GSPT1
	TIGD5	GTPBP1
	TMEM200B	GTPBP2
	TMEM47	H2AFZ
	TNFRSF12A	HADHA
	TNIK	HADHB
	TPBG	HAUS8
	TPM1	HCFC1
	TRERF1	HDAC2
	TRHDE	HDGF
	TRIB2	HEG1
	TRIM28	HERPUD1
	TSC22D1	HEXIM1
	TSHZ3	HIC1
	TSPAN4	HIPK2
	TSPYL4	HIRA
	TUBA1A	HIST1H1B
	TUBB3	HIST1H1E
	TUBB6	HIST1H2AC
	UBE2S	HIST1H2AG
	UGP2	HIST1H2AK
	UQCRH	HIST1H2AL
	USP9X	HIST1H2BC
	VCAN	HIST1H2BD
	VCL	HIST1H2BJ
	VEGFA	HIST1H2BN
	VPS52	HIST1H4K
	VSNL1	HIST2H2AB
	WNT5A	HIST2H2AC
	WWTR1	HIST2H2BE
	YAP1	HIVEP2
	YWHAQ	HJURP
	ZBTB37	HMG20A
	ZCCHC3	HMGA2
	ZNF462	HMGB1
	ZNF503	HMGN1
	ZNF521	HMMR
	ZNF608	HNRNPA0
	ZNF703	HNRNPA1
	ZNFX1	HNRNPA2B1
	ZWILCH	HNRNPA3
		HNRNPD
		HNRNPH1
		HNRNPH3
		HNRNPK
		HNRNPR
		HNRNPU
		HNRNPUL2
		HNRPDL
		HNRPLL
		HOOK3
		HP1BP3
		HS2ST1
		HS3ST3B1
		HSP90AB1
		HSPA1A
		HSPA1B
		HSPA1L
		HSPA5
		HSPA8
		HSPB11
		HUWE1
		ID2
		IER2
		IFITM1
		IFITM2
		IFT80
		IGF2BP2
		IGFBP7
		IL6ST
		ILK
		ING1
		ING2
		INSIG1
		INTS6
		IPMK
		IRF2
		IRF2BP2
		ISCU
		ISG20L2
		ITGA5
		ITGB1
		ITM2B
		ITPKC
		ITPRIP
		JKAMP
		JMJD6
		JUN
		JUND
		KARS
		KCTD9
		KDELC1
		KDM4C
		KDM6A
		KDM6B
		KIAA0020
		KIAA1267
		KIF11
		KIN
		KLF10
		KLF12
		KLF13
		KLF3
		KLF6
		KLHL21
		KNTC1
		KPNA4
		KRIT1
		L3MBTL3
		LAPTM4A
		LASP1
		LBH
		LDLR
		LEMD3
		LEPRE1
		LETM2
		LGALS1
		LIN54
		LMO4
		LMO7
		LPXN
		LSM1
		LSM2
		LYRM1
		LZTS2
		MAD2L1BP
		MAGI3
		MAML2
		MAML3
		MAN1A1
		MAN1A2
		MAN2A1
		MANF
		MAP3K11
		MAP3K8
		MAP4K3
		MAP4K4
		MAP4K5
		MAP7D1
		MARCKS
		MASTL
		MAT2A
		MAT2B
		MBNL2
		MBTD1
		MCFD2
		MCL1
		MDC1
		MEIS1
		METTL4
		MEX3C
		MFSD11
		MGAT2
		MGEA5
		MICA
		MLEC
		MLH1
		MLL2
		MLL3
		MLL5
		MLLT3
		MLXIP
		MMS19
		MNT
		MORF4L1
		MRPL18
		MRPL24
		MRPL36
		MRPL40
		MRPS18B
		MSL1
		MSL2
		MTAP
		MTHFR
		MUS81
		MXI1
		MYADM
		MYC
		MYD88
		MYL12A
		MYL12B
		MYL6
		MYO19
		MYO9B
		NAB2
		NBR1
		NCAPG
		NCBP1
		NCL
		NCOA2
		NDC80
		NDUFA1
		NDUFAF3
		NDUFB11
		NDUFS6
		NEGR1
		NEK1
		NEK7
		NFAT5
		NFIC
		NFKBIA
		NFKBIZ
		NHLRC3
		NIPBL
		NKIRAS1
		NOL12
		NOP14
		NPAT
		NPR3
		NPTN
		NR1D1
		NR2C2
		NR2F1
		NR3C1
		NRIP1
		NUDCD2
		NUDT4
		NUFIP2
		OGT
		OSBPL3
		OTUD4
		PANK2
		PANX1
		PBLD
		PCBP1
		PCDH9
		PCF11
		PCMTD1
		PCNXL3
		PDAP1
		PDHX
		PDZD8
		PEG10
		PELI2
		PFAS
		PFN1
		PGAM1
		PHF12
		PHF15
		PHTF2
		PICALM
		PIGP
		PIK3R1
		PIP5K1A
		PJA2
		PKM2
		PLAG1
		PLEKHA8
		PLEKHG2
		PML
		PNRC1
		POLG2
		POLR2A
		POLR2B
		PPIA
		PPM1B
		PPM1D
		PPME1
		PPP1CB
		PPP1R10
		PPP1R12A
		PPP1R15A
		PPP1R15B
		PPP1R9B
		PPP3CA
		PPP3R1
		PPP4R2
		PRDX6
		PRKCA
		PRKD2
		PRPF38B
		PRPF40A
		PRR3
		PSMB1
		PSME4
		PTEN
		PTGER4
		PTGES3
		PTK2
		PTTG1IP
		PUM1
		PURB
		PUSL1
		QSOX1
		RAB10
		RAB11FIP5
		RAB2A
		RAB30
		RAB33B
		RAB35
		RABGGTB
		RALA
		RALY
		RAP2B
		RAP2C
		RASSF3
		RBBP6
		RBM10
		RBM14
		RBM39
		RBPJ
		RCOR1
		RCOR3
		RDH10
		RECQL
		REV3L
		RGL1
		RGMB
		RHBDD3
		RHOA
		RHOF
		RIC8A
		RMI1
		RNASE4
		RNASEK
		RND3
		RNF113A
		RNF139
		RNF145
		RNF149
		RNF168
		RNF170
		RNF5
		ROCK2
		RPL10
		RPL15
		RPL36AL
		RPL41
		RPL7
		RPLP0
		RPLP1
		RPS12
		RPS25
		RPS27L
		RQCD1
		RRM2
		RRP8
		RRS1
		RSBN1L
		RSF1
		RSPRY1
		RTN4
		S100PBP
		SAFB
		SAFB2
		SAMD4A
		SAP30
		SAP30L
		SART3
		SBDS
		SCD
		SDCCAG8
		SEC24D
		SEC31A
		SEC61A1
		SEMA7A
		SERBP1
		SERP1
		SETD1B
		SETD2
		SFPQ
		SGCE
		SGIP1
		SHB
		SHOC2
		SIAH2
		SIN3A
		SKA2
		SKI
		SLC12A2
		SLC19A2
		SLC20A1
		SLC25A11
		SLC25A32
		SLC33A1
		SLC35C1
		SLC39A9
		SLC9A5
		SLFN5
		SLK
		SMARCA2
		SMARCC1
		SMC4
		SMEK1
		SMG7
		SMURF1
		SMURF2
		SNAPC5
		SNRPD3
		SNTB1
		SNX18
		SNX5
		SOCS5
		SON
		SP100
		SP3
		SPAG7
		SPATS2
		SPATS2L
		SPCS1
		SPEN
		SPRY1
		SPRY2
		SQLE
		SRF
		SRP54
		SRP72
		SRRM2
		SSBP3
		SSFA2
		ST3GAL1
		ST3GAL5
		ST7L
		STAG2
		STARD4
		STK35
		STOML1
		STT3B
		STX10
		SUV39H2
		TACC1
		TAF11
		TAGLN2
		TBC1D2
		TBCC
		TBP
		TCP1
		TDP1
		TERF2IP
		TFB2M
		TGFB1
		TGIF1
		THAP2
		THAP9
		TIAL1
		TLE1
		TLE3
		TLN1
		TM2D2
		TMED5
		TMEM165
		TMEM187
		TMEM194A
		TMEM30A
		TMEM60
		TMEM69
		TMPO
		TMSB4X
		TNFRSF1A
		TNPO2
		TNRC18
		TNRC6B
		TOB1
		TOB2
		TOMM70A
		TOP1
		TP53
		TPT1
		TRA2B
		TRAF3IP2
		TRAPPC3
		TRAPPC4
		TRIM11
		TRIM52
		TRIM8
		TRIP12
		TRNP1
		TSC22D2
		TSHZ1
		TSPAN5
		TSPYL1
		TTC3
		TTC9C
		TUBA1C
		TUBB
		TUBGCP6
		TXN
		TXNDC12
		TXNDC9
		TXNIP
		TYW1
		TYW1B
		U2AF2
		UBC
		UBE2D3
		UBE2E3
		UBE2H
		UBE2R2
		UBL3
		UBP1
		UBR5
		UGCG
		USP37
		UTP18
		UTRN
		VASP
		VPS35
		VPS72
		WAC
		WASF1
		WBP4
		WDR1
		WDR26
		WDR44
		WDR82
		WEE1
		WHSC1L1
		WNK1
		WRAP53
		WTAP
		XPO1
		YARS
		YBX1
		YEATS2
		YME1L1
		YWHAE
		YWHAH
		YWHAZ
		ZADH2
		ZBED5
		ZBTB1
		ZBTB10
		ZBTB25
		ZBTB4
		ZBTB41
		ZBTB7B
		ZC3H10
		ZC3H12A
		ZC3H4
		ZCCHC2
		ZDHHC14
		ZEB1
		ZEB2
		ZFAND5
		ZFC3H1
		ZFP36
		ZFP36L1
		ZFP36L2
		ZFP91
		ZHX1
		ZKSCAN2
		ZMIZ1
		ZNF217
		ZNF276
		ZNF277
		ZNF436
		ZNF449
		ZNF646
		ZNF668
		ZNF706
		ZNF804A
		ZNF827
		ZYX

## Sheet: TFs_in_3_clusters
Table S1. TF encoding genes associated with broad H3K4me3 in MFs
TF_cluster1	TF_cluster2	TF_Cluster3
SMAD7	BCL6B	AHR
NR2F2	BHLHE41	ARID1A
NFE2L1	EGR1	ARID1B
ZFHX4	ERF	ARID2
KLF9	ETV1	ARID4A
HOXB2	ETV5	ARID4B
TBX3	FLI1	ARID5B
PRRX1	GATA6	ATF4
HOXB4	HES7	BACH1
OSR1	HLX	BBX
TBX2	HMGA1	BCL11A
TRPS1	ID3	BCL6
HOXB3	IRX5	BHLHE40
HOXA1	ISL1	CEBPB
HOXB5	JARID2	CEBPD
TWIST1	KLF7	CREB3
SNAI2	MEIS2	CREB3L2
FOXC2	NR4A2	DMTF1
HAND2	NR4A3	E2F3
BNC2	PBX1	E2F7
FOXF1	RXRB	EBF1
SNAI1	SIX4	ETV6
TWIST2	SIX5	FOS
FOXL1	SMAD3	FOSL1
CREB3L1	SMAD6	FOSL2
	SOX12	FOXO1
	SOX9	FOXO3
	TCF7L2	GLI1
	TEAD1	HIC1
	TEAD4	HIVEP2
	TFE3	HMG20A
	THAP4	HMGA2
	TRERF1	HMGB1
	TSC22D1	ID2
	TSHZ3	IRF2
	ZBTB37	JUN
	ZNF521	JUND
		KLF10
		KLF12
		KLF13
		KLF3
		KLF6
		MEIS1
		MLXIP
		MNT
		MXI1
		MYC
		NFAT5
		NFIC
		NR1D1
		NR2C2
		NR2F1
		NR3C1
		PLAG1
		RCOR1
		RCOR3
		SMARCC1
		SP100
		SP3
		SRF
		TGIF1
		THAP2
		THAP9
		TP53
		TSC22D2
		TSHZ1
		UBP1
		YBX1
		ZBTB1
		ZBTB10
		ZBTB25
		ZBTB4
		ZBTB41
		ZBTB7B
		ZEB1
		ZEB2
		ZFP91
		ZHX1
		ZKSCAN2
		ZMIZ1
		ZNF217
		ZNF276
		ZNF436
		ZNF449
		ZNF646
		ZNF668
		ZNF827
