# Supplementary material for: Functional genomics uncovers the transcription factor BNC2 as required for myofibroblastic activation in fibrosis
Source: Nat Commun. 2022 Sep 10;13:5324. doi: 10.1038/s41467-022-33063-9 (PMC9464213; doi:10.1038/s41467-022-33063-9)
Supplement: Supplementary file 5 — Supplementary Data 2 [file 41467_2022_33063_MOESM5_ESM.xls]

## Sheet: HEATMAP_cell_ID
Table S2. Origin of the H3K4me3 ChIP-seq data used in Fig.1B
Group name	ID	EID	Group	Standardized Epigenome name	Anatomy	Type
Fibroblasts, MSCs, muscle satellite cells	1 Roadmap_BI.Chondrocytes_from_Bone_Marrow_Derived_Mesenchymal_Stem_Cell_Cultured_Cells_60	E049	Mesench	Mesenchymal Stem Cell Derived Chondrocyte Cultured Cells	STROMAL_CONNECTIVE	PrimaryCulture
	2 Roadmap_BI.Chondrocytes_from_Bone_Marrow_Derived_Mesenchymal_Stem_Cell_Cultured_Cells_58	E049	Mesench	Mesenchymal Stem Cell Derived Chondrocyte Cultured Cells	STROMAL_CONNECTIVE	PrimaryCulture
	3 Roadmap_BI.Chondrocytes_from_Bone_Marrow_Derived_Mesenchymal_Stem_Cell_Cultured_Cells_59	E049	Mesench	Mesenchymal Stem Cell Derived Chondrocyte Cultured Cells	STROMAL_CONNECTIVE	PrimaryCulture
	4 Roadmap_BI.Bone_Marrow_Derived_Mesenchymal_Stem_Cell_Cultured_Cells_57	E026	Mesench	Bone Marrow Derived Cultured Mesenchymal Stem Cells	STROMAL_CONNECTIVE	PrimaryCulture
	5 Roadmap_BI.Chondrocytes_from_Bone_Marrow_Derived_Mesenchymal_Stem_Cell_Cultured_Cells_57	E049	Mesench	Mesenchymal Stem Cell Derived Chondrocyte Cultured Cells	STROMAL_CONNECTIVE	PrimaryCulture
	6 Roadmap_BI.Bone_Marrow_Derived_Mesenchymal_Stem_Cell_Cultured_Cells_58	E026	Mesench	Bone Marrow Derived Cultured Mesenchymal Stem Cells	STROMAL_CONNECTIVE	PrimaryCulture
	7 Roadmap_BI.Bone_Marrow_Derived_Mesenchymal_Stem_Cell_Cultured_Cells_59	E026	Mesench	Bone Marrow Derived Cultured Mesenchymal Stem Cells	STROMAL_CONNECTIVE	PrimaryCulture
	8 Roadmap_BI.Bone_Marrow_Derived_Mesenchymal_Stem_Cell_Cultured_Cells_60	E026	Mesench	Bone Marrow Derived Cultured Mesenchymal Stem Cells	STROMAL_CONNECTIVE	PrimaryCulture
	9 Roadmap_BI.Adipose_Derived_Mesenchymal_Stem_Cell_Cultured_Cells_92	E025	Mesench	Adipose Derived Mesenchymal Stem Cell Cultured Cells	FAT	PrimaryCulture
	10 Roadmap_BI.Adipose_Derived_Mesenchymal_Stem_Cell_Cultured_Cells_1	E025	Mesench	Adipose Derived Mesenchymal Stem Cell Cultured Cells	FAT	PrimaryCulture
	11 Roadmap_BI.Adipose_Derived_Mesenchymal_Stem_Cell_Cultured_Cells_93	E023	Mesench	Mesenchymal Stem Cell Derived Adipocyte Cultured Cells	FAT	PrimaryCulture
	12 Roadmap_BI.Mesenchymal_Stem_Cell_Derived_Adipocyte_Cultured_Cells_92	E023	Mesench	Mesenchymal Stem Cell Derived Adipocyte Cultured Cells	FAT	PrimaryCulture
	13 Roadmap_BI.Mesenchymal_Stem_Cell_Derived_Adipocyte_Cultured_Cells_93	E025	Mesench	Adipose Derived Mesenchymal Stem Cell Cultured Cells	FAT	PrimaryCulture
	14 Roadmap_UCSD.IMR90_LL221	E017	IMR90	IMR90 fetal lung fibroblasts Cell Line	LUNG	CellLine
	15 Roadmap_UCSD.IMR90_SK03	E017	IMR90	IMR90 fetal lung fibroblasts Cell Line	LUNG	CellLine
	16 Roadmap_UCSF.UBC.Penis_Foreskin_Fibroblast_Primary_Cells_skin01	E055	Epithelial	Foreskin Fibroblast Primary Cells skin01	SKIN	PrimaryCulture
	17 Roadmap_BI.Muscle_Satellite_Cultured_Cells_hSKM.2	E052	Myosat	Muscle Satellite Cultured Cells	MUSCLE	PrimaryCulture
	18 Roadmap_BI.Muscle_Satellite_Cultured_Cells_hSKM.3	E052	Myosat	Muscle Satellite Cultured Cells	MUSCLE	PrimaryCulture
Brain	19 Roadmap_BI.Brain_Inferior_Temporal_Lobe_149	E072	Brain	Brain Inferior Temporal Lobe	BRAIN	PrimaryTissue
	20 Roadmap_BI.Brain_Anterior_Caudate_149	E068	Brain	Brain Anterior Caudate	BRAIN	PrimaryTissue
	21 Roadmap_UCSF.UBC.Neurosphere_Cultured_Cells_Cortex_Derived_HuFNSC02	E053	Neurosph	Cortex derived primary cultured neurospheres	BRAIN	PrimaryCulture
	22 Roadmap_UCSF.UBC.Neurosphere_Cultured_Cells_Ganglionic_Eminence_Derived_HuFNSC02	E054	Neurosph	Ganglion Eminence derived primary cultured neurospheres	BRAIN	PrimaryCulture
	23 Roadmap_UCSF.UBC.Fetal_Brain_HuFNSC02	E082	Brain	Fetal Brain Female	BRAIN	PrimaryTissue
	24 Roadmap_UCSF.UBC.Fetal_Brain_HuFNSC01	E082	Brain	Fetal Brain Female	BRAIN	PrimaryTissue
	25 Roadmap_UCSF.UBC.Brain_Germinal_Matrix_HuFGM01	E070	Brain	Brain Germinal Matrix	BRAIN	PrimaryTissue
	26 Roadmap_UCSF.UBC.Brain_Germinal_Matrix_HuFGM02	E070	Brain	Brain Germinal Matrix	BRAIN	PrimaryTissue
Stem cells	27 Roadmap_UCSF.UBC.H1_H1EScd2.me3k4.C	E003	ESC	H1 Cells	ESC	PrimaryCulture
	28 Roadmap_BI.hESC_Derived_CD184._Endoderm_Cultured_Cells_DNA_Lib_247	E011	ES-deriv	hESC Derived CD184+ Endoderm Cultured Cells	ESC_DERIVED	ESCDerived
	29 Roadmap_BI.HUES64_Lib_EpiLabSPL_Row_1720	E016	ESC	HUES64 Cells	ESC	PrimaryCulture
	30 Roadmap_BI.HUES64_Lib_MC_20101025_02.ChIP_MC_20101020_02_ES_cell_HUES_64_H3k4Me3	E016	ESC	HUES64 Cells	ESC	PrimaryCulture
	31 Roadmap_BI.iPS.20b_DNA_Lib_353	E020	iPSC	iPS-20b Cells	IPSC	PrimaryCulture
	32 Roadmap_UCSD.H1_LL227	E003	ESC	H1 Cells	ESC	PrimaryCulture
	33 Roadmap_UCSD.H9_SK101	E008	ESC	H9 Cells	ESC	PrimaryCulture
	34 Roadmap_BI.H1_Solexa.8038	E003	ESC	H1 Cells	ESC	PrimaryCulture
	35 Roadmap_UCSD.H1_SAK67	E003	ESC	H1 Cells	ESC	PrimaryCulture
	36 Roadmap_BI.ES.I3_Solexa.12681	E001	ESC	ES-I3 Cells	ESC	PrimaryCulture
	37 Roadmap_BI.HUES6_Lib_XZ_20101004_09.ChIP_XZ_20100930_09_ES_cell_HUES_6_H3k4Me3	E015	ESC	HUES6 Cells	ESC	PrimaryCulture
	38 Roadmap_BI.HUES48_Lib_EpiLabSPL_Row_1714	E014	ESC	HUES48 Cells	ESC	PrimaryCulture
	39 Roadmap_BI.ES.I3_Solexa.15474	E001	ESC	ES-I3 Cells	ESC	PrimaryCulture
	40 Roadmap_BI.ES.WA7_Solexa.13062	E002	ESC	ES-WA7 Cells	ESC	PrimaryCulture
	41 Roadmap_BI.iPS.18c_Solexa.19747	E019	iPSC	iPS-18 Cells	IPSC	PrimaryCulture
	42 Roadmap_BI.iPS.15b_Solexa.20743	E018	iPSC	iPS-15b Cells	IPSC	PrimaryCulture
	43 Roadmap_BI.iPS.18a_DNA_Lib_345	E019	iPSC	iPS-18 Cells	IPSC	PrimaryCulture
	44 Roadmap_BI.HUES48_Lib_MC_20101025_08.ChIP_MC_20101020_08_ES_cell_HUES_48_H3k4Me3	E014	ESC	HUES48 Cells	ESC	PrimaryCulture
	45 Roadmap_BI.HUES6_Lib_XZ_20101004_02.ChIP_XZ_20100930_02_ES_cell_HUES_6_H3k4Me3	E015	ESC	HUES6 Cells	ESC	PrimaryCulture
Immune cells	46 Roadmap_BI.CD34_Cultured_Cells_cultured_CD34_2_20_09	E036	HSC & B-cell	Primary hematopoietic stem cells short term culture	BLOOD	PrimaryCell
	47 Roadmap_BI.Mobilized_CD34_Primary_Cells_Mobilized_CD34_5_28_09	E050	HSC & B-cell	Primary hematopoietic stem cells G-CSF-mobilized Female	BLOOD	PrimaryCell
	48 Roadmap_BI.Mobilized_CD34_Primary_Cells_RO_01562	E051	HSC & B-cell	Primary hematopoietic stem cells G-CSF-mobilized Male	BLOOD	PrimaryCell
	49 Roadmap_BI.Mobilized_CD34_Primary_Cells_UW_RO_01549	E050	HSC & B-cell	Primary hematopoietic stem cells G-CSF-mobilized Female	BLOOD	PrimaryCell
	50 Roadmap_BI.CD34_Primary_Cells_CD34_39629	E035	HSC & B-cell	Primary hematopoietic stem cells	BLOOD	PrimaryCell
	51 Roadmap_BI.CD15_Primary_Cells_23	E030	HSC & B-cell	Primary neutrophils from peripheral blood	BLOOD	PrimaryCell
	52 Roadmap_BI.CD19_Primary_Cells_CD19_8_1_08	E031	HSC & B-cell	Primary B cells from cord blood	BLOOD	PrimaryCell
	53 Roadmap_BI.CD3_Primary_Cells_CD3_39661	E033	Blood & T-cell	Primary T cells from cord blood	BLOOD	PrimaryCell
	54 Roadmap_BI.CD19_Primary_Cells_CD19_12_22_08	E031	HSC & B-cell	Primary B cells from cord blood	BLOOD	PrimaryCell
	55 Roadmap_BI.CD3_Primary_Cells_CD3_39804	E033	Blood & T-cell	Primary T cells from cord blood	BLOOD	PrimaryCell
	56 Roadmap_BI.CD4._CD25._CD127._Treg_Primary_Cells_Donor_62	E044	Blood & T-cell	Primary T regulatory cells from peripheral blood	BLOOD	PrimaryCell
	57 Roadmap_BI.CD4._CD25._Th_Primary_Cells_Donor_62	E043	Blood & T-cell	Primary T helper cells from peripheral blood	BLOOD	PrimaryCell
Epithelial cells and various tissues	58 Roadmap_BI.Pancreatic_Islets_pancreatic_islets_normal_3_27_09	E087	Other	Pancreatic Islets	PANCREAS	PrimaryTissue
	59 Roadmap_BI.Adult_Liver_4	E066	Other	Liver	LIVER	PrimaryTissue
	60 Roadmap_BI.Skeletal_Muscle_63	E107	Muscle	Skeletal Muscle Male	MUSCLE	PrimaryTissue
	61 Roadmap_BI.Skeletal_Muscle_19	E107	Muscle	Skeletal Muscle Male	MUSCLE	PrimaryTissue
	62 Roadmap_UCSF.UBC.Breast_vHMEC_RM035.HS2615	E028	Epithelial	Breast variant Human Mammary Epithelial Cells (vHMEC)	BREAST	PrimaryCulture
	63 Roadmap_BI.Adult_Kidney_153
	64 Roadmap_BI.Duodenum_Mucosa_61	E077	Digestive	Duodenum Mucosa	GI_DUODENUM	PrimaryTissue
	65 Roadmap_BI.Duodenum_Mucosa_159	E077	Digestive	Duodenum Mucosa	GI_DUODENUM	PrimaryTissue
	66 Roadmap_BI.Rectal_Mucosa_31	E102	Digestive	Rectal Mucosa Donor 31	GI_RECTUM	PrimaryTissue
	67 Roadmap_BI.Rectal_Mucosa_29	E101	Digestive	Rectal Mucosa Donor 29	GI_RECTUM	PrimaryTissue
	68 Roadmap_UCSF.UBC.Breast_Myoepithelial_Cells_RM066	E027	Epithelial	Breast Myoepithelial Primary Cells	BREAST	PrimaryCell
	69 Roadmap_UCSF.UBC.Breast_Myoepithelial_Cells_RM080	E027	Epithelial	Breast Myoepithelial Primary Cells	BREAST	PrimaryCell
	70 Roadmap_BI.Adipose_Nuclei_7	E063	Adipose	Adipose Nuclei	FAT	PrimaryTissue
	71 Roadmap_BI.Adipose_Nuclei_92	E063	Adipose	Adipose Nuclei	FAT	PrimaryTissue
	72 Roadmap_BI.Adipose_Nuclei_95	E063	Adipose	Adipose Nuclei	FAT	PrimaryTissue
	73 Roadmap_BI.Rectal_Smooth_Muscle_30	E103	Sm. Muscle	Rectal Smooth Muscle	GI_RECTUM	PrimaryTissue
	74 Roadmap_BI.Colonic_Mucosa_32	E075	Digestive	Colonic Mucosa	GI_COLON	PrimaryTissue
	75 Roadmap_BI.Duodenum_Smooth_Muscle_Donor_174_REMC_28	E078	Sm. Muscle	Duodenum Smooth Muscle	GI_DUODENUM	PrimaryTissue
	76 Roadmap_BI.Stomach_Smooth_Muscle_28	E111	Sm. Muscle	Stomach Smooth Muscle	GI_STOMACH	PrimaryTissue
