# Supplementary material for: Functional genomics uncovers the transcription factor BNC2 as required for myofibroblastic activation in fibrosis
Source: Nat Commun. 2022 Sep 10;13:5324. doi: 10.1038/s41467-022-33063-9 (PMC9464213; doi:10.1038/s41467-022-33063-9)
Supplement: Supplementary file 6 — Supplementary Data 3 [file 41467_2022_33063_MOESM6_ESM.xls]

## Sheet: FANTOM5_cell_ID
Table S3. Origin of the transcriptomics data used in Fig.1C
FF ontology id	Name	Sample category
11207-116A1	Endothelial Cells - Aortic, donor0	primary cells
11210-116A4	Smooth Muscle Cells - Aortic, donor0	primary cells
11212-116A6	Smooth Muscle Cells - Umbilical artery, donor0	primary cells
11214-116A8	Mesenchymal stem cells - umbilical, donor0	primary cells
11215-116A9	Retinal Pigment Epithelial Cells, donor0	primary cells
11216-116B1	Urothelial cells, donor0	primary cells
11217-116B2	Mesenchymal stem cells - adipose, donor0	primary cells
11218-116B3	Mesenchymal stem cells - hepatic, donor0	primary cells
11219-116B4	Mesenchymal Stem Cells - Vertebral, donor1	primary cells
11220-116B5	Sebocyte, donor1	primary cells
11221-116B6	Gingival epithelial cells, donor1 (GEA11)	primary cells
11222-116B7	Fibroblast - Gingival, donor4 (GFH2)	primary cells	MF
11223-116B8	Fibroblast - Periodontal Ligament, donor4 (PL29)	primary cells	MF
11224-116B9	CD14+ Monocytes, donor1	primary cells
11225-116C1	CD4+ T Cells, donor1	primary cells
11226-116C2	CD8+ T Cells, donor1	primary cells
11227-116C3	Dendritic Cells - monocyte immature derived, donor1	primary cells
11228-116C4	Dendritic Cells - plasmacytoid, donor1	primary cells
11229-116C5	CD14+ monocyte derived endothelial progenitor cells, donor1	primary cells
11230-116C6	Natural Killer Cells, donor1	primary cells
11231-116C7	Peripheral Blood Mononuclear Cells, donor1	primary cells
11232-116C8	Macrophage - monocyte derived, donor1	primary cells
11233-116C9	Neutrophils, donor1	primary cells
11234-116D1	Smooth Muscle Cells - Brain Vascular, donor1	primary cells
11235-116D2	Astrocyte - cerebral cortex, donor1	primary cells
11236-116D3	Endothelial Cells - Lymphatic, donor1	primary cells
11237-116D4	Fibroblast - Gingival, donor1	primary cells	MF
11238-116D5	Fibroblast - Periodontal Ligament, donor1	primary cells	MF
11239-116D6	Smooth Muscle Cells - Colonic, donor1	primary cells
11240-116D7	Skeletal Muscle Satellite Cells, donor1	primary cells
11241-116D8	Myoblast, donor1	primary cells
11242-116D9	Ciliary Epithelial Cells, donor1	primary cells
11243-116E1	Endothelial Cells - Umbilical vein, donor1	primary cells
11245-116E3	Fibroblast - Aortic Adventitial, donor1	primary cells	MF
11246-116E4	Intestinal epithelial cells (polarized), donor1	primary cells
11247-116E5	Mesothelial Cells, donor1	primary cells
11248-116E6	Anulus Pulposus Cell, donor1	primary cells
11249-116E7	Pancreatic stromal cells, donor1	primary cells
11250-116E8	Fibroblast - Pulmonary Artery, donor1	primary cells	MF
11251-116E9	Keratinocyte - oral, donor1	primary cells
11252-116F1	Nucleus Pulposus Cell, donor1	primary cells
11253-116F2	Prostate Epithelial Cells (polarized), donor1	primary cells
11254-116F3	Prostate Stromal Cells, donor1	primary cells
11255-116F4	Sertoli Cells, donor1	primary cells
11256-116F5	Small Airway Epithelial Cells, donor1	primary cells
11257-116F6	Smooth Muscle Cells - Prostate, donor1	primary cells
11258-116F7	Smooth Muscle Cells - Uterine, donor1	primary cells
11259-116F8	Adipocyte - subcutaneous, donor1	primary cells
11261-116G1	Chondrocyte - de diff, donor1	primary cells
11263-116G3	Endothelial Cells - Aortic, donor1	primary cells
11264-116G4	Endothelial Cells - Artery, donor1	primary cells
11265-116G5	Endothelial Cells - Microvascular, donor1	primary cells
11266-116G6	Endothelial Cells - Thoracic, donor1	primary cells
11267-116G7	Endothelial Cells - Vein, donor1	primary cells
11268-116G8	Fibroblast - Cardiac, donor1	primary cells	MF
11269-116G9	Fibroblast - Dermal, donor1	primary cells	MF
11270-116H1	Fibroblast - Lung, donor1	primary cells	MF
11271-116H2	Hair Follicle Dermal Papilla Cells, donor1	primary cells
11272-116H3	Keratinocyte - epidermal, donor1	primary cells
11273-116H4	Mammary Epithelial Cell, donor1	primary cells
11274-116H5	Melanocyte - light, donor1	primary cells
11275-116H6	Neural stem cells, donor1	primary cells
11276-116H7	Osteoblast - differentiated, donor1	primary cells
11277-116H8	Osteoblast, donor1	primary cells
11278-116H9	Placental Epithelial Cells, donor1	primary cells
11279-116I1	Preadipocyte - subcutaneous, donor1	primary cells
11280-116I2	Preadipocyte - visceral, donor1	primary cells
11281-116I3	Skeletal Muscle Cells, donor1	primary cells
11282-116I4	Skeletal muscle cells differentiated into Myotubes - multinucleated, donor1	primary cells
11283-116I5	Smooth Muscle Cells - Aortic, donor1	primary cells
11284-116I6	Smooth Muscle Cells - Brachiocephalic, donor1	primary cells
11285-116I7	Smooth Muscle Cells - Carotid, donor1	primary cells
11286-116I8	Smooth Muscle Cells - Coronary Artery, donor1	primary cells
11287-116I9	Smooth Muscle Cells - Internal Thoracic Artery, donor1	primary cells
11288-117A1	Smooth Muscle Cells - Pulmonary Artery, donor1	primary cells
11289-117A2	Smooth Muscle Cells - Subclavian Artery, donor1	primary cells
11290-117A3	Smooth Muscle Cells - Umbilical Artery, donor1	primary cells
11291-117A4	Synoviocyte, donor1	primary cells
11292-117A5	Tracheal Epithelial Cells, donor1	primary cells
11301-117B5	Sebocyte, donor2	primary cells
11302-117B6	Gingival epithelial cells, donor2 (GEA14)	primary cells
11303-117B7	Fibroblast - Gingival, donor5 (GFH3)	primary cells	MF
11304-117B8	Fibroblast - Periodontal Ligament, donor5 (PL30)	primary cells	MF
11305-117B9	CD14+ Monocytes, donor2	primary cells
11306-117C1	CD4+ T Cells, donor2	primary cells
11307-117C2	CD8+ T Cells, donor2	primary cells
11308-117C3	Dendritic Cells - monocyte immature derived, donor2	primary cells
11309-117C4	Dendritic Cells - plasmacytoid, donor2	primary cells
11310-117C5	CD14+ monocyte derived endothelial progenitor cells, donor2	primary cells
11311-117C6	Natural Killer Cells, donor2	primary cells
11312-117C7	Peripheral Blood Mononuclear Cells, donor2	primary cells
11313-117C8	Macrophage - monocyte derived, donor2	primary cells
11314-117C9	Neutrophils, donor2	primary cells
11315-117D1	Smooth Muscle Cells - Brain Vascular, donor2	primary cells
11316-117D2	Astrocyte - cerebral cortex, donor2	primary cells
11317-117D3	Endothelial Cells - Lymphatic, donor2	primary cells
11318-117D4	Fibroblast - Gingival, donor2	primary cells	MF
11319-117D5	Fibroblast - Periodontal Ligament, donor2	primary cells	MF
11320-117D6	Smooth Muscle Cells - Colonic, donor2	primary cells
11321-117D7	Skeletal Muscle Satellite Cells, donor2	primary cells
11322-117D8	Myoblast, donor2	primary cells
11323-117D9	Ciliary Epithelial Cells, donor2	primary cells
11324-117E1	Endothelial Cells - Umbilical vein, donor2	primary cells
11326-117E3	Fibroblast - Aortic Adventitial, donor2	primary cells	MF
11327-117E4	Adipocyte - breast, donor2	primary cells
11328-117E5	Preadipocyte - breast, donor2	primary cells
11329-117E6	Preadipocyte - omental, donor2	primary cells
11331-117E8	Prostate Epithelial Cells, donor2	primary cells
11332-117E9	Prostate Stromal Cells, donor2	primary cells
11333-117F1	Sertoli Cells, donor2	primary cells
11334-117F2	Small Airway Epithelial Cells, donor2	primary cells
11335-117F3	Smooth Muscle Cells - Prostate, donor2	primary cells
11336-117F4	Adipocyte - subcutaneous, donor2	primary cells
11338-117F6	Chondrocyte - de diff, donor2	primary cells
11339-117F7	Chondrocyte - re diff, donor2	primary cells
11340-117F8	Endothelial Cells - Aortic, donor2	primary cells
11341-117F9	Endothelial Cells - Artery, donor2	primary cells
11342-117G1	Endothelial Cells - Microvascular, donor2	primary cells
11343-117G2	Endothelial Cells - Thoracic, donor2	primary cells
11344-117G3	Endothelial Cells - Vein, donor2	primary cells
11345-117G4	Fibroblast - Cardiac, donor2	primary cells	MF
11346-117G5	Fibroblast - Dermal, donor2	primary cells	MF
11347-117G6	Fibroblast - Lung, donor2	primary cells	MF
11348-117G7	Hair Follicle Dermal Papilla Cells, donor2	primary cells
11349-117G8	Keratinocyte - epidermal, donor2	primary cells
11350-117G9	Mammary Epithelial Cell, donor2	primary cells
11351-117H1	Melanocyte - light, donor2	primary cells
11352-117H2	Neural stem cells, donor2	primary cells
11353-117H3	Osteoblast - differentiated, donor2	primary cells
11354-117H4	Osteoblast, donor2	primary cells
11355-117H5	Placental Epithelial Cells, donor2	primary cells
11356-117H6	Preadipocyte - subcutaneous, donor2	primary cells
11357-117H7	Preadipocyte - visceral, donor2	primary cells
11358-117H8	Skeletal Muscle Cells, donor2	primary cells
11359-117H9	Skeletal muscle cells differentiated into Myotubes - multinucleated, donor2	primary cells
11360-117I1	Smooth Muscle Cells - Aortic, donor2	primary cells
11361-117I2	Smooth Muscle Cells - Brachiocephalic, donor2	primary cells
11362-117I3	Smooth Muscle Cells - Carotid, donor2	primary cells
11363-117I4	Smooth Muscle Cells - Coronary Artery, donor2	primary cells
11364-117I5	Smooth Muscle Cells - Internal Thoracic Artery, donor2	primary cells
11365-117I6	Smooth Muscle Cells - Pulmonary Artery, donor2	primary cells
11366-117I7	Smooth Muscle Cells - Subclavian Artery, donor2	primary cells
11367-117I8	Smooth Muscle Cells - Umbilical Artery, donor2	primary cells
11368-117I9	Synoviocyte, donor2	primary cells
11369-118A1	Tracheal Epithelial Cells, donor2	primary cells
11376-118A8	Adipocyte - breast, donor1	primary cells
11378-118B1	Sebocyte, donor3	primary cells
11379-118B2	Gingival epithelial cells, donor3 (GEA15)	primary cells
11380-118B3	Fibroblast - Periodontal Ligament, donor6 (PLH3)	primary cells	MF
11381-118B4	CD14+ Monocytes, donor3	primary cells
11382-118B5	CD4+ T Cells, donor3	primary cells
11383-118B6	CD8+ T Cells, donor3	primary cells
11384-118B7	Dendritic Cells - monocyte immature derived, donor3	primary cells
11385-118B8	Dendritic Cells - plasmacytoid, donor3	primary cells
11386-118B9	CD14+ monocyte derived endothelial progenitor cells, donor3	primary cells
11387-118C1	Natural Killer Cells, donor3	primary cells
11388-118C2	Peripheral Blood Mononuclear Cells, donor3	primary cells
11389-118C3	Macrophage - monocyte derived, donor3	primary cells
11390-118C4	Neutrophils, donor3	primary cells
11391-118C5	Smooth Muscle Cells - Brain Vascular, donor3	primary cells
11392-118C6	Astrocyte - cerebral cortex, donor3	primary cells
11393-118C7	Endothelial Cells - Lymphatic, donor3	primary cells
11394-118C8	Fibroblast - Gingival, donor3	primary cells	MF
11395-118C9	Fibroblast - Periodontal Ligament, donor3	primary cells	MF
11396-118D1	Smooth Muscle Cells - Colonic, donor3	primary cells
11397-118D2	Skeletal Muscle Satellite Cells, donor3	primary cells
11398-118D3	Myoblast, donor3	primary cells
11399-118D4	Ciliary Epithelial Cells, donor3	primary cells
11400-118D5	Endothelial Cells - Umbilical vein, donor3	primary cells
11401-118D6	Fibroblast - Aortic Adventitial, donor3	primary cells	MF
11402-118D7	Mesothelial Cells, donor3	primary cells
11403-118D8	Preadipocyte - omental, donor3	primary cells
11404-118D9	Prostate Epithelial Cells, donor3	primary cells
11405-118E1	Prostate Stromal Cells, donor3	primary cells
11406-118E2	Small Airway Epithelial Cells, donor3	primary cells
11408-118E4	Adipocyte - subcutaneous, donor3	primary cells
11409-118E5	Nucleus Pulposus Cell, donor2	primary cells
11410-118E6	Chondrocyte - de diff, donor3	primary cells
11411-118E7	Chondrocyte - re diff, donor3	primary cells
11412-118E8	Endothelial Cells - Aortic, donor3	primary cells
11413-118E9	Endothelial Cells - Artery, donor3	primary cells
11414-118F1	Endothelial Cells - Microvascular, donor3	primary cells
11416-118F3	Endothelial Cells - Vein, donor3	primary cells
11417-118F4	Fibroblast - Cardiac, donor3	primary cells	MF
11418-118F5	Fibroblast - Dermal, donor3	primary cells	MF
11419-118F6	Fibroblast - Lung, donor3	primary cells	MF
11420-118F7	Hair Follicle Dermal Papilla Cells, donor3	primary cells
11421-118F8	Keratinocyte - epidermal, donor3	primary cells
11422-118F9	Mammary Epithelial Cell, donor3	primary cells
11423-118G1	Melanocyte - light, donor3	primary cells
11425-118G3	Osteoblast - differentiated, donor3	primary cells
11426-118G4	Osteoblast, donor3	primary cells
11427-118G5	Placental Epithelial Cells, donor3	primary cells
11428-118G6	Preadipocyte - subcutaneous, donor3	primary cells
11429-118G7	Preadipocyte - visceral, donor3	primary cells
11430-118G8	Skeletal Muscle Cells, donor3	primary cells
11431-118G9	Skeletal muscle cells differentiated into Myotubes - multinucleated, donor3	primary cells
11432-118H1	Smooth Muscle Cells - Aortic, donor3	primary cells
11433-118H2	Smooth Muscle Cells - Brachiocephalic, donor3	primary cells
11434-118H3	Smooth Muscle Cells - Carotid, donor3	primary cells
11435-118H4	Smooth Muscle Cells - Coronary Artery, donor3	primary cells
11436-118H5	Smooth Muscle Cells - Internal Thoracic Artery, donor3	primary cells
11437-118H6	Smooth Muscle Cells - Pulmonary Artery, donor3	primary cells
11438-118H7	Smooth Muscle Cells - Subclavian Artery, donor3	primary cells
11439-118H8	Smooth Muscle Cells - Umbilical Artery, donor3	primary cells
11440-118H9	Synoviocyte, donor3	primary cells
11441-118I1	Tracheal Epithelial Cells, donor3	primary cells
11450-119A1	Fibroblast - Dermal, donor4	primary cells	MF
11451-119A2	Skeletal Muscle Cells, donor4	primary cells
11452-119A3	Fibroblast - Cardiac, donor4	primary cells	MF
11453-119A4	Bronchial Epithelial Cell, donor4	primary cells
11454-119A5	Fibroblast - Dermal, donor5	primary cells	MF
11455-119A6	Skeletal Muscle Cells, donor5	primary cells
11456-119A7	Fibroblast - Cardiac, donor5	primary cells	MF
11457-119A8	Bronchial Epithelial Cell, donor5	primary cells
11458-119A9	Fibroblast - Dermal, donor6	primary cells	MF
11459-119B1	Skeletal Muscle Cells, donor6	primary cells
11460-119B2	Fibroblast - Cardiac, donor6	primary cells	MF
11461-119B3	Bronchial Epithelial Cell, donor6	primary cells
11462-119B4	Nucleus Pulposus Cell, donor3	primary cells
11463-119B5	Anulus Pulposus Cell, donor2	primary cells
11464-119B6	Mesenchymal Stem Cells - bone marrow, donor4	primary cells
11465-119B7	Smooth Muscle Cells - Prostate, donor3	primary cells
11466-119B8	Smooth Muscle Cells - Uterine, donor3	primary cells
11467-119B9	Preadipocyte - breast, donor1	primary cells
11468-119C1	Preadipocyte - omental, donor1	primary cells
11469-119C2	Preadipocyte - perirenal, donor1	primary cells
11473-119C6	Adipocyte - omental, donor1	primary cells
11474-119C7	Adipocyte - omental, donor2	primary cells
11475-119C8	Adipocyte - omental, donor3	primary cells
11476-119C9	Adipocyte - perirenal, donor1	primary cells
11487-119E2	Mast cell - stimulated, donor1	primary cells
11491-119E6	Pericytes, donor1	primary cells
11492-119E7	Fibroblast - Choroid Plexus, donor1	primary cells	MF
11493-119E8	Meningeal Cells, donor1	primary cells
11494-119E9	Neurons, donor1	primary cells
11496-119F2	Oligodendrocyte - precursors, donor1	primary cells
11498-119F4	Schwann Cells, donor1	primary cells
11499-119F5	Perineurial Cells, donor1	primary cells
11500-119F6	Astrocyte - cerebellum, donor1	primary cells
11502-119F8	Melanocyte - dark, donor1	primary cells
11504-119G1	Hair Follicle Outer Root Sheath Cells, donor1	primary cells
11506-119G3	Fibroblast - Lymphatic, donor1	primary cells	MF
11507-119G4	Esophageal Epithelial Cells, donor1	primary cells
11508-119G5	Smooth Muscle Cells - Esophageal, donor1	primary cells
11509-119G6	Smooth Muscle Cells - Intestinal, donor1	primary cells
11510-119G7	Alveolar Epithelial Cells, donor1	primary cells
11511-119G8	Bronchial Epithelial Cell, donor1	primary cells
11512-119G9	Smooth Muscle Cells - Bronchial, donor1	primary cells
11513-119H1	Smooth Muscle Cells - Tracheal, donor1	primary cells
11514-119H2	Renal Glomerular Endothelial Cells, donor1	primary cells
11515-119H3	Renal Proximal Tubular Epithelial Cell, donor1	primary cells
11516-119H4	Renal Cortical Epithelial Cells, donor1	primary cells
11517-119H5	Renal Epithelial Cells, donor1	primary cells
11518-119H6	Renal Mesangial Cells, donor1	primary cells
11519-119H7	Smooth Muscle Cells - Bladder, donor1	primary cells
11520-119H8	Urothelial Cells, donor1	primary cells
11521-119H9	Hepatic Sinusoidal Endothelial Cells, donor1	primary cells
11523-119I2	Hepatocyte, donor1	primary cells
11524-119I3	Hepatic Stellate Cells (lipocyte), donor1	primary cells	MF
11525-119I4	Cardiac Myocyte, donor1	primary cells
11526-119I5	Corneal Epithelial Cells, donor1	primary cells
11527-119I6	Keratocytes, donor1	primary cells
11528-119I7	Retinal Pigment Epithelial Cells, donor1	primary cells
11529-119I8	Lens Epithelial Cells, donor1	primary cells
11530-119I9	Iris Pigment Epithelial Cells, donor1	primary cells
11531-120A1	Fibroblast - Conjunctival, donor1	primary cells	MF
11532-120A2	Trabecular Meshwork Cells, donor1	primary cells
11533-120A3	Amniotic Epithelial Cells, donor1	primary cells
11535-120A5	Fibroblast - Villous Mesenchymal, donor1	primary cells	MF
11536-120A6	Mesenchymal Stem Cells - bone marrow, donor1	primary cells
11537-120A7	Mesenchymal Stem Cells - adipose, donor1	primary cells
11538-120A8	Mesenchymal Stem Cells - hepatic, donor1	primary cells
11539-120A9	Mesenchymal Stem Cells - umbilical, donor1	primary cells
11540-120B1	Fibroblast - Mammary, donor1	primary cells	MF
11541-120B2	Smooth Muscle Cells - Umbilical Vein, donor1	primary cells
11544-120B5	CD19+ B Cells, donor1	primary cells
11545-120B6	CD34+ Progenitors, donor1	primary cells
11547-120B8	Mesenchymal Stem Cells - amniotic membrane, donor1	primary cells
11548-120B9	Mesenchymal Stem Cells - Wharton's Jelly, donor1	primary cells
11549-120C1	Multipotent Cord Blood Unrestricted Somatic Stem Cells, donor1	primary cells
11553-120C5	Fibroblast - skin normal, donor1	primary cells	MF
11554-120C6	Fibroblast - skin walker warburg, donor1	primary cells	MF
11555-120C7	Fibroblast - skin spinal muscular atrophy, donor1	primary cells	MF
11556-120C8	Fibroblast - skin dystrophia myotonica, donor1	primary cells	MF
11557-120C9	Fibroblast - skin dystrophia myotonica, donor2	primary cells	MF
11558-120D1	Fibroblast - skin spinal muscular atrophy, donor2	primary cells	MF
11559-120D2	Fibroblast - skin spinal muscular atrophy, donor3	primary cells	MF
11560-120D3	Fibroblast - skin dystrophia myotonica, donor3	primary cells	MF
11561-120D4	Fibroblast - skin normal, donor2	primary cells	MF
11563-120D6	Mast cell, donor1	primary cells
11565-120D8	Mast cell, donor2	primary cells
11566-120D9	Mast cell, donor3	primary cells
11567-120E1	Mast cell, donor4	primary cells
11571-120E5	Pericytes, donor2	primary cells
11572-120E6	Fibroblast - Choroid Plexus, donor2	primary cells	MF
11573-120E7	Meningeal Cells, donor2	primary cells
11574-120E8	Neurons, donor2	primary cells
11578-120F3	Schwann Cells, donor2	primary cells
11579-120F4	Perineurial Cells, donor2	primary cells
11580-120F5	Astrocyte - cerebellum, donor2	primary cells
11582-120F7	Melanocyte - dark, donor2	primary cells
11584-120F9	Hair Follicle Outer Root Sheath Cells, donor2	primary cells
11586-120G2	Fibroblast - Lymphatic, donor2	primary cells	MF
11587-120G3	Esophageal Epithelial Cells, donor2	primary cells
11588-120G4	Smooth Muscle Cells - Esophageal, donor2	primary cells
11590-120G6	Alveolar Epithelial Cells, donor2	primary cells
11591-120G7	Bronchial Epithelial Cell, donor2	primary cells
11592-120G8	Smooth Muscle Cells - Bronchial, donor2	primary cells
11593-120G9	Smooth Muscle Cells - Tracheal, donor2	primary cells
11594-120H1	Renal Glomerular Endothelial Cells, donor2	primary cells
11595-120H2	Renal Proximal Tubular Epithelial Cell, donor2	primary cells
11596-120H3	Renal Cortical Epithelial Cells, donor2	primary cells
11597-120H4	Renal Epithelial Cells, donor2	primary cells
11598-120H5	Renal Mesangial Cells, donor2	primary cells
11600-120H7	Urothelial Cells, donor2	primary cells
11601-120H8	Hepatic Sinusoidal Endothelial Cells, donor2	primary cells
11603-120I1	Hepatocyte, donor2	primary cells
11604-120I2	Hepatic Stellate Cells (lipocyte), donor2	primary cells	MF
11605-120I3	Cardiac Myocyte, donor2	primary cells
11606-120I4	Corneal Epithelial Cells, donor2	primary cells
11607-120I5	Keratocytes, donor2	primary cells
11608-120I6	Retinal Pigment Epithelial Cells, donor2	primary cells
11609-120I7	Lens Epithelial Cells, donor2	primary cells
11612-122A1	Trabecular Meshwork Cells, donor2	primary cells
11613-122A2	Amniotic Epithelial Cells, donor2	primary cells
11615-122A4	Fibroblast - Villous Mesenchymal, donor2	primary cells	MF
11616-122A5	Mesenchymal Stem Cells - bone marrow, donor2	primary cells
11617-122A6	Mesenchymal Stem Cells - adipose, donor2	primary cells
11618-122A7	Mesenchymal Stem Cells - hepatic, donor2	primary cells
11619-122A8	Mesenchymal Stem Cells - umbilical, donor2	primary cells
11620-122A9	Fibroblast - Mammary, donor2	primary cells	MF
11621-122B1	Smooth Muscle Cells - Umbilical Vein, donor2	primary cells
11624-122B4	CD19+ B Cells, donor2	primary cells
11625-122B5	CD34+ Progenitors, donor2	primary cells
11627-122B7	Mesenchymal Stem Cells - amniotic membrane, donor2	primary cells
11629-122B9	Multipotent Cord Blood Unrestricted Somatic Stem Cells, donor2	primary cells
11652-122E5	Pericytes, donor3	primary cells
11653-122E6	Fibroblast - Choroid Plexus, donor3	primary cells	MF
11654-122E7	Meningeal Cells, donor3	primary cells
11655-122E8	Neurons, donor3	primary cells
11659-122F3	Schwann Cells, donor3	primary cells
11661-122F5	Astrocyte - cerebellum, donor3	primary cells
11663-122F7	Melanocyte - dark, donor3	primary cells
11667-122G2	Fibroblast - Lymphatic, donor3	primary cells	MF
11668-122G3	Esophageal Epithelial Cells, donor3	primary cells
11671-122G6	Alveolar Epithelial Cells, donor3	primary cells
11672-122G7	Bronchial Epithelial Cell, donor3	primary cells
11674-122G9	Smooth Muscle Cells - Tracheal, donor3	primary cells
11675-122H1	Renal Glomerular Endothelial Cells, donor3	primary cells
11676-122H2	Renal Proximal Tubular Epithelial Cell, donor3	primary cells
11678-122H4	Renal Epithelial Cells, donor3	primary cells
11679-122H5	Renal Mesangial Cells, donor3	primary cells
11681-122H7	Urothelial Cells, donor3	primary cells
11682-122H8	Hepatic Sinusoidal Endothelial Cells, donor3	primary cells
11684-122I1	Hepatocyte, donor3	primary cells
11685-122I2	Hepatic Stellate Cells (lipocyte), donor3	primary cells	MF
11686-122I3	Cardiac Myocyte, donor3	primary cells
11687-122I4	Corneal Epithelial Cells, donor3	primary cells
11688-122I5	Keratocytes, donor3	primary cells
11689-122I6	Retinal Pigment Epithelial Cells, donor3	primary cells
11690-122I7	Lens Epithelial Cells, donor3	primary cells
11692-122I9	Fibroblast - Conjunctival, donor3	primary cells	MF
11693-123A1	Trabecular Meshwork Cells, donor3	primary cells
11694-123A2	Amniotic Epithelial Cells, donor3	primary cells
11696-123A4	Fibroblast - Villous Mesenchymal, donor3	primary cells	MF
11697-123A5	Mesenchymal Stem Cells - bone marrow, donor3	primary cells
11698-123A6	Mesenchymal Stem Cells - adipose, donor3	primary cells
11700-123A8	Mesenchymal Stem Cells - umbilical, donor3	primary cells
11701-123A9	Fibroblast - Mammary, donor3	primary cells	MF
11702-123B1	Smooth Muscle Cells - Umbilical Vein, donor3	primary cells
11705-123B4	CD19+ B Cells, donor3	primary cells
11747-123G1	mesenchymal precursor cell - adipose, donor1	primary cells
11748-123G2	mesenchymal precursor cell - adipose, donor2	primary cells
11749-123G3	mesenchymal precursor cell - adipose, donor3	primary cells
11750-123G4	mesenchymal precursor cell - bone marrow, donor1	primary cells
11751-123G5	mesenchymal precursor cell - bone marrow, donor2	primary cells
11752-123G6	mesenchymal precursor cell - cardiac, donor1	primary cells
11753-123G7	mesenchymal precursor cell - cardiac, donor2	primary cells
11754-123G8	mesenchymal precursor cell - cardiac, donor3	primary cells
11755-123G9	mesenchymal precursor cell - cardiac, donor4	primary cells
11756-123H1	mesenchymal precursor cell - ovarian cancer left ovary, donor1	primary cells
11757-123H2	mesenchymal precursor cell - ovarian cancer right ovary, donor1	primary cells
11758-123H3	mesenchymal precursor cell - ovarian cancer metastasis, donor1	primary cells
11759-123H4	mesenchymal precursor cell - ovarian cancer right ovary, donor2	primary cells
11760-123H5	mesenchymal precursor cell - ovarian cancer left ovary, donor3	primary cells
11761-123H6	mesenchymal precursor cell - ovarian cancer right ovary, donor3 (SOC-57-02)	primary cells
11762-123H7	mesenchymal precursor cell - ovarian cancer metastasis, donor3	primary cells
11763-123H8	tenocyte, donor1	primary cells
11765-123I1	tenocyte, donor2	primary cells
11768-123I4	tenocyte, donor3	primary cells
11769-123I5	Bronchial Epithelial Cell, donor7	primary cells
11771-123I7	salivary acinar cells, donor1	primary cells
11772-123I8	salivary acinar cells, donor2	primary cells
11773-123I9	salivary acinar cells, donor3	primary cells
11780-124A7	CD4+CD25+CD45RA+ naive regulatory T cells, donor1	primary cells
11782-124A9	CD4+CD25+CD45RA- memory regulatory T cells, donor1	primary cells
11783-124B1	Renal Glomerular Endothelial Cells, donor4	primary cells
11784-124B2	CD4+CD25-CD45RA+ naive conventional T cells, donor1	primary cells
11786-124B4	CD4+CD25-CD45RA- memory conventional T cells, donor1	primary cells
11788-124B6	CD14+CD16- Monocytes, donor1	primary cells
11789-124B7	CD14+CD16+ Monocytes, donor1	primary cells
11790-124B8	CD14-CD16+ Monocytes, donor1	primary cells
11791-124B9	CD4+CD25-CD45RA+ naive conventional T cells expanded, donor1	primary cells
11792-124C1	CD4+CD25-CD45RA- memory conventional T cells expanded, donor1	primary cells
11793-124C2	CD4+CD25+CD45RA+ naive regulatory T cells expanded, donor1	primary cells
11794-124C3	CD4+CD25+CD45RA- memory regulatory T cells expanded, donor1	primary cells
11795-124C4	CD4+CD25-CD45RA+ naive conventional T cells, donor2	primary cells
11796-124C5	CD4+CD25+CD45RA+ naive regulatory T cells, donor2	primary cells
11797-124C6	CD4+CD25+CD45RA- memory regulatory T cells, donor2	primary cells
11798-124C7	CD4+CD25-CD45RA- memory conventional T cells, donor2	primary cells
11799-124C8	CD14+CD16- Monocytes, donor2	primary cells
11800-124C9	CD14-CD16+ Monocytes, donor2	primary cells
11801-124D1	CD14+CD16+ Monocytes, donor2	primary cells
11833-124G6	mesenchymal precursor cell - ovarian cancer left ovary, donor2	primary cells
11835-124G8	mesenchymal precursor cell - ovarian cancer metastasis, donor2	primary cells
11836-124G9	mesenchymal precursor cell - ovarian cancer left ovary, donor4	primary cells
11837-124H1	mesenchymal precursor cell - ovarian cancer right ovary, donor4	primary cells
11838-124H2	mesenchymal precursor cell - ovarian cancer metastasis, donor4	primary cells
11840-124H4	mesenchymal precursor cell - bone marrow, donor3	primary cells
11842-124H6	mesenchymal precursor cell - ovarian cancer right ovary, donor3 (SOC-57-02-G)	primary cells
11860-125A6	CD14+ monocytes - treated with BCG, donor1	primary cells
11861-125A7	CD14+ monocytes - treated with IFN + N-hexane, donor1	primary cells
11862-125A8	CD14+ monocytes - treated with Trehalose dimycolate (TDM), donor1	primary cells
11863-125A9	CD14+ monocytes - mock treated, donor1	primary cells
11864-125B1	CD14+ monocytes - treated with Group A streptococci, donor1	primary cells
11865-125B2	CD14+ monocytes - treated with lipopolysaccharide, donor1	primary cells
11866-125B3	CD14+ monocytes - treated with Salmonella, donor1	primary cells
11867-125B4	CD14+ monocytes - treated with Cryptococcus, donor1	primary cells
11868-125B5	CD14+ monocytes - treated with Candida, donor1	primary cells
11869-125B6	CD14+ monocytes - treated with B-glucan, donor1	primary cells
11870-125B7	CD14+ monocytes - treated with BCG, donor2	primary cells
11871-125B8	CD14+ monocytes - treated with IFN + N-hexane, donor2	primary cells
11872-125B9	CD14+ monocytes - treated with Trehalose dimycolate (TDM), donor2	primary cells
11873-125C1	CD14+ monocytes - mock treated, donor2	primary cells
11874-125C2	CD14+ monocytes - treated with Group A streptococci, donor2	primary cells
11875-125C3	CD14+ monocytes - treated with lipopolysaccharide, donor2	primary cells
11876-125C4	CD14+ monocytes - treated with Salmonella, donor2	primary cells
11877-125C5	CD14+ monocytes - treated with Cryptococcus, donor2	primary cells
11878-125C6	CD14+ monocytes - treated with Candida, donor2	primary cells
11879-125C7	CD14+ monocytes - treated with B-glucan, donor2	primary cells
11880-125C8	CD14+ monocytes - treated with BCG, donor3	primary cells
11881-125C9	CD14+ monocytes - treated with IFN + N-hexane, donor3	primary cells
11882-125D1	CD14+ monocytes - treated with Trehalose dimycolate (TDM), donor3	primary cells
11883-125D2	CD14+ monocytes - mock treated, donor3	primary cells
11884-125D3	CD14+ monocytes - treated with Group A streptococci, donor3	primary cells
11885-125D4	CD14+ monocytes - treated with lipopolysaccharide, donor3	primary cells
11886-125D5	CD14+ monocytes - treated with Salmonella, donor3	primary cells
11887-125D6	CD14+ monocytes - treated with Cryptococcus, donor3	primary cells
11888-125D7	CD14+ monocytes - treated with Candida, donor3	primary cells
11889-125D8	CD14+ monocytes - treated with B-glucan, donor3	primary cells
11901-125F2	migratory langerhans cells, donor1	primary cells
11902-125F3	migratory langerhans cells, donor2	primary cells
11903-125F4	migratory langerhans cells, donor3	primary cells
11904-125F5	immature langerhans cells, donor1	primary cells
11905-125F6	immature langerhans cells, donor2	primary cells
11906-125F7	CD4+CD25-CD45RA+ naive conventional T cells, donor3	primary cells
11907-125F8	CD4+CD25+CD45RA+ naive regulatory T cells, donor3	primary cells
11908-125F9	CD4+CD25+CD45RA- memory regulatory T cells, donor3	primary cells
11909-125G1	CD4+CD25-CD45RA- memory conventional T cells, donor3	primary cells
11910-125G2	CD14+CD16- Monocytes, donor3	primary cells
11911-125G3	CD14-CD16+ Monocytes, donor3	primary cells
11912-125G4	CD14+CD16+ Monocytes, donor3	primary cells
11913-125G5	CD4+CD25-CD45RA+ naive conventional T cells expanded, donor2	primary cells
11914-125G6	CD4+CD25-CD45RA- memory conventional T cells expanded, donor2	primary cells
11915-125G7	CD4+CD25+CD45RA+ naive regulatory T cells expanded, donor2	primary cells
11916-125G8	CD4+CD25+CD45RA- memory regulatory T cells expanded, donor2	primary cells
11917-125G9	CD4+CD25-CD45RA+ naive conventional T cells expanded, donor3	primary cells
11918-125H1	CD4+CD25-CD45RA- memory conventional T cells expanded, donor3	primary cells
11919-125H2	CD4+CD25+CD45RA+ naive regulatory T cells expanded, donor3	primary cells
11920-125H3	CD4+CD25+CD45RA- memory regulatory T cells expanded, donor3	primary cells
11921-125H4	Fibroblast - Gingival, donor6 (aggressive periodontitis)	primary cells	MF
11922-125H5	Fibroblast - Gingival, donor6 (control)	primary cells	MF
11923-125H6	Fibroblast - Gingival, donor7 (aggressive periodontitis)	primary cells	MF
11924-125H7	Fibroblast - Gingival, donor7 (control)	primary cells	MF
11925-125H8	Fibroblast - Gingival, donor8 (chronic periodontitis)	primary cells	MF
11926-125H9	Fibroblast - Gingival, donor8 (control)	primary cells	MF
11927-125I1	Fibroblast - Gingival, donor9 (control)	primary cells	MF
11928-125I2	Fibroblast - Gingival, donor10 (periodontitis)	primary cells	MF
11929-125I3	Mallassez-derived cells, donor2	primary cells
11930-125I4	Mallassez-derived cells, donor3	primary cells
11931-125I5	CD34 cells differentiated to erythrocyte lineage, biol_ rep1	primary cells
11932-125I6	CD34 cells differentiated to erythrocyte lineage, biol_ rep2	primary cells
11933-125I7	Olfactory epithelial cells, donor1	primary cells
11934-125I8	Olfactory epithelial cells, donor2	primary cells
11935-125I9	Olfactory epithelial cells, donor3	primary cells
11936-126A1	Olfactory epithelial cells, donor4	primary cells
11937-126A2	gamma delta positive T cells, donor1	primary cells
11938-126A3	gamma delta positive T cells, donor2	primary cells
11939-126A4	Mast cell, expanded, donor5	primary cells
11940-126A5	Mast cell, expanded and stimulated, donor5	primary cells
11941-126A6	Mast cell, expanded, donor8	primary cells
11942-126A7	Mast cell, expanded and stimulated, donor8	primary cells
11960-126C7	Smooth muscle cells - airway, asthmatic, donor1	primary cells
11961-126C8	Smooth muscle cells - airway, asthmatic, donor2	primary cells
11962-126C9	Smooth muscle cells - airway, asthmatic, donor3	primary cells
11963-126D1	Smooth muscle cells - airway, asthmatic, donor4	primary cells
11964-126D2	Smooth muscle cells - airway, asthmatic, donor5	primary cells
11965-126D3	Smooth muscle cells - airway, asthmatic, donor6	primary cells
11966-126D4	Smooth muscle cells - airway, control, donor1	primary cells
11967-126D5	Smooth muscle cells - airway, control, donor2	primary cells
11968-126D6	Smooth muscle cells - airway, control, donor3	primary cells
11969-126D7	Smooth muscle cells - airway, control, donor4	primary cells
12130-128D6	common myeloid progenitor CMP, donor1	primary cells
12131-128D7	granulocyte macrophage progenitor, donor1	primary cells
12132-128D8	promyelocytes/myelocytes PMC, donor1	primary cells
12133-128D9	neutrophil PMN, donor1	primary cells
12134-128E1	common myeloid progenitor CMP, donor2	primary cells
12135-128E2	granulocyte macrophage progenitor, donor2	primary cells
12136-128E3	promyelocytes/myelocytes PMC, donor2	primary cells
12137-128E4	neutrophil PMN, donor2	primary cells
12139-128E6	granulocyte macrophage progenitor, donor3	primary cells
12140-128E7	promyelocytes/myelocytes PMC, donor3	primary cells
12141-128E8	neutrophil PMN, donor3	primary cells
12142-128E9	Mallassez-derived cells, donor1 (MZH3)	primary cells
12148-128F6	CD8+ T Cells (pluriselect), donor090325, donation1	primary cells
12151-128F9	CD19+ B Cells (pluriselect), donor090325, donation1	primary cells
12156-128G5	Mesothelial Cells, donor2	primary cells
12171-128I2	CD8+ T Cells (pluriselect), donor090325, donation2	primary cells
12174-128I5	CD19+ B Cells (pluriselect), donor090325, donation2	primary cells
12176-128I7	Whole blood (ribopure), donor090325, donation1	primary cells
12177-128I8	Whole blood (ribopure), donor090325, donation2	primary cells
12179-129A1	Whole blood (ribopure), donor090309, donation1	primary cells
12180-129A2	Whole blood (ribopure), donor090309, donation2	primary cells
12181-129A3	Whole blood (ribopure), donor090309, donation3	primary cells
12182-129A4	Whole blood (ribopure), donor090612, donation1	primary cells
12183-129A5	Whole blood (ribopure), donor090612, donation2	primary cells
12184-129A6	Whole blood (ribopure), donor090612, donation3	primary cells
12186-129A8	CD8+ T Cells (pluriselect), donor090309, donation1	primary cells
12189-129B2	CD19+ B Cells (pluriselect), donor090309, donation1	primary cells
12191-129B4	CD8+ T Cells (pluriselect), donor090309, donation2	primary cells
12194-129B7	CD19+ B Cells (pluriselect), donor090309, donation2	primary cells
12196-129B9	CD8+ T Cells (pluriselect), donor090309, donation3	primary cells
12199-129C3	CD19+ B Cells (pluriselect), donor090309, donation3	primary cells
12201-129C5	CD8+ T Cells (pluriselect), donor090612, donation1	primary cells
12204-129C8	CD19+ B Cells (pluriselect), donor090612, donation1	primary cells
12206-129D1	CD8+ T Cells (pluriselect), donor090612, donation2	primary cells
12209-129D4	CD19+ B Cells (pluriselect), donor090612, donation2	primary cells
12211-129D6	CD8+ T Cells (pluriselect), donor090612, donation3	primary cells
12214-129D9	CD19+ B Cells (pluriselect), donor090612, donation3	primary cells
12223-129E9	CD133+ stem cells - cord blood derived, pool1	primary cells
12224-129F1	CD133+ stem cells - adult bone marrow derived, pool1	primary cells
12225-129F2	CD34+ stem cells - adult bone marrow derived, donor1	primary cells
12226-129F3	nasal epithelial cells, donor1	primary cells
12227-129F4	nasal epithelial cells, donor2	primary cells
12231-129F8	mature adipocyte, donor1	primary cells
12232-129F9	mature adipocyte, donor2	primary cells
12233-129G1	mature adipocyte, donor3	primary cells
12234-129G2	mature adipocyte, donor4	primary cells
12235-129G3	amniotic membrane cells, donor1	primary cells
12236-129G4	amniotic membrane cells, donor2	primary cells
12237-129G5	amniotic membrane cells, donor3	primary cells
12238-129G6	chorionic membrane cells, donor1	primary cells
12239-129G7	chorionic membrane cells, donor2	primary cells
12240-129G8	chorionic membrane cells, donor3	primary cells
12241-129G9	Basophils, donor1	primary cells
12242-129H1	Basophils, donor2	primary cells
12243-129H2	Basophils, donor3	primary cells
12244-129H3	Eosinophils, donor1	primary cells
12245-129H4	Eosinophils, donor2	primary cells
12246-129H5	Eosinophils, donor3	primary cells
