# Supplementary material for: Functional genomics uncovers the transcription factor BNC2 as required for myofibroblastic activation in fibrosis
Source: Nat Commun. 2022 Sep 10;13:5324. doi: 10.1038/s41467-022-33063-9 (PMC9464213; doi:10.1038/s41467-022-33063-9)
Supplement: Supplementary file 7 — Supplementary Data 4 [file 41467_2022_33063_MOESM7_ESM.xlsx]

## Sheet: Feuil1
Table S4. Clinical characteristics of donors from the TargetOH cohort
Characteristics	Control (n=20)	Cirrhosis (n=42)
Women (n; %)	9; 45%	14; 33%
Age (mean±SD)	61±13	53.5±11.1
Prothrombin rate % (mean±SD)	96±6	40.3±19.7
INR (mean±SD)	1.01±0.05	2.13±0.9
Bilirubine (mg/L) (mean±SD)	4±2	153±120.3
Serum creatinine (mg/L) (mean±SD)	8.3±1.7	13.9±8.5
Serum Albumine (g/L) (mean±SD)	42.4±2.8	32±6.4
