# Supplementary material for: Functional genomics uncovers the transcription factor BNC2 as required for myofibroblastic activation in fibrosis
Source: Nat Commun. 2022 Sep 10;13:5324. doi: 10.1038/s41467-022-33063-9 (PMC9464213; doi:10.1038/s41467-022-33063-9)
Supplement: Supplementary file 8 — Supplementary Data 5 [file 41467_2022_33063_MOESM8_ESM.xlsx]

## Sheet: Feuil1
Table S5. Clinical characteristics of donors from the ABOS cohort
Characteristics	F0 (n=53)	F3-4 (n=53)
Women (n; %)	28; 53%	28; 53%
Age (mean±SD)	47.0±9.3	47.4±10.2
BMI (mean±SD)	46.8±6.5	46.8±6.5
Steatosis grade (n; %) 0 1 2 3 4	8; 15% 25; 47% 11; 21% 9; 17% 0; 0%	0; 0% 21; 40% 15; 28% 17; 32% 0; 0%
Fibrosis (Kleiner) (n; %) 0 1 2 3s 3q 4	53; 100% 0; 0% 0; 0% 0; 0% 0; 0% 0; 0%	0; 0% 0; 0% 0; 0% 22; 42% 24; 45% 7; 13%
Inflammation score 0 1 2 Unknown	33; 62% 18; 34% 0; 0% 2; 4%	16; 30% 21; 40% 14; 26% 2; 4%
Ballooning Score 0 1 2 Unknown	44; 83% 5; 9% 2; 4% 2; 4%	23; 43% 17; 32% 11; 21% 2; 4%
NAS score 0 1 2 3 4 5 6 7 Unknown	7; 13% 15; 28% 13; 25% 10; 19% 4; 8% 1; 2% 1; 2% 0; 0% 2; 4%	0; 0% 9; 17% 10; 19% 4; 8% 6; 11% 12; 23% 7; 13% 3; 6% 2; 4%
Treated diabetes (n; %)	34; 64%	34; 64%
Statin treatment (n; %)	14; 26%	14; 26%
Fenofibrate treatment (n; %)	3; 6%	3; 6%
Alcohol consumption (n, %)	29; 55%	30; 57%
