# Supplementary material for: Functional genomics uncovers the transcription factor BNC2 as required for myofibroblastic activation in fibrosis
Source: Nat Commun. 2022 Sep 10;13:5324. doi: 10.1038/s41467-022-33063-9 (PMC9464213; doi:10.1038/s41467-022-33063-9)
Supplement: Supplementary file 9 — Supplementary Data 6 [file 41467_2022_33063_MOESM9_ESM.xlsx]

## Sheet: Description
TableS6. All proteins and peptides detected in BNC2 RIME data using antibody HPA018525 (Sigma-Aldrich) and non-immune IgG control
BNC2 was specifically detected in BNC2 RIME:
	IgG control	BNC2 (HPA018525)
coverage	0	10.65
#peptides	0	11
#unique_peptides	0	9
protein_set_score	0	244

## Sheet: IgG_proteins
gene_name	accession	protein_set_score	coverage	MW	#peptides	#specific_peptides
PKM	sp|P14618|KPYM_HUMAN	1533.4	56.69	57937	33	33
TTN	sp|Q8WZ42|TITIN_HUMAN	974.395	1.55	3816030	31	31
VIM	sp|P08670|VIME_HUMAN	879.413	58.37	53652	30	28
PLEC	sp|Q15149|PLEC_HUMAN	1194.26	10.27	531791	30	27
FLNA	sp|P21333|FLNA_HUMAN	885.913	17.49	280739	29	27
HSPD1	sp|P10809|CH60_HUMAN	1437.24	46.25	61055	26	26
HSPA8	sp|P11142|HSP7C_HUMAN	1373.08	52.48	70898	33	26
CLTC	sp|Q00610|CLH1_HUMAN	1113.85	26.69	191615	26	26
FASN	sp|P49327|FAS_HUMAN	1042.93	15.37	273427	25	25
EEF2	sp|P13639|EF2_HUMAN	1105.84	34.85	95338	23	23
MYH9	sp|P35579|MYH9_HUMAN	1092.5	20.41	226532	30	23
ENO1	sp|P06733|ENOA_HUMAN	1108.58	56.91	47169	23	20
HSPA5	sp|P11021|BIP_HUMAN	883.715	41.28	72333	22	20
DYNC1H1	sp|Q14204|DYHC1_HUMAN	847.388	7.47	532408	20	20
ACTB	sp|P60709|ACTB_HUMAN	1210.1	84.27	41737	40	18
LDHA	sp|P00338|LDHA_HUMAN	719.232	58.43	36689	19	18
LMNA	sp|P02545|LMNA_HUMAN	665.153	28.16	74139	18	18
ANXA2	sp|P07355|ANXA2_HUMAN	617.944	57.82	38604	18	18
HNRNPA1	sp|P09651|ROA1_HUMAN	848.942	41.67	38747	19	17
IQGAP1	sp|P46940|IQGA1_HUMAN	682.077	15.99	189252	17	17
PGK1	sp|P00558|PGK1_HUMAN	574.806	50.12	44615	17	17
HSP90AB1	sp|P08238|HS90B_HUMAN	945.771	42.82	83264	24	16
ASS1	sp|P00966|ASSY_HUMAN	758.758	53.4	46530	16	16
DHX9	sp|Q08211|DHX9_HUMAN	746.729	19.37	140958	16	16
TKT	sp|P29401|TKT_HUMAN	603.409	39.33	67878	16	16
HNRNPA2B1	sp|P22626|ROA2_HUMAN	693.527	37.39	37430	15	15
AARS	sp|P49588|SYAC_HUMAN	677.19	22.21	106810	15	15
GAPDH	sp|P04406|G3P_HUMAN	947.675	45.67	36053	14	14
GPI	sp|P06744|G6PI_HUMAN	656.363	31	63147	14	14
HIST1H4A	sp|P62805|H4_HUMAN	570.932	61.17	11367	14	14
UBA1	sp|P22314|UBA1_HUMAN	487.702	29.21	117849	14	14
HNRNPM	sp|P52272|HNRPM_HUMAN	354.442	24.38	48770	14	14
HSPA9	sp|P38646|GRP75_HUMAN	598.21	30.04	73680	13	13
LDHB	sp|P07195|LDHB_HUMAN	594.243	53.29	36638	14	13
PRKDC	sp|P78527|PRKDC_HUMAN	482.254	5.72	469089	13	13
NCL	sp|P19338|NUCL_HUMAN	427.849	20.99	76614	13	13
HNRNPU	sp|Q00839|HNRPU_HUMAN	380.371	17.21	90584	13	13
HSP90B1	sp|P14625|ENPL_HUMAN	454.723	20.67	92469	13	12
ACTN4	sp|O43707|ACTN4_HUMAN	758.723	29.09	104854	19	11
ATP5F1B	sp|P06576|ATPB_HUMAN	672.959	31.76	56560	11	11
KYNU	sp|Q16719|KYNU_HUMAN	545.764	30.75	52352	11	11
CCT7	sp|Q99832|TCPH_HUMAN	508.701	24.49	59367	11	11
SPTBN1	sp|Q01082|SPTB2_HUMAN	493.821	8.21	274609	12	11
FLNC	sp|Q14315|FLNC_HUMAN	473.116	5.8	291022	12	11
EEF1G	sp|P26641|EF1G_HUMAN	443.806	44.39	50119	11	11
PRPF8	sp|Q6P2Q9|PRP8_HUMAN	409.502	9.72	273600	11	11
CCT2	sp|P78371|TCPB_HUMAN	380.454	25.79	57488	11	11
HSPA1A	sp|P0DMV8|HS71A_HUMAN	862.187	42.12	70052	21	10
HNRNPR	sp|O43390|HNRPR_HUMAN	666.997	25.12	70943	15	10
EPRS	sp|P07814|SYEP_HUMAN	429.024	11.71	170591	10	10
SNRNP200	sp|O75643|U520_HUMAN	417.353	8.85	244508	10	10
CCT8	sp|P50990|TCPQ_HUMAN	413.32	27.55	59621	10	10
TCP1	sp|P17987|TCPA_HUMAN	391.34	25	60344	10	10
CPS1	sp|P31327|CPSM_HUMAN	386.166	9.93	164939	10	10
SPTAN1	sp|Q13813|SPTN1_HUMAN	364.598	6.51	284539	10	10
HNRNPA3	sp|P51991|ROA3_HUMAN	417.519	25.66	39595	11	9
FKBP4	sp|Q02790|FKBP4_HUMAN	412.296	27.23	51805	9	9
PFN1	sp|P07737|PROF1_HUMAN	389.143	60.71	15054	9	9
FLNB	sp|O75369|FLNB_HUMAN	373.73	7.19	278164	11	9
TPI1	sp|P60174|TPIS_HUMAN	370.994	36.71	30791	9	9
DSP	sp|P15924|DESP_HUMAN	343.464	5.05	331774	9	9
PCMT1	sp|P22061|PIMT_HUMAN	342.693	38.77	24636	9	9
GANAB	sp|Q14697|GANAB_HUMAN	340.05	17.37	106874	9	9
COPG1	sp|Q9Y678|COPG1_HUMAN	338.913	18.42	97718	9	9
COPB1	sp|P53618|COPB_HUMAN	329.588	17	107142	9	9
ACLY	sp|P53396|ACLY_HUMAN	292.205	9.63	120839	9	9
MCM2	sp|P49736|MCM2_HUMAN	281.534	14.05	101896	9	9
VCP	sp|P55072|TERA_HUMAN	254.037	20.84	89322	9	9
ACTN2	sp|P35609|ACTN2_HUMAN	645.7	21.14	103854	14	8
HSP90AA1	sp|P07900|HS90A_HUMAN	606.761	25.41	84660	14	8
HSPA4	sp|P34932|HSP74_HUMAN	435.683	12.26	94331	10	8
YWHAZ	sp|P63104|1433Z_HUMAN	417.221	44.49	27745	11	8
XRCC5	sp|P13010|XRCC5_HUMAN	399.667	18.31	82705	8	8
XPO1	sp|O14980|XPO1_HUMAN	393.912	12.89	123386	8	8
SERPINB6	sp|P35237|SPB6_HUMAN	373.563	34.57	42622	8	8
IDH1	sp|O75874|IDHC_HUMAN	360.154	28.5	46659	8	8
SHMT2	sp|P34897|GLYM_HUMAN	355.7	23.61	55993	8	8
MCM6	sp|Q14566|MCM6_HUMAN	344.085	17.3	92889	8	8
NPM1	sp|P06748|NPM_HUMAN	324.8	21.77	32575	8	8
ATP5F1A	sp|P25705|ATPA_HUMAN	308.958	20.25	59751	8	8
IARS	sp|P41252|SYIC_HUMAN	296.284	11.33	144498	8	8
TRAP1	sp|Q12931|TRAP1_HUMAN	272.494	15.2	80110	8	8
VDAC1	sp|P21796|VDAC1_HUMAN	257.054	36.04	30773	8	8
SND1	sp|Q7KZF4|SND1_HUMAN	256.469	15.93	101997	8	8
HNRNPL	sp|P14866|HNRPL_HUMAN	249.447	26.66	64133	8	8
RACK1	sp|P63244|RACK1_HUMAN	199.456	33.75	35077	8	8
DDB1	sp|Q16531|DDB1_HUMAN	179.639	12.46	126968	8	8
MYH7	sp|P12883|MYH7_HUMAN	1357.88	22.53	223097	28	7
PDIA3	sp|P30101|PDIA3_HUMAN	393.272	23.56	56782	7	7
HIST1H1E	sp|P10412|H14_HUMAN	390.093	28.31	21865	9	7
CKAP4	sp|Q07065|CKAP4_HUMAN	366.755	16.45	66022	7	7
GDI2	sp|P50395|GDIB_HUMAN	365.057	23.15	50663	7	7
GFPT1	sp|Q06210|GFPT1_HUMAN	352.75	15.88	78806	7	7
PPIA	sp|P62937|PPIA_HUMAN	328.966	49.7	18012	7	7
TARS	sp|P26639|SYTC_HUMAN	315.816	14.8	83435	7	7
PARP1	sp|P09874|PARP1_HUMAN	310.837	10.85	113084	7	7
CFL1	sp|P23528|COF1_HUMAN	306.103	41.57	18502	7	7
SMC3	sp|Q9UQE7|SMC3_HUMAN	300.889	10.85	141542	7	7
SERPINH1	sp|P50454|SERPH_HUMAN	300.414	26.56	46441	7	7
CKB	sp|P12277|KCRB_HUMAN	294.641	23.1	42644	7	7
TUFM	sp|P49411|EFTU_HUMAN	291.781	16.81	49542	7	7
VCL	sp|P18206|VINC_HUMAN	283.076	10.58	123799	7	7
CALR	sp|P27797|CALR_HUMAN	270.422	31.41	48142	7	7
SF3B3	sp|Q15393|SF3B3_HUMAN	265.078	8.38	42051	7	7
GCN1	sp|Q92616|GCN1_HUMAN	264.558	4.57	292758	7	7
MCM7	sp|P33993|MCM7_HUMAN	264.023	12.66	81308	7	7
VPS35	sp|Q96QK1|VPS35_HUMAN	261.66	17.34	91707	7	7
CCT5	sp|P48643|TCPE_HUMAN	235.468	22.92	59671	7	7
LMNB1	sp|P20700|LMNB1_HUMAN	231.22	14.85	66408	7	7
RPS4X	sp|P62701|RS4X_HUMAN	223.521	33.46	47237	7	7
SERPINA1	sp|P01009|A1AT_HUMAN	222.762	22.49	46737	7	7
H2AFY	sp|O75367|H2AY_HUMAN	181.696	30.38	39617	7	7
RPL15	sp|P61313|RL15_HUMAN	152.581	30.88	24146	7	7
MYH2	sp|Q9UKX2|MYH2_HUMAN	1273.67	19.99	223044	29	6
PFKP	sp|Q01813|PFKAP_HUMAN	349.353	17.22	85596	8	6
EPPK1	sp|P58107|EPIPL_HUMAN	317.985	11.97	555658	9	6
ATP1A1	sp|P05023|AT1A1_HUMAN	317.287	8.21	112896	6	6
MTHFD1	sp|P11586|C1TC_HUMAN	313.615	10.27	101559	6	6
EIF2S3	sp|P41091|IF2G_HUMAN	299.371	22.88	51109	6	6
PC	sp|P11498|PYC_HUMAN	297.272	8.66	129634	6	6
C1QBP	sp|Q07021|C1QBP_HUMAN	294.065	44.33	31362	6	6
GSTM3	sp|P21266|GSTM3_HUMAN	289.809	24.89	26560	6	6
HSPH1	sp|Q92598|HS105_HUMAN	278.111	9.44	96865	7	6
RPS3A	sp|P61247|RS3A_HUMAN	261.147	19.32	29945	6	6
EFTUD2	sp|Q15029|U5S1_HUMAN	247.768	11.63	109436	6	6
HNRNPC	sp|P07910|HNRPC_HUMAN	245.55	18.95	33670	6	6
CCT3	sp|P49368|TCPG_HUMAN	235.369	18.17	60534	6	6
RPL3	sp|P39023|RL3_HUMAN	229.585	20.84	46109	6	6
PSAT1	sp|Q9Y617|SERC_HUMAN	228.78	25.41	40423	6	6
DDX3X	sp|O00571|DDX3X_HUMAN	221.284	12.99	73243	6	6
IPO5	sp|O00410|IPO5_HUMAN	220.62	8.39	123630	7	6
RPL5	sp|P46777|RL5_HUMAN	220.115	32.32	34363	6	6
RPLP0	sp|P05388|RLA0_HUMAN	219.64	30.6	34274	6	6
PHGDH	sp|O43175|SERA_HUMAN	202.73	14.45	56650	6	6
RNPEP	sp|Q9H4A4|AMPB_HUMAN	192.48	10.62	72596	6	6
EEF1D	sp|P29692|EF1D_HUMAN	189.432	26.33	31122	6	6
SSB	sp|P05455|LA_HUMAN	176.291	15.69	46837	6	6
RPS3	sp|P23396|RS3_HUMAN	174.013	25.51	26688	6	6
CCT4	sp|P50991|TCPD_HUMAN	171.137	17.44	57924	6	6
RPL10A	sp|P62906|RL10A_HUMAN	170.022	28.11	24831	6	6
PHB	sp|P35232|PHB_HUMAN	166.949	32.72	29804	6	6
CSE1L	sp|P55060|XPO2_HUMAN	159.719	8.14	110417	6	6
ACTN1	sp|P12814|ACTN1_HUMAN	477.522	19.96	103058	14	5
EEF1A1	sp|P68104|EF1A1_HUMAN	412.994	30.3	50141	12	5
DDX39B	sp|Q13838|DX39B_HUMAN	410.225	35.75	48991	11	5
SLC25A5	sp|P05141|ADT2_HUMAN	410.091	30.54	32852	11	5
IGHG1	sp|P01857|IGHG1_HUMAN	368.208	28.18	36106	10	5
ATP2A2	sp|P16615|AT2A2_HUMAN	314.486	14.4	114757	9	5
EIF5A	sp|P63241|IF5A1_HUMAN	306.902	42.21	16832	5	5
DAZAP1	sp|Q96EP5|DAZP1_HUMAN	298.658	18.18	43383	5	5
TXNRD1	sp|Q16881|TRXR1_HUMAN	286.613	13.1	70906	5	5
IPO7	sp|O95373|IPO7_HUMAN	280.724	10.4	119517	6	5
SDHA	sp|P31040|SDHA_HUMAN	277.847	12.65	72692	5	5
OXCT1	sp|P55809|SCOT1_HUMAN	277.073	16.54	56158	5	5
CAP1	sp|Q01518|CAP1_HUMAN	272.88	15.16	51901	5	5
ILF2	sp|Q12905|ILF2_HUMAN	265.219	17.18	43062	5	5
HNRNPK	sp|P61978|HNRPK_HUMAN	252.46	14.25	50976	5	5
PRDX4	sp|Q13162|PRDX4_HUMAN	252.312	33.58	30540	7	5
MGST1	sp|P10620|MGST1_HUMAN	251.593	24.52	17599	5	5
RECQL	sp|P46063|RECQ1_HUMAN	251.04	10.17	73457	5	5
HIST1H1B	sp|P16401|H15_HUMAN	250.545	27.43	22580	7	5
RPS8	sp|P62241|RS8_HUMAN	241.357	28.37	24205	5	5
API5	sp|Q9BZZ5|API5_HUMAN	239.68	16.6	59005	5	5
RCN1	sp|Q15293|RCN1_HUMAN	238.117	35.05	38890	5	5
ALPI	sp|P09923|PPBI_HUMAN	234.995	21.59	56812	6	5
PYGM	sp|P11217|PYGM_HUMAN	232.481	6.53	97092	5	5
KPNB1	sp|Q14974|IMB1_HUMAN	231.947	10.84	97170	5	5
RPL7A	sp|P62424|RL7A_HUMAN	228.831	21.8	29996	5	5
MYL1	sp|P05976|MYL1_HUMAN	225.326	27.32	21145	5	5
MYBPC1	sp|Q00872|MYPC1_HUMAN	224.109	4.56	128294	5	5
RPS2	sp|P15880|RS2_HUMAN	223.808	20.14	31324	5	5
GDA	sp|Q9Y2T3|GUAD_HUMAN	220.281	18.72	51003	5	5
SRP68	sp|Q9UHB9|SRP68_HUMAN	216.813	13.88	70730	5	5
MGST3	sp|O14880|MGST3_HUMAN	216.285	68.42	16516	5	5
HADHA	sp|P40939|ECHA_HUMAN	214.221	9.7	83000	5	5
LRPPRC	sp|P42704|LPPRC_HUMAN	212.557	5.38	157905	5	5
MCM4	sp|P33991|MCM4_HUMAN	210.921	8	96558	5	5
PFKM	sp|P08237|PFKAM_HUMAN	208.485	15.13	85183	6	5
RBM39	sp|Q14498|RBM39_HUMAN	207.103	14.72	59380	5	5
YWHAQ	sp|P27348|1433T_HUMAN	204.996	35.51	27764	7	5
HDLBP	sp|Q00341|VIGLN_HUMAN	204.319	6.15	141456	5	5
MYLPF	sp|Q96A32|MLRS_HUMAN	203.355	25.44	19015	5	5
PPA1	sp|Q15181|IPYR_HUMAN	199.065	24.91	32660	5	5
RRM1	sp|P23921|RIR1_HUMAN	195.932	9.47	90070	5	5
PSMD2	sp|Q13200|PSMD2_HUMAN	194.049	9.36	100200	5	5
COPB2	sp|P35606|COPB2_HUMAN	192.608	10.82	102487	5	5
NUMA1	sp|Q14980|NUMA1_HUMAN	189.433	3.69	238260	5	5
RPN1	sp|P04843|RPN1_HUMAN	188.89	13.18	68569	5	5
NNMT	sp|P40261|NNMT_HUMAN	186.986	43.18	29574	5	5
EIF3B	sp|P55884|EIF3B_HUMAN	185.059	9.83	92482	5	5
PTBP1	sp|P26599|PTBP1_HUMAN	184.869	20.34	57221	5	5
VDAC2	sp|P45880|VDAC2_HUMAN	179.249	29.25	31567	5	5
HSPE1	sp|P61604|CH10_HUMAN	179.121	39.22	10932	5	5
RPN2	sp|P04844|RPN2_HUMAN	178.411	14.26	69284	5	5
RCC2	sp|Q9P258|RCC2_HUMAN	175.59	16.28	56085	5	5
DHX15	sp|O43143|DHX15_HUMAN	175.065	9.94	90933	5	5
ECH1	sp|Q13011|ECH1_HUMAN	170.39	23.78	35816	5	5
DDX5	sp|P17844|DDX5_HUMAN	170.003	15.15	69148	6	5
GART	sp|P22102|PUR2_HUMAN	167.64	9.41	107767	5	5
SET	sp|Q01105|SET_HUMAN	166.884	25.86	33489	5	5
DDX21	sp|Q9NR30|DDX21_HUMAN	166.699	8.94	87344	5	5
UGDH	sp|O60701|UGDH_HUMAN	164.493	14.17	55024	5	5
IGF2R	sp|P11717|MPRI_HUMAN	162.882	2.41	274375	5	5
TLN1	sp|Q9Y490|TLN1_HUMAN	162.619	2.95	269767	5	5
H1F0	sp|P07305|H10_HUMAN	161.535	18.56	20863	5	5
JUP	sp|P14923|PLAK_HUMAN	160.703	10.87	81745	5	5
PAICS	sp|P22234|PUR6_HUMAN	159.479	21.41	47079	5	5
IGKC	sp|P01834|IGKC_HUMAN	159.022	79.44	11765	5	5
PPIB	sp|P23284|PPIB_HUMAN	150.576	24.54	23743	5	5
TRIP13	sp|Q15645|PCH2_HUMAN	143.477	17.82	48551	5	5
AHSA1	sp|O95433|AHSA1_HUMAN	139.46	25.44	38274	5	5
SNRPB	sp|P14678|RSMB_HUMAN	136.306	15.83	24610	5	5
FSCN1	sp|Q16658|FSCN1_HUMAN	134.185	17.24	54530	5	5
HNRNPA0	sp|Q13151|ROA0_HUMAN	124.506	19.34	30841	5	5
HSD17B4	sp|P51659|DHB4_HUMAN	112.025	7.34	79686	5	5
TUBA1C	sp|Q9BQE3|TBA1C_HUMAN	952.834	63.47	49895	23	4
TUBB	sp|P07437|TBB5_HUMAN	928.269	52.03	49671	21	4
EIF4A1	sp|P60842|IF4A1_HUMAN	610.937	36.45	46154	14	4
EIF4A2	sp|Q14240|IF4A2_HUMAN	568.056	39.07	46402	14	4
ALDOA	sp|P04075|ALDOA_HUMAN	442.489	41.76	39420	11	4
HIST2H2AC	sp|Q16777|H2A2C_HUMAN	397.633	60.47	13988	8	4
GARS	sp|P41250|GARS_HUMAN	334.672	8.8	83166	4	4
IGHG4	sp|P01861|IGHG4_HUMAN	332.284	37.61	35941	10	4
ENO3	sp|P13929|ENOB_HUMAN	330.062	27.65	46987	7	4
MSN	sp|P26038|MOES_HUMAN	279.506	18.89	67820	8	4
HNRNPF	sp|P52597|HNRPF_HUMAN	276.885	24.58	45672	6	4
S100A11	sp|P31949|S10AB_HUMAN	269.545	43.81	11740	4	4
PSMB3	sp|P49720|PSB3_HUMAN	264.617	23.9	22949	4	4
CKMT2	sp|P17540|KCRS_HUMAN	260.544	13.6	47504	4	4
SLC3A2	sp|P08195|4F2_HUMAN	234.639	8.73	67994	4	4
DIAPH1	sp|O60610|DIAP1_HUMAN	230.327	4.87	141347	4	4
STEAP4	sp|Q687X5|STEA4_HUMAN	228.62	14.6	51981	4	4
CCT6A	sp|P40227|TCPZ_HUMAN	224.305	9.79	58024	4	4
TRA2B	sp|P62995|TRA2B_HUMAN	221.943	18.75	33666	4	4
PRDX2	sp|P32119|PRDX2_HUMAN	217.156	33.33	21892	5	4
EIF3I	sp|Q13347|EIF3I_HUMAN	206.488	23.69	36502	4	4
RPSA	sp|P08865|RSSA_HUMAN	204.1	19.66	32854	4	4
TTLL12	sp|Q14166|TTL12_HUMAN	203.796	11.34	74404	4	4
NSF	sp|P46459|NSF_HUMAN	202.372	6.85	82594	4	4
HEATR1	sp|Q9H583|HEAT1_HUMAN	200.263	3.45	242370	4	4
DDX17	sp|Q92841|DDX17_HUMAN	199.169	9.47	80272	5	4
RPL9	sp|P32969|RL9_HUMAN	195.809	38.02	21863	4	4
RPS6	sp|P62753|RS6_HUMAN	195.035	13.25	28681	4	4
CSDE1	sp|O75534|CSDE1_HUMAN	193.933	8.77	88885	4	4
HNRNPUL2	sp|Q1KMD3|HNRL2_HUMAN	193.678	10.84	85105	4	4
MCM5	sp|P33992|MCM5_HUMAN	192.216	9.95	82286	4	4
EZR	sp|P15311|EZRI_HUMAN	190.643	14.16	69413	7	4
RUVBL2	sp|Q9Y230|RUVB2_HUMAN	189.193	18.14	51157	4	4
ALYREF	sp|Q86V81|THOC4_HUMAN	188.684	21.79	26888	4	4
CAPZA1	sp|P52907|CAZA1_HUMAN	188.659	29.02	32923	4	4
LONP1	sp|P36776|LONM_HUMAN	187.454	8.13	106489	4	4
NME1	sp|P15531|NDKA_HUMAN	183.633	65.79	17149	6	4
HSD17B10	sp|Q99714|HCD2_HUMAN	181.635	32.95	26923	4	4
SMS	sp|P52788|SPSY_HUMAN	180.304	13.93	41268	4	4
NUP160	sp|Q12769|NU160_HUMAN	179.859	6.13	162121	4	4
ACACA	sp|Q13085|ACACA_HUMAN	178.988	2.81	265554	4	4
SARS	sp|P49591|SYSC_HUMAN	177.893	11.67	58777	4	4
A2M	sp|P01023|A2MG_HUMAN	175.838	5.43	163291	4	4
ALDH18A1	sp|P54886|P5CS_HUMAN	172.015	10.06	87302	4	4
RPL8	sp|P62917|RL8_HUMAN	171.744	18.68	28025	4	4
PGAM1	sp|P18669|PGAM1_HUMAN	167.975	24.02	28804	4	4
ACOT7	sp|O00154|BACH_HUMAN	166.647	16.58	41796	4	4
NASP	sp|P49321|NASP_HUMAN	165.903	11.55	85238	4	4
CPT1A	sp|P50416|CPT1A_HUMAN	165.482	7.76	88368	4	4
KHSRP	sp|Q92945|FUBP2_HUMAN	162.439	8.16	73115	4	4
NOMO3	sp|P69849|NOMO3_HUMAN	159.47	5.07	134134	4	4
PRDX5	sp|P30044|PRDX5_HUMAN	159.102	18.69	22086	4	4
IPO4	sp|Q8TEX9|IPO4_HUMAN	157.012	5.83	118715	4	4
MTREX	sp|P42285|MTREX_HUMAN	155.044	5.66	117805	4	4
PSMA7	sp|O14818|PSA7_HUMAN	152.534	23.79	27887	4	4
MCM3	sp|P25205|MCM3_HUMAN	151.382	8.79	90981	4	4
PFAS	sp|O15067|PUR4_HUMAN	151.245	5.68	144734	4	4
BZW1	sp|Q7L1Q6|BZW1_HUMAN	149.533	10.74	48043	4	4
RRBP1	sp|Q9P2E9|RRBP1_HUMAN	149.506	4.33	152456	4	4
RPL6	sp|Q02878|RL6_HUMAN	146.763	14.58	32728	4	4
HNRNPUL1	sp|Q9BUJ2|HNRL1_HUMAN	146.335	7.83	95739	4	4
RGPD3	sp|A6NKT7|RGPD3_HUMAN	145.812	3.41	197487	4	4
EIF4G1	sp|Q04637|IF4G1_HUMAN	145.49	3.69	175491	4	4
SLC25A3	sp|Q00325|MPCP_HUMAN	145.174	11.88	40095	4	4
TNPO3	sp|Q9Y5L0|TNPO3_HUMAN	145.09	9.21	104203	4	4
RPS24	sp|P62847|RS24_HUMAN	143.031	30.08	15423	4	4
PUF60	sp|Q9UHX1|PUF60_HUMAN	140.91	10.55	59875	4	4
PEBP1	sp|P30086|PEBP1_HUMAN	140.145	34.76	21057	4	4
PSMD12	sp|O00232|PSD12_HUMAN	140.013	14.47	52904	4	4
PNP	sp|P00491|PNPH_HUMAN	139.318	20.42	32118	4	4
RBBP7	sp|Q16576|RBBP7_HUMAN	138.247	12.24	47820	4	4
CYB5B	sp|O43169|CYB5B_HUMAN	137.669	41.78	16332	4	4
PPARGC1A	sp|Q9UBK2|PRGC1_HUMAN	137.242	6.77	91027	4	4
PTGR1	sp|Q14914|PTGR1_HUMAN	137.209	11.55	35870	4	4
RPS6KA3	sp|P51812|KS6A3_HUMAN	136.061	7.3	83736	4	4
PPP2CB	sp|P62714|PP2AB_HUMAN	135.962	21.68	35575	4	4
P4HB	sp|P07237|PDIA1_HUMAN	135.852	11.81	57116	4	4
NUDT5	sp|Q9UKK9|NUDT5_HUMAN	135.394	24.66	24328	4	4
NAMPT	sp|P43490|NAMPT_HUMAN	134.56	15.89	55521	4	4
RPL12	sp|P30050|RL12_HUMAN	133.806	33.33	17819	4	4
MATR3	sp|P43243|MATR3_HUMAN	133.63	10.15	94623	4	4
MYO1E	sp|Q12965|MYO1E_HUMAN	133.302	6.41	127062	4	4
PCBP1	sp|Q15365|PCBP1_HUMAN	132.367	24.44	37498	5	4
NRDC	sp|O43847|NRDC_HUMAN	130.548	5.73	131701	4	4
SLC25A13	sp|Q9UJS0|CMC2_HUMAN	130.072	9.78	74176	4	4
TNPO1	sp|Q92973|TNPO1_HUMAN	129.463	6.46	102355	4	4
NUP205	sp|Q92621|NU205_HUMAN	128.434	3.68	227922	4	4
PSMA3	sp|P25788|PSA3_HUMAN	127.903	18.04	28433	4	4
FAM129B	sp|Q96TA1|NIBL1_HUMAN	127.171	6.84	84138	4	4
CHORDC1	sp|Q9UHD1|CHRD1_HUMAN	125.728	16.57	37490	4	4
AK2	sp|P54819|KAD2_HUMAN	125.167	29.71	26478	4	4
TNNC1	sp|P63316|TNNC1_HUMAN	123.268	41.61	18403	4	4
LTA4H	sp|P09960|LKHA4_HUMAN	122.121	10.47	69285	4	4
HNRNPAB	sp|Q99729|ROAA_HUMAN	121.846	12.95	36225	4	4
RPL4	sp|P36578|RL4_HUMAN	120.327	11.94	47697	4	4
PCYOX1	sp|Q9UHG3|PCYOX_HUMAN	118.7	12.48	56640	4	4
XPO5	sp|Q9HAV4|XPO5_HUMAN	117.665	4.07	136311	4	4
EIF3F	sp|O00303|EIF3F_HUMAN	116.891	27.45	37564	4	4
SFPQ	sp|P23246|SFPQ_HUMAN	113.03	8.06	76149	4	4
RAN	sp|P62826|RAN_HUMAN	107.505	22.22	24423	4	4
TOP1	sp|P11387|TOP1_HUMAN	107.481	7.58	90726	4	4
XRCC6	sp|P12956|XRCC6_HUMAN	107.297	9.36	69843	4	4
AHCY	sp|P23526|SAHH_HUMAN	105.896	10.65	47716	4	4
EIF2S1	sp|P05198|IF2A_HUMAN	105.403	14.29	36112	4	4
TMED10	sp|P49755|TMEDA_HUMAN	105.151	22.37	24976	4	4
PCNA	sp|P12004|PCNA_HUMAN	103.275	24.52	28769	4	4
RPS15A	sp|P62244|RS15A_HUMAN	102.504	24.62	14840	4	4
RAB6A	sp|P20340|RAB6A_HUMAN	102.291	16.35	23593	4	4
CHD4	sp|Q14839|CHD4_HUMAN	101.451	4.08	218005	4	4
PSMC1	sp|P62191|PRS4_HUMAN	100.526	10.45	49185	4	4
RBMX	sp|P38159|RBMX_HUMAN	95.889	14.32	42332	4	4
GMPS	sp|P49915|GUAA_HUMAN	95.804	7.5	76715	4	4
CYFIP1	sp|Q7L576|CYFP1_HUMAN	95.661	5.59	145182	4	4
THBS1	sp|P07996|TSP1_HUMAN	87.243	4.96	129383	4	4
CD55	sp|P08174|DAF_HUMAN	86.205	23.36	41400	4	4
TPM3	sp|P06753|TPM3_HUMAN	76.477	9.82	32950	4	4
PABPC1	sp|P11940|PABP1_HUMAN	335.639	16.67	70671	8	3
MYH10	sp|P35580|MYH10_HUMAN	285.412	6.02	228999	9	3
HNRNPH2	sp|P55795|HNRH2_HUMAN	271.809	22.49	49264	7	3
SLC25A6	sp|P12236|ADT3_HUMAN	257.704	16.44	32866	7	3
SYNCRIP	sp|O60506|HNRPQ_HUMAN	243.375	13.8	69603	8	3
ACSL3	sp|O95573|ACSL3_HUMAN	240.308	9.17	80420	3	3
MYH13	sp|Q9UKX3|MYH13_HUMAN	238.563	4.8	223605	8	3
PDXK	sp|O00764|PDXK_HUMAN	225.891	14.74	35102	3	3
PRDX6	sp|P30041|PRDX6_HUMAN	214.798	23.21	25035	3	3
SF3B1	sp|O75533|SF3B1_HUMAN	212.798	3.22	145830	3	3
XPOT	sp|O43592|XPOT_HUMAN	190.978	6.76	109964	3	3
SMARCA2	sp|P51531|SMCA2_HUMAN	184.866	1.76	181279	3	3
PSMD11	sp|O00231|PSD11_HUMAN	183.74	16.11	47464	3	3
YWHAE	sp|P62258|1433E_HUMAN	182.664	23.53	29174	5	3
PSMB5	sp|P28074|PSB5_HUMAN	182.556	20.53	28480	3	3
CNPY2	sp|Q9Y2B0|CNPY2_HUMAN	180.152	28.57	20652	3	3
COMT	sp|P21964|COMT_HUMAN	172.18	12.18	30037	3	3
RPS15	sp|P62841|RS15_HUMAN	167.729	31.72	17040	3	3
NUP210	sp|Q8TEM1|PO210_HUMAN	167.238	2.49	205111	3	3
WDR1	sp|O75083|WDR1_HUMAN	163.556	9.9	66194	3	3
PARK7	sp|Q99497|PARK7_HUMAN	161.114	17.99	19891	3	3
TJP1	sp|Q07157|ZO1_HUMAN	159.304	3.38	195459	3	3
ACIN1	sp|Q9UKV3|ACINU_HUMAN	157.341	3.58	151862	3	3
SMU1	sp|Q2TAY7|SMU1_HUMAN	156.938	9.16	57544	3	3
EIF5B	sp|O60841|IF2P_HUMAN	156.718	5.66	138827	3	3
NCBP1	sp|Q09161|NCBP1_HUMAN	155.804	4.94	91839	3	3
PRPSAP2	sp|O60256|KPRB_HUMAN	155.203	11.38	40926	3	3
ARL8A	sp|Q96BM9|ARL8A_HUMAN	154.547	17.2	21416	3	3
DARS	sp|P14868|SYDC_HUMAN	154.507	8.38	57136	3	3
RAB14	sp|P61106|RAB14_HUMAN	153.832	25.58	23897	4	3
RPL18	sp|Q07020|RL18_HUMAN	153.458	17.02	21634	3	3
UBA2	sp|Q9UBT2|SAE2_HUMAN	153.046	11.88	71224	3	3
SEPT2	sp|Q15019|SEPT2_HUMAN	152.924	11.63	41487	3	3
PSMA4	sp|P25789|PSA4_HUMAN	152.356	18.77	29484	3	3
EIF4A3	sp|P38919|IF4A3_HUMAN	151.774	18	46871	4	3
PGD	sp|P52209|6PGD_HUMAN	151.667	11.59	53140	3	3
CLPTM1L	sp|Q96KA5|CLP1L_HUMAN	148.254	6.88	62229	3	3
DDX6	sp|P26196|DDX6_HUMAN	145.285	10.14	54417	3	3
PLIN3	sp|O60664|PLIN3_HUMAN	144.622	13.59	47075	3	3
ACTR2	sp|P61160|ARP2_HUMAN	143.991	11.93	44761	3	3
PSMC5	sp|P62195|PRS8_HUMAN	143.183	11.08	45626	3	3
RPL7	sp|P18124|RL7_HUMAN	141.205	12.1	29226	3	3
FHL1	sp|Q13642|FHL1_HUMAN	141.159	12.07	36263	3	3
FKBP1A	sp|P62942|FKB1A_HUMAN	137.728	60.19	11951	3	3
CS	sp|O75390|CISY_HUMAN	137.338	7.08	51712	3	3
PLOD3	sp|O60568|PLOD3_HUMAN	137.025	6.91	84785	3	3
ATIC	sp|P31939|PUR9_HUMAN	135.376	8.11	64616	3	3
LAS1L	sp|Q9Y4W2|LAS1L_HUMAN	134.859	4.63	83065	3	3
NIFK	sp|Q9BYG3|MK67I_HUMAN	134.803	17.41	34222	3	3
ETF1	sp|P62495|ERF1_HUMAN	132.31	13.73	49031	3	3
FDPS	sp|P14324|FPPS_HUMAN	132.238	17.66	48275	3	3
GSPT1	sp|P15170|ERF3A_HUMAN	128.926	8.62	55756	3	3
FBL	sp|P22087|FBRL_HUMAN	128.748	15.58	33784	3	3
YWHAG	sp|P61981|1433G_HUMAN	126.073	29.96	28303	5	3
PRPF6	sp|O94906|PRP6_HUMAN	126.029	4.68	106925	3	3
ATP6V1A	sp|P38606|VATA_HUMAN	125.664	7.46	68304	3	3
PGAM2	sp|P15259|PGAM2_HUMAN	125.529	9.88	28766	3	3
EIF3L	sp|Q9Y262|EIF3L_HUMAN	124.856	9.75	66727	3	3
CAD	sp|P27708|PYR1_HUMAN	124.591	2.43	242984	3	3
RPL10	sp|P27635|RL10_HUMAN	124.335	11.68	24604	3	3
PPP1CB	sp|P62140|PP1B_HUMAN	123.434	13.15	37187	3	3
AKR1B1	sp|P15121|ALDR_HUMAN	123.105	15.82	35853	3	3
HNRNPD	sp|Q14103|HNRPD_HUMAN	122.836	13.24	38434	3	3
HSPB1	sp|P04792|HSPB1_HUMAN	122.67	22.44	22783	3	3
AHCYL1	sp|O43865|SAHH2_HUMAN	122.167	5.47	58951	3	3
MAP2K6	sp|P52564|MP2K6_HUMAN	121.45	14.07	37492	3	3
DHCR24	sp|Q15392|DHC24_HUMAN	121.371	5.81	60101	3	3
TFG	sp|Q92734|TFG_HUMAN	121.146	11.25	43448	3	3
CCAR1	sp|Q8IX12|CCAR1_HUMAN	120.534	5.83	132821	3	3
SRP14	sp|P37108|SRP14_HUMAN	120.5	13.97	14570	3	3
EIF3H	sp|O15372|EIF3H_HUMAN	120.112	15.62	39930	3	3
EIF3M	sp|Q7L2H7|EIF3M_HUMAN	119.969	16.04	42503	3	3
SMC1A	sp|Q14683|SMC1A_HUMAN	119.663	3.81	143233	3	3
ANXA1	sp|P04083|ANXA1_HUMAN	119.086	13.01	38714	3	3
AP1G1	sp|O43747|AP1G1_HUMAN	118.922	5.96	91351	3	3
RAB7A	sp|P51149|RAB7A_HUMAN	118.475	21.26	23490	3	3
RPS10	sp|P46783|RS10_HUMAN	117.309	18.18	18898	3	3
RTCB	sp|Q9Y3I0|RTCB_HUMAN	116.208	8.71	55210	3	3
G6PD	sp|P11413|G6PD_HUMAN	115.713	9.71	59257	3	3
PSMD7	sp|P51665|PSMD7_HUMAN	114.53	14.51	37025	3	3
PSMC6	sp|P62333|PRS10_HUMAN	114.403	7.71	44173	3	3
FEN1	sp|P39748|FEN1_HUMAN	112.791	12.89	42593	3	3
IFI16	sp|Q16666|IF16_HUMAN	112.49	5.35	88256	3	3
SNRPD3	sp|P62318|SMD3_HUMAN	111.357	26.19	13916	3	3
NONO	sp|Q15233|NONO_HUMAN	111.111	11.25	54232	3	3
NACA	sp|E9PAV3|NACAM_HUMAN	111.029	1.92	24409	3	3
EFHD2	sp|Q96C19|EFHD2_HUMAN	110.914	15	26697	3	3
GTF2I	sp|P78347|GTF2I_HUMAN	110.477	4.31	112416	3	3
RAB11A	sp|P62491|RB11A_HUMAN	110.333	14.35	24394	3	3
CANX	sp|P27824|CALX_HUMAN	108.891	17.06	67568	3	3
HPRT1	sp|P00492|HPRT_HUMAN	108.462	16.97	24579	3	3
EIF3CL	sp|B5ME19|EIFCL_HUMAN	108.079	4.6	105473	3	3
PRMT1	sp|Q99873|ANM1_HUMAN	107.568	11.59	42462	3	3
PABPN1	sp|Q86U42|PABP2_HUMAN	105.623	13.73	32749	3	3
STOM	sp|P27105|STOM_HUMAN	104.67	16.32	31731	3	3
ILF3	sp|Q12906|ILF3_HUMAN	104.525	6.71	95338	3	3
PRPF40A	sp|O75400|PR40A_HUMAN	102.987	5.54	108805	3	3
TROVE2	sp|P10155|RO60_HUMAN	101.951	7.99	60671	3	3
NCKAP1	sp|Q9Y2A7|NCKP1_HUMAN	101.947	3.55	128790	3	3
GLG1	sp|Q92896|GSLG1_HUMAN	101.92	2.63	134552	3	3
ZMPSTE24	sp|O75844|FACE1_HUMAN	100.264	6.95	54813	3	3
FKBP3	sp|Q00688|FKBP3_HUMAN	100.078	25	25177	3	3
DNAJA1	sp|P31689|DNJA1_HUMAN	99.703	15.37	44868	3	3
SNRPE	sp|P62304|RUXE_HUMAN	99.675	40.22	10804	3	3
SEPT7	sp|Q16181|SEPT7_HUMAN	99.613	17.39	50680	3	3
NUDC	sp|Q9Y266|NUDC_HUMAN	99.398	7.85	38243	3	3
NOP56	sp|O00567|NOP56_HUMAN	98.434	8.75	66050	3	3
HP	sp|P00738|HPT_HUMAN	97.806	8.62	45205	3	3
CORO1C	sp|Q9ULV4|COR1C_HUMAN	97.748	8.44	53249	3	3
CMPK1	sp|P30085|KCY_HUMAN	95.937	23.47	22222	3	3
RAB2A	sp|P61019|RAB2A_HUMAN	95.88	19.81	23546	3	3
APEX1	sp|P27695|APEX1_HUMAN	95.666	20.75	35555	3	3
SNU13	sp|P55769|NH2L1_HUMAN	94.941	28.12	14174	3	3
LDLR	sp|P01130|LDLR_HUMAN	94.65	9.19	95376	3	3
PSMB6	sp|P28072|PSB6_HUMAN	93.734	28.03	25358	3	3
CAPZB	sp|P47756|CAPZB_HUMAN	93.179	13.36	31350	3	3
MYL6	sp|P60660|MYL6_HUMAN	92.957	35.1	16930	4	3
FAM98A	sp|Q8NCA5|FA98A_HUMAN	92.268	5.97	55401	3	3
RPL30	sp|P62888|RL30_HUMAN	91.798	10.43	12784	3	3
NAA15	sp|Q9BXJ9|NAA15_HUMAN	89.911	6.58	101272	3	3
MYBBP1A	sp|Q9BQG0|MBB1A_HUMAN	89.138	4.67	148855	3	3
HADH	sp|Q16836|HCDH_HUMAN	88.5	29.62	34294	3	3
DNM1L	sp|O00429|DNM1L_HUMAN	88.405	7.74	81877	3	3
KARS	sp|Q15046|SYK_HUMAN	87.57	10.05	68048	3	3
HADHB	sp|P55084|ECHB_HUMAN	86.902	10.13	51294	3	3
POR	sp|P16435|NCPR_HUMAN	86.811	7.39	76690	3	3
PDIA6	sp|Q15084|PDIA6_HUMAN	86.208	8.41	48121	3	3
RPL31	sp|P62899|RL31_HUMAN	84.745	24.8	14463	3	3
TBL3	sp|Q12788|TBL3_HUMAN	84.42	5.2	89035	3	3
RUVBL1	sp|Q9Y265|RUVB1_HUMAN	83.921	10.09	50228	3	3
CLIC1	sp|O00299|CLIC1_HUMAN	82.924	15.77	26923	3	3
CPSF7	sp|Q8N684|CPSF7_HUMAN	82.46	10.83	52050	3	3
ESRRA	sp|P11474|ERR1_HUMAN	82.214	10.87	45510	3	3
RPL11	sp|P62913|RL11_HUMAN	82.098	20.22	20252	3	3
SSRP1	sp|Q08945|SSRP1_HUMAN	81.287	4.65	81075	3	3
IPO9	sp|Q96P70|IPO9_HUMAN	80.69	5.28	115963	3	3
STIP1	sp|P31948|STIP1_HUMAN	80.122	6.08	62639	3	3
PSMC4	sp|P43686|PRS6B_HUMAN	79.898	9.33	47366	3	3
SUPT16H	sp|Q9Y5B9|SP16H_HUMAN	78.769	5.73	119914	3	3
ARCN1	sp|P48444|COPD_HUMAN	78.538	4.7	57210	3	3
PDCD11	sp|Q14690|RRP5_HUMAN	78.512	2.67	208701	3	3
ACOT13	sp|Q9NPJ3|ACO13_HUMAN	77.868	45.71	14960	3	3
G3BP1	sp|Q13283|G3BP1_HUMAN	77.854	12.45	52164	3	3
TPM1	sp|P09493|TPM1_HUMAN	76.29	5.28	32709	3	3
RPS7	sp|P62081|RS7_HUMAN	76.263	27.32	22127	3	3
PPME1	sp|Q9Y570|PPME1_HUMAN	75.866	8.03	42315	3	3
RPL13A	sp|P40429|RL13A_HUMAN	75.267	16.75	23577	3	3
TRIM28	sp|Q13263|TIF1B_HUMAN	75.035	5.03	88550	3	3
CUL2	sp|Q13617|CUL2_HUMAN	74.269	4.16	86983	3	3
COLGALT1	sp|Q8NBJ5|GT251_HUMAN	72.819	7.4	71636	3	3
RPL17	sp|P18621|RL17_HUMAN	72.633	20.11	21397	3	3
IDE	sp|P14735|IDE_HUMAN	71.721	3.14	117968	3	3
NPEPPS	sp|P55786|PSA_HUMAN	71.683	5.55	103276	3	3
PICALM	sp|Q13492|PICAL_HUMAN	70.623	6.6	70755	3	3
BSG	sp|P35613|BASI_HUMAN	67.522	11.43	42200	3	3
SNRPD1	sp|P62314|SMD1_HUMAN	66.692	37.82	13282	3	3
ALDH7A1	sp|P49419|AL7A1_HUMAN	64.751	5.38	58487	3	3
TAGLN2	sp|P37802|TAGL2_HUMAN	62.506	21.11	22391	3	3
DDX18	sp|Q9NVP1|DDX18_HUMAN	62.425	6.72	75407	3	3
COPA	sp|P53621|COPA_HUMAN	61.883	3.76	138346	3	3
PHB2	sp|Q99623|PHB2_HUMAN	61.781	14.38	33296	3	3
TRA2A	sp|Q13595|TRA2A_HUMAN	61.653	15.6	32689	3	3
ADSL	sp|P30566|PUR8_HUMAN	61.05	6.61	54889	3	3
DDX1	sp|Q92499|DDX1_HUMAN	54.183	5.27	82432	3	3
S100A10	sp|P60903|S10AA_HUMAN	53.481	17.53	11203	3	3
MAT2A	sp|P31153|METK2_HUMAN	49.979	6.08	43661	3	3
RPL34	sp|P49207|RL34_HUMAN	48.325	16.24	13293	3	3
RALY	sp|Q9UKM9|RALY_HUMAN	44.473	13.73	32463	3	3
PRKCSH	sp|P14314|GLU2B_HUMAN	33.747	5.68	59425	3	3
MYH6	sp|P13533|MYH6_HUMAN	1134	18.77	223735	24	2
MYH1	sp|P12882|MYH1_HUMAN	1118.99	17.53	223145	26	2
MYH4	sp|Q9Y623|MYH4_HUMAN	921.265	13.51	223071	20	2
ACTA1	sp|P68133|ACTS_HUMAN	893.387	65.52	42051	30	2
HIST1H2BK	sp|O60814|H2B1K_HUMAN	425.147	61.11	13890	13	2
HSPA1L	sp|P34931|HS71L_HUMAN	417.051	19.03	70375	12	2
ACTN3	sp|Q08043|ACTN3_HUMAN	331.042	11.88	103241	8	2
DDX39A	sp|O00148|DX39A_HUMAN	298.521	26.46	49130	8	2
EEF1A2	sp|Q05639|EF1A2_HUMAN	290.464	23.33	50470	9	2
HNRNPH1	sp|P31943|HNRH1_HUMAN	282.7	26.28	49229	7	2
HSPA6	sp|P17066|HSP76_HUMAN	270.687	11.51	71028	8	2
HIST1H3A	sp|P68431|H31_HUMAN	255.843	47.79	15404	8	2
HIST2H3A	sp|Q71DI3|H32_HUMAN	254.063	47.79	15388	8	2
PRPS2	sp|P11908|PRPS2_HUMAN	213.058	20.13	34769	6	2
YWHAB	sp|P31946|1433B_HUMAN	212.746	25.61	28082	5	2
HSPA4L	sp|O95757|HS74L_HUMAN	210.911	7.99	94512	5	2
RDX	sp|P35241|RADI_HUMAN	203.246	14.92	68564	6	2
RAB1B	sp|Q9H0U4|RAB1B_HUMAN	195.512	33.83	22171	4	2
H2AFZ	sp|P0C0S5|H2AZ_HUMAN	190.987	46.09	13553	4	2
PPIE	sp|Q9UNP9|PPIE_HUMAN	165.222	9.3	33431	2	2
STT3A	sp|P46977|STT3A_HUMAN	164.987	3.69	80530	2	2
CDK1	sp|P06493|CDK1_HUMAN	163.191	12.12	34095	3	2
KPNA4	sp|O00629|IMA3_HUMAN	159.311	16.7	57887	4	2
AP3M1	sp|Q9Y2T2|AP3M1_HUMAN	158.584	10.77	46939	2	2
ACAT2	sp|Q9BWD1|THIC_HUMAN	158.453	9.32	41351	2	2
ARF3	sp|P61204|ARF3_HUMAN	156.295	16.02	20601	3	2
ZC3HAV1	sp|Q7Z2W4|ZCCHV_HUMAN	152.425	3.44	101431	2	2
RAD23B	sp|P54727|RD23B_HUMAN	149.026	10.27	43171	2	2
GTPBP4	sp|Q9BZE4|NOG1_HUMAN	145.056	5.21	73964	2	2
CASQ1	sp|P31415|CASQ1_HUMAN	143.94	17.42	45160	2	2
TNNC2	sp|P02585|TNNC2_HUMAN	139.309	23.12	18122	2	2
PRPSAP1	sp|Q14558|KPRA_HUMAN	139.041	7.02	39394	2	2
PREP	sp|P48147|PPCE_HUMAN	137.003	4.37	80700	2	2
MAOB	sp|P27338|AOFB_HUMAN	132.166	6.54	58763	2	2
HDGF	sp|P51858|HDGF_HUMAN	131.258	13.75	26788	2	2
VARS	sp|P26640|SYVC_HUMAN	130.983	2.14	140476	2	2
RPLP2	sp|P05387|RLA2_HUMAN	128.583	46.09	11665	2	2
DDX46	sp|Q7L014|DDX46_HUMAN	126.678	3.1	117362	2	2
HSD17B12	sp|Q53GQ0|DHB12_HUMAN	125.678	9.29	34324	2	2
DHX30	sp|Q7L2E3|DHX30_HUMAN	124.778	3.77	133938	2	2
GPS1	sp|Q13098|CSN1_HUMAN	122.772	5.7	55537	2	2
TMPO	sp|P42166|LAP2A_HUMAN	121.51	7.35	75492	3	2
PPP2R1A	sp|P30153|2AAA_HUMAN	120.325	5.09	65309	2	2
HK2	sp|P52789|HXK2_HUMAN	120.217	4.58	102380	3	2
DEK	sp|P35659|DEK_HUMAN	120.204	3.47	42674	2	2
CELF1	sp|Q92879|CELF1_HUMAN	117.397	5.97	52063	2	2
ANP32E	sp|Q9BTT0|AN32E_HUMAN	116.984	13.06	46674	2	2
MVP	sp|Q14764|MVP_HUMAN	115.411	1.68	99327	2	2
SF3A3	sp|Q12874|SF3A3_HUMAN	114.582	7.58	58849	2	2
BRIX1	sp|Q8TDN6|BRX1_HUMAN	114.438	8.5	41401	2	2
AP2A2	sp|O94973|AP2A2_HUMAN	113.081	6.5	103960	3	2
DDOST	sp|P39656|OST48_HUMAN	112.285	9.65	50801	2	2
NMT1	sp|P30419|NMT1_HUMAN	110.744	7.46	56806	2	2
CSRP1	sp|P21291|CSRP1_HUMAN	110.383	17.62	20567	2	2
HYOU1	sp|Q9Y4L1|HYOU1_HUMAN	110.249	5.21	111335	2	2
CLINT1	sp|Q14677|EPN4_HUMAN	109.506	3.84	68259	2	2
HMGB1	sp|P09429|HMGB1_HUMAN	108.768	20.93	24894	5	2
ARF4	sp|P18085|ARF4_HUMAN	108.597	19.44	34369	3	2
HINT1	sp|P49773|HINT1_HUMAN	108.568	38.89	13802	2	2
CLPB	sp|Q9H078|CLPB_HUMAN	107.834	4.81	78729	2	2
PSMA5	sp|P28066|PSA5_HUMAN	107.34	12.86	26411	2	2
MDH1	sp|P40925|MDHC_HUMAN	107.2	13.77	36426	2	2
NDRG1	sp|Q92597|NDRG1_HUMAN	105.85	11.42	42835	2	2
YKT6	sp|O15498|YKT6_HUMAN	104.162	15.15	22418	2	2
NOP58	sp|Q9Y2X3|NOP58_HUMAN	103.534	4.73	59578	2	2
PSMA6	sp|P60900|PSA6_HUMAN	103.212	10.57	15328	2	2
PAFAH1B2	sp|P68402|PA1B2_HUMAN	102.663	24.45	25569	2	2
AP2B1	sp|P63010|AP2B1_HUMAN	101.967	6.08	104553	3	2
SRPRA	sp|P08240|SRPRA_HUMAN	101.502	4.39	69811	2	2
NDUFV1	sp|P49821|NDUV1_HUMAN	101.335	6.47	50817	2	2
YBX3	sp|P16989|YBOX3_HUMAN	100.888	7.8	40090	2	2
PIP4K2C	sp|Q8TBX8|PI42C_HUMAN	100.645	6.89	47300	2	2
PSMC3	sp|P17980|PRS6A_HUMAN	100.637	8.66	49204	2	2
ATL3	sp|Q6DD88|ATLA3_HUMAN	100.628	6.28	60542	2	2
DNAJC13	sp|O75165|DJC13_HUMAN	99.869	1.38	254415	2	2
RPA2	sp|P15927|RFA2_HUMAN	99.852	15.56	29247	2	2
GOLPH3	sp|Q9H4A6|GOLP3_HUMAN	99.689	10.4	33811	2	2
CAND1	sp|Q86VP6|CAND1_HUMAN	98.388	3.5	136376	2	2
ACADM	sp|P11310|ACADM_HUMAN	97.317	8.55	46588	2	2
TMEM43	sp|Q9BTV4|TMM43_HUMAN	97.236	11.75	44876	2	2
RPS9	sp|P46781|RS9_HUMAN	96.902	11.86	22591	2	2
TM9SF2	sp|Q99805|TM9S2_HUMAN	96.859	7.09	75776	2	2
RBM10	sp|P98175|RBM10_HUMAN	95.874	3.12	103533	2	2
ASNS	sp|P08243|ASNS_HUMAN	94.919	6.95	64370	2	2
PON2	sp|Q15165|PON2_HUMAN	94.767	14.12	39381	2	2
PFDN2	sp|Q9UHV9|PFD2_HUMAN	94.763	21.43	16648	2	2
FKBP10	sp|Q96AY3|FKB10_HUMAN	94.746	7.22	64245	2	2
MRE11	sp|P49959|MRE11_HUMAN	94.042	5.65	80593	2	2
SERPINB1	sp|P30740|ILEU_HUMAN	92.764	8.97	42742	2	2
RBM8A	sp|Q9Y5S9|RBM8A_HUMAN	92.382	20.11	19889	2	2
UTP20	sp|O75691|UTP20_HUMAN	92.194	1.33	318385	2	2
NCAPG	sp|Q9BPX3|CND3_HUMAN	92.074	2.86	114334	2	2
H1FX	sp|Q92522|H1X_HUMAN	92.048	10.33	22487	2	2
SCCPDH	sp|Q8NBX0|SCPDL_HUMAN	91.085	6.53	47151	2	2
CHRAC1	sp|Q9NRG0|CHRC1_HUMAN	90.946	25.19	14711	2	2
SEC22B	sp|O75396|SC22B_HUMAN	90.6	12.09	24593	2	2
SRP72	sp|O76094|SRP72_HUMAN	90.48	5.51	74606	2	2
EIF3E	sp|P60228|EIF3E_HUMAN	90.137	12.36	52221	2	2
SEC61A1	sp|P61619|S61A1_HUMAN	89.781	3.78	52265	2	2
EIF1AY	sp|O14602|IF1AY_HUMAN	88.968	20.83	16442	2	2
CTTN	sp|Q14247|SRC8_HUMAN	88.955	5.45	61586	2	2
LARS	sp|Q9P2J5|SYLC_HUMAN	88.834	2.04	134466	2	2
STMN1	sp|P16949|STMN1_HUMAN	88.378	9.4	17303	2	2
PSMD3	sp|O43242|PSMD3_HUMAN	88.244	3.56	60978	2	2
NAT10	sp|Q9H0A0|NAT10_HUMAN	87.785	4.68	115730	2	2
PLS3	sp|P13797|PLST_HUMAN	87.307	4.6	70811	2	2
KDM1A	sp|O60341|KDM1A_HUMAN	87.279	4.93	92903	2	2
ANXA6	sp|P08133|ANXA6_HUMAN	86.971	3.71	75873	2	2
PSME1	sp|Q06323|PSME1_HUMAN	86.938	12.45	28723	2	2
GALE	sp|Q14376|GALE_HUMAN	86.689	15.23	38282	2	2
TARDBP	sp|Q13148|TADBP_HUMAN	85.825	9.42	44740	2	2
PGM1	sp|P36871|PGM1_HUMAN	85.609	3.56	61449	2	2
MAD2L1	sp|Q13257|MD2L1_HUMAN	85.581	18.05	23510	2	2
KPNA2	sp|P52292|IMA1_HUMAN	85.415	6.24	57862	2	2
RPL22	sp|P35268|RL22_HUMAN	85.412	32.03	14787	2	2
P4HA1	sp|P13674|P4HA1_HUMAN	85.394	6.37	61049	2	2
DNPH1	sp|O43598|DNPH1_HUMAN	84.718	28.74	19108	2	2
EEF1B2	sp|P24534|EF1B_HUMAN	84.496	8.44	24764	2	2
WDR3	sp|Q9UNX4|WDR3_HUMAN	84.444	4.56	106099	2	2
IARS2	sp|Q9NSE4|SYIM_HUMAN	84.275	2.96	113792	2	2
TMED2	sp|Q15363|TMED2_HUMAN	83.727	7.96	22761	2	2
UQCRC2	sp|P22695|QCR2_HUMAN	82.966	8.39	48443	2	2
CARS	sp|P49589|SYCC_HUMAN	81.691	4.41	85473	2	2
APEH	sp|P13798|ACPH_HUMAN	81.662	5.46	81225	2	2
SNRPA1	sp|P09661|RU2A_HUMAN	81.545	12.16	28416	2	2
SAP18	sp|O00422|SAP18_HUMAN	81.327	19.61	17561	2	2
RPL38	sp|P63173|RL38_HUMAN	81.195	34.29	8218	2	2
ARPC4	sp|P59998|ARPC4_HUMAN	80.742	19.64	19667	2	2
RAB5A	sp|P20339|RAB5A_HUMAN	80.62	25.58	23659	3	2
STAT3	sp|P40763|STAT3_HUMAN	80.163	5.97	88068	2	2
USO1	sp|O60763|USO1_HUMAN	80.153	4.78	107895	2	2
METAP2	sp|P50579|MAP2_HUMAN	79.647	6.28	52892	2	2
CASP14	sp|P31944|CASPE_HUMAN	79.422	10.74	27680	2	2
TKFC	sp|Q3LXA3|TKFC_HUMAN	79.375	6.96	58947	2	2
UHRF1	sp|Q96T88|UHRF1_HUMAN	79.175	4.79	89814	2	2
PSMD6	sp|Q15008|PSMD6_HUMAN	78.604	9.51	45531	2	2
ALDH1B1	sp|P30837|AL1B1_HUMAN	77.922	8.12	57206	2	2
ITGB1	sp|P05556|ITB1_HUMAN	77.875	3.63	88415	2	2
SRPRB	sp|Q9Y5M8|SRPRB_HUMAN	77.801	11.07	29702	2	2
ACTR1A	sp|P61163|ACTZ_HUMAN	77.444	11.44	42614	2	2
MIF	sp|P14174|MIF_HUMAN	76.934	17.39	12476	2	2
SRSF6	sp|Q13247|SRSF6_HUMAN	76.627	9.59	39587	2	2
DNAJB11	sp|Q9UBS4|DJB11_HUMAN	76.506	11.45	40514	2	2
SCYL1	sp|Q96KG9|SCYL1_HUMAN	76.48	2.35	89631	2	2
PLA2G4A	sp|P47712|PA24A_HUMAN	76.317	5.34	85239	2	2
ACADVL	sp|P49748|ACADV_HUMAN	76.192	4.27	70390	2	2
PLOD1	sp|Q02809|PLOD1_HUMAN	75.606	4.26	83550	2	2
DKC1	sp|O60832|DKC1_HUMAN	75.372	9.53	57674	2	2
UBLCP1	sp|Q8WVY7|UBCP1_HUMAN	74.737	15.72	36805	2	2
ABCE1	sp|P61221|ABCE1_HUMAN	73.936	3.01	67314	2	2
THUMPD1	sp|Q9NXG2|THUM1_HUMAN	73.498	8.78	39315	2	2
ANXA4	sp|P09525|ANXA4_HUMAN	73.272	8.78	35883	2	2
SRRM2	sp|Q9UQ35|SRRM2_HUMAN	73.21	0.73	299615	2	2
SRSF4	sp|Q08170|SRSF4_HUMAN	73.131	2.83	56678	2	2
LGALS3	sp|P17931|LEG3_HUMAN	72.294	8.8	26152	2	2
MYOF	sp|Q9NZM1|MYOF_HUMAN	71.998	1.94	234709	2	2
ETFA	sp|P13804|ETFA_HUMAN	71.791	13.51	35080	2	2
HNRNPDL	sp|O14979|HNRDL_HUMAN	71.781	3.57	46438	2	2
PCBP2	sp|Q15366|PCBP2_HUMAN	71.779	13.97	38580	3	2
GRWD1	sp|Q9BQ67|GRWD1_HUMAN	71.247	4.93	49419	2	2
BAG2	sp|O95816|BAG2_HUMAN	70.916	14.69	23772	2	2
CPNE3	sp|O75131|CPNE3_HUMAN	70.694	5.59	60131	2	2
GOT1	sp|P17174|AATC_HUMAN	70.301	7.75	46248	2	2
RPS5	sp|P46782|RS5_HUMAN	70.198	16.18	22876	2	2
GPD2	sp|P43304|GPDM_HUMAN	69.57	3.58	80853	2	2
CAVIN1	sp|Q6NZI2|CAVN1_HUMAN	69.386	6.15	43476	2	2
RBM12	sp|Q9NTZ6|RBM12_HUMAN	68.433	3.22	97395	2	2
RPL18A	sp|Q02543|RL18A_HUMAN	67.804	15.34	20762	2	2
VDAC3	sp|Q9Y277|VDAC3_HUMAN	67.612	9.54	30659	2	2
DPYSL2	sp|Q16555|DPYL2_HUMAN	67.591	5.59	62294	2	2
UPF1	sp|Q92900|RENT1_HUMAN	67.052	2.3	124345	2	2
TRMT10C	sp|Q7L0Y3|TM10C_HUMAN	67.028	7.94	47347	2	2
DRG1	sp|Q9Y295|DRG1_HUMAN	66.984	7.63	40542	2	2
DDX23	sp|Q9BUQ8|DDX23_HUMAN	66.709	4.15	95583	2	2
ECHS1	sp|P30084|ECHM_HUMAN	66.607	14.48	31387	2	2
SEPT11	sp|Q9NVA2|SEP11_HUMAN	66.346	9.09	49398	2	2
L2HGDH	sp|Q9H9P8|L2HDH_HUMAN	66.325	8.64	50316	2	2
ESYT1	sp|Q9BSJ8|ESYT1_HUMAN	66.017	2.36	122856	2	2
CD44	sp|P16070|CD44_HUMAN	65.926	3.37	81538	2	2
ABCD3	sp|P28288|ABCD3_HUMAN	65.678	4.7	75476	2	2
BTF3	sp|P20290|BTF3_HUMAN	64.94	22.82	22168	2	2
TM9SF3	sp|Q9HD45|TM9S3_HUMAN	64.853	7.13	67888	2	2
PITPNB	sp|P48739|PIPNB_HUMAN	64.174	12.92	31540	2	2
RARS	sp|P54136|SYRC_HUMAN	63.953	6.06	75379	2	2
S100A4	sp|P26447|S10A4_HUMAN	63.53	40.59	11729	2	2
CDK5RAP3	sp|Q96JB5|CK5P3_HUMAN	63.3	6.13	56921	2	2
AHNAK	sp|Q09666|AHNK_HUMAN	62.876	1.9	629101	2	2
PDCD6IP	sp|Q8WUM4|PDC6I_HUMAN	62.516	3.11	96023	2	2
DSTN	sp|P60981|DEST_HUMAN	62.331	16.97	18506	2	2
NAPRT	sp|Q6XQN6|PNCB_HUMAN	62.238	7.62	57578	2	2
USP14	sp|P54578|UBP14_HUMAN	62.209	5.47	56069	2	2
GCDH	sp|Q92947|GCDH_HUMAN	62.04	6.85	48127	2	2
MYDGF	sp|Q969H8|MYDGF_HUMAN	62.017	9.25	18795	2	2
FH	sp|P07954|FUMH_HUMAN	61.984	9.41	54637	2	2
RPL24	sp|P83731|RL24_HUMAN	61.629	13.38	17779	2	2
ARL1	sp|P40616|ARL1_HUMAN	61.221	18.78	20418	2	2
FXR1	sp|P51114|FXR1_HUMAN	61.066	5.15	69721	2	2
CUTA	sp|O60888|CUTA_HUMAN	60.532	21.79	19116	2	2
SUPT5H	sp|O00267|SPT5H_HUMAN	60.456	3.31	121000	2	2
NUP133	sp|Q8WUM0|NU133_HUMAN	60.081	3.37	128979	2	2
S100P	sp|P25815|S100P_HUMAN	59.837	17.89	10400	2	2
ATP5F1C	sp|P36542|ATPG_HUMAN	59.791	11.74	32996	2	2
PAK1IP1	sp|Q9NWT1|PK1IP_HUMAN	59.683	7.14	43964	2	2
EIF3D	sp|O15371|EIF3D_HUMAN	59.561	5.66	63973	2	2
DBNL	sp|Q9UJU6|DBNL_HUMAN	59.428	7.67	48207	2	2
NSUN2	sp|Q08J23|NSUN2_HUMAN	59.154	3.39	86471	2	2
PDCD4	sp|Q53EL6|PDCD4_HUMAN	58.979	6.4	51735	2	2
OAT	sp|P04181|OAT_HUMAN	58.939	7.29	48535	2	2
RPS11	sp|P62280|RS11_HUMAN	58.365	16.46	18431	2	2
ATP5PB	sp|P24539|AT5F1_HUMAN	57.934	9.38	28909	2	2
RPS23	sp|P62266|RS23_HUMAN	57.85	20.28	15808	2	2
EIF3A	sp|Q14152|EIF3A_HUMAN	57.724	1.95	166569	2	2
SMARCA5	sp|O60264|SMCA5_HUMAN	57.675	2.95	121905	2	2
UFL1	sp|O94874|UFL1_HUMAN	57.645	6.42	89595	2	2
GEMIN5	sp|Q8TEQ6|GEMI5_HUMAN	57.335	2.59	168589	2	2
ATP2B1	sp|P20020|AT2B1_HUMAN	57.247	2.7	134685	2	2
CYR61	sp|O00622|CYR61_HUMAN	57.011	6.04	42027	2	2
PSMA1	sp|P25786|PSA1_HUMAN	56.997	14.45	29556	2	2
NANS	sp|Q9NR45|SIAS_HUMAN	56.519	10.58	40308	2	2
UBE2K	sp|P61086|UBE2K_HUMAN	56.155	14.5	22407	2	2
RHOA	sp|P61586|RHOA_HUMAN	56.096	10.88	21768	2	2
TSFM	sp|P43897|EFTS_HUMAN	56.04	6.15	35391	2	2
NUDT21	sp|O43809|CPSF5_HUMAN	55.775	11.89	26227	2	2
RSL1D1	sp|O76021|RL1D1_HUMAN	55.752	5.51	54973	2	2
DSG1	sp|Q02413|DSG1_HUMAN	55.324	3.24	113748	2	2
HSDL2	sp|Q6YN16|HSDL2_HUMAN	55.23	7.42	45395	2	2
MYO1C	sp|O00159|MYO1C_HUMAN	54.85	4.14	121682	2	2
RANGAP1	sp|P46060|RAGP1_HUMAN	54.812	4.77	63542	2	2
ORM1	sp|P02763|A1AG1_HUMAN	53.689	10.45	23512	2	2
ABCF1	sp|Q8NE71|ABCF1_HUMAN	53.557	2.49	95926	2	2
RIF1	sp|Q5UIP0|RIF1_HUMAN	53.484	1.17	274466	2	2
CBR1	sp|P16152|CBR1_HUMAN	53.442	8.66	30375	2	2
HUWE1	sp|Q7Z6Z7|HUWE1_HUMAN	53.369	0.75	481891	2	2
GNPDA1	sp|P46926|GNPI1_HUMAN	53.227	12.46	32669	2	2
NUP155	sp|O75694|NU155_HUMAN	53.096	2.44	155199	2	2
SRRT	sp|Q9BXP5|SRRT_HUMAN	52.665	2.05	100666	2	2
FUBP1	sp|Q96AE4|FUBP1_HUMAN	51.685	4.66	67560	3	2
SMC4	sp|Q9NTJ3|SMC4_HUMAN	50.85	1.24	147182	2	2
TWF1	sp|Q12792|TWF1_HUMAN	50.016	11.14	40283	2	2
ELP1	sp|O95163|ELP1_HUMAN	49.816	3	150254	2	2
MMS19	sp|Q96T76|MMS19_HUMAN	49.706	2.23	113290	2	2
EIF2AK2	sp|P19525|E2AK2_HUMAN	49.08	6.9	62094	2	2
EMC1	sp|Q8N766|EMC1_HUMAN	48.899	2.92	111759	2	2
PAK2	sp|Q13177|PAK2_HUMAN	48.541	7.44	58043	2	2
USP11	sp|P51784|UBP11_HUMAN	47.926	5.09	109817	2	2
TBCA	sp|O75347|TBCA_HUMAN	46.75	10.19	12855	2	2
KTN1	sp|Q86UP2|KTN1_HUMAN	46.611	2.36	156275	2	2
AIFM1	sp|O95831|AIFM1_HUMAN	45.925	4.73	66901	2	2
IDH3G	sp|P51553|IDH3G_HUMAN	45.678	7.89	42794	2	2
LAP3	sp|P28838|AMPL_HUMAN	45.219	4.62	56166	2	2
UGP2	sp|Q16851|UGPA_HUMAN	44.907	5.31	56940	2	2
GABPA	sp|Q06546|GABPA_HUMAN	44.637	6.39	51295	2	2
CIAPIN1	sp|Q6FI81|CPIN1_HUMAN	44.446	15.06	33582	2	2
IDH3A	sp|P50213|IDH3A_HUMAN	44.366	3.01	39592	2	2
U2SURP	sp|O15042|SR140_HUMAN	44.115	2.53	118292	2	2
MAP4	sp|P27816|MAP4_HUMAN	44.061	3.04	121005	2	2
BYSL	sp|Q13895|BYST_HUMAN	43.95	5.95	49601	2	2
SNRPD2	sp|P62316|SMD2_HUMAN	43.888	11.02	13527	2	2
PDXDC1	sp|Q6P996|PDXD1_HUMAN	43.774	2.92	86707	2	2
RPL13	sp|P26373|RL13_HUMAN	43.598	9	24261	2	2
PDCD6	sp|O75340|PDCD6_HUMAN	43.303	12.57	21868	2	2
SRP9	sp|P49458|SRP09_HUMAN	42.819	25.58	10112	2	2
GOT2	sp|P00505|AATM_HUMAN	42.291	8.14	47518	2	2
ACSL4	sp|O60488|ACSL4_HUMAN	41.96	3.66	79188	2	2
ABHD10	sp|Q9NUJ1|ABHDA_HUMAN	41.956	10.13	33933	2	2
VPS25	sp|Q9BRG1|VPS25_HUMAN	41.931	9.09	20748	2	2
SMARCC2	sp|Q8TAQ2|SMRC2_HUMAN	41.8	2.8	132879	2	2
UNC45A	sp|Q9H3U1|UN45A_HUMAN	41.779	3.71	103077	2	2
CAPN1	sp|P07384|CAN1_HUMAN	41.76	4.2	81890	2	2
DYNC1LI2	sp|O43237|DC1L2_HUMAN	41.416	10.16	54099	2	2
SNRPG	sp|P62308|RUXG_HUMAN	41.387	56.58	8496	2	2
ATP5PD	sp|O75947|ATP5H_HUMAN	40.939	15.53	18491	2	2
RPS16	sp|P62249|RS16_HUMAN	40.912	8.22	16445	2	2
VASP	sp|P50552|VASP_HUMAN	40.881	3.95	39830	2	2
KNTC1	sp|P50748|KNTC1_HUMAN	40.51	1.45	250749	2	2
EIF2B3	sp|Q9NR50|EI2BG_HUMAN	39.958	8.85	50240	2	2
UGGT1	sp|Q9NYU2|UGGG1_HUMAN	39.887	2.19	177190	2	2
SCO1	sp|O75880|SCO1_HUMAN	39.662	12.96	33814	2	2
RPS28	sp|P62857|RS28_HUMAN	39.609	46.38	7841	2	2
TGM2	sp|P21980|TGM2_HUMAN	39.175	7.71	77329	2	2
CTNNA1	sp|P35221|CTNA1_HUMAN	39.016	4.97	100071	2	2
CYC1	sp|P08574|CY1_HUMAN	38.716	12.31	35422	2	2
PSMB2	sp|P49721|PSB2_HUMAN	37.675	24.88	22836	2	2
UQCRC1	sp|P31930|QCR1_HUMAN	37.419	7.29	52646	2	2
IGLL5	sp|B9A064|IGLL5_HUMAN	37.247	10.75	23063	2	2
FN1	sp|P02751|FINC_HUMAN	37.011	1.13	262625	2	2
CALU	sp|O43852|CALU_HUMAN	36.74	9.84	37107	2	2
TOP2A	sp|P11388|TOP2A_HUMAN	36.329	3.14	174385	2	2
MCAM	sp|P43121|MUC18_HUMAN	35.903	7.74	71607	2	2
SLC25A10	sp|Q9UBX3|DIC_HUMAN	35.425	11.15	31282	2	2
MYO1B	sp|O43795|MYO1B_HUMAN	35.12	2.38	131985	2	2
RPL27	sp|P61353|RL27_HUMAN	31.344	12.5	15798	2	2
UBE2N	sp|P61088|UBE2N_HUMAN	30.269	31.58	17138	2	2
TPM2	sp|P07951|TPM2_HUMAN	28.253	3.87	32851	2	2
CTSC	sp|P53634|CATC_HUMAN	24.259	4.75	51854	2	2
SBDS	sp|Q9Y3A5|SBDS_HUMAN	16.765	13.2	28764	2	2
TUBB4B	sp|P68371|TBB4B_HUMAN	785.985	51.01	49831	21	1
TUBA4A	sp|P68366|TBA4A_HUMAN	766.628	40.4	49924	18	1
TUBB4A	sp|P04350|TBB4A_HUMAN	546.019	44.82	49586	15	1
HIST1H2BJ	sp|P06899|H2B1J_HUMAN	422.281	60.32	13904	12	1
SLC25A4	sp|P12235|ADT1_HUMAN	303.702	23.49	33064	8	1
TUBB6	sp|Q9BUF5|TBB6_HUMAN	303.393	26.68	49857	8	1
H3F3A	sp|P84243|H33_HUMAN	209.987	47.79	15328	7	1
PABPC4	sp|Q13310|PABP4_HUMAN	208.942	13.04	70783	6	1
ATP2A1	sp|O14983|AT2A1_HUMAN	207.197	7.89	64842	5	1
ENO2	sp|P09104|ENOG_HUMAN	189.926	15.67	47269	4	1
MYH3	sp|P11055|MYH3_HUMAN	187.148	5.31	223905	7	1
PRPS1	sp|P60891|PRPS1_HUMAN	177.084	16.35	34834	5	1
GNAI3	sp|P08754|GNAI3_HUMAN	148.173	11.02	40532	3	1
PFKL	sp|P17858|PFKAL_HUMAN	127.836	6.03	85018	3	1
KPNA3	sp|O00505|IMA4_HUMAN	123.962	12.67	57811	3	1
TMPO	sp|P42167|LAP2B_HUMAN	123.653	9.25	50670	2	1
RAB1A	sp|P62820|RAB1A_HUMAN	114.808	24.88	22678	3	1
HIST1H2AB	sp|P04908|H2A1B_HUMAN	114.456	35.38	14135	5	1
HSP90AB4P	sp|Q58FF6|H90B4_HUMAN	114.306	5.35	58264	2	1
GSTM1	sp|P09488|GSTM1_HUMAN	114.284	13.3	25712	2	1
HLA-A	sp|P01891|1A68_HUMAN	113.744	16.16	40909	3	1
CBX1	sp|P83916|CBX1_HUMAN	111.836	17.3	21418	2	1
CBX3	sp|Q13185|CBX3_HUMAN	110.82	15.3	20811	2	1
ANP32A	sp|P39687|AN32A_HUMAN	108.888	10.84	28585	2	1
IGHG2	sp|P01859|IGHG2_HUMAN	108.759	14.42	35901	5	1
HLA-C	sp|P10321|1C07_HUMAN	104.745	13.66	40649	3	1
GNAI2	sp|P04899|GNAI2_HUMAN	102.498	10.99	40451	3	1
MYL12B	sp|O14950|ML12B_HUMAN	102.059	29.07	19779	3	1
HPDL	sp|Q96IR7|HPDL_HUMAN	101.347	4.04	39386	1	1
AP2A1	sp|O95782|AP2A1_HUMAN	100.867	4.5	107546	2	1
KDELR3	sp|O43731|ERD23_HUMAN	99.435	8.88	25027	1	1
PA2G4	sp|Q9UQ80|PA2G4_HUMAN	98.747	4.57	43787	1	1
NME2	sp|P22392|NDKB_HUMAN	95.814	26.97	17298	3	1
UROD	sp|P06132|DCUP_HUMAN	95.366	5.99	40787	1	1
GNAI1	sp|P63096|GNAI1_HUMAN	94.942	11.02	40361	3	1
OSGEP	sp|Q9NPF4|OSGEP_HUMAN	92.14	5.67	36427	1	1
HK1	sp|P19367|HXK1_HUMAN	90.84	2.51	102486	2	1
MYL6B	sp|P14649|MYL6B_HUMAN	88.725	19.23	22764	2	1
IMPA2	sp|O14732|IMPA2_HUMAN	88.717	7.99	31321	1	1
PPCS	sp|Q9HAB8|PPCS_HUMAN	88.138	5.79	34005	1	1
SLC25A11	sp|Q02978|M2OM_HUMAN	87.102	5.1	34062	1	1
RPS12	sp|P25398|RS12_HUMAN	85.189	11.36	14515	1	1
SERBP1	sp|Q8NC51|PAIRB_HUMAN	84.8	3.92	44965	1	1
NIP7	sp|Q9Y221|NIP7_HUMAN	82.06	10.56	20463	1	1
OXSR1	sp|O95747|OXSR1_HUMAN	81.037	4.17	58022	1	1
MACROD1	sp|Q9BQ69|MACD1_HUMAN	80.525	4.31	35505	1	1
LDHAL6B	sp|Q9BYZ2|LDH6B_HUMAN	80.469	4.46	41943	1	1
GSTM4	sp|Q03013|GSTM4_HUMAN	79.911	13.3	25561	2	1
BLVRB	sp|P30043|BLVRB_HUMAN	79.635	7.28	22119	1	1
KPNA5	sp|O15131|IMA6_HUMAN	79.589	6.72	60349	2	1
PSMD1	sp|Q99460|PSMD1_HUMAN	79.091	3.04	105836	1	1
P4HA2	sp|O15460|P4HA2_HUMAN	78.762	3.55	60902	1	1
ARF5	sp|P84085|ARF5_HUMAN	78.381	16.11	20530	2	1
SMAD3	sp|P84022|SMAD3_HUMAN	78.237	6.35	48081	1	1
ISOC1	sp|Q96CN7|ISOC1_HUMAN	78.027	7.72	32237	1	1
NSDHL	sp|Q15738|NSDHL_HUMAN	77.6	6.43	41900	1	1
RFX1	sp|P22670|RFX1_HUMAN	77.412	1.43	104758	1	1
HMGB2	sp|P26583|HMGB2_HUMAN	76.997	12.92	24034	4	1
TWF2	sp|Q6IBS0|TWF2_HUMAN	76.558	5.44	39548	1	1
NPLOC4	sp|Q8TAT6|NPL4_HUMAN	76.533	2.47	68120	1	1
GNPNAT1	sp|Q96EK6|GNA1_HUMAN	76.334	15.22	20749	1	1
PUS7	sp|Q96PZ0|PUS7_HUMAN	75.726	2.72	75035	1	1
IDI1	sp|Q13907|IDI1_HUMAN	75.585	8.37	26319	1	1
LAMP1	sp|P11279|LAMP1_HUMAN	75.19	3.84	44882	1	1
IGLV3-9	sp|A0A075B6K5|LV39_HUMAN	74.602	13.91	12332	1	1
MKI67	sp|P46013|KI67_HUMAN	74.432	0.49	358694	1	1
RAB5C	sp|P51148|RAB5C_HUMAN	73.89	13.89	23483	2	1
PRSS3	sp|P35030|TRY3_HUMAN	73.84	4.28	32529	1	1
HCCS	sp|P53701|CCHL_HUMAN	73.203	8.21	30602	1	1
ANP32B	sp|Q92688|AN32B_HUMAN	71.498	17.93	28788	2	1
PDHA1	sp|P08559|ODPA_HUMAN	71.191	5.13	43296	1	1
GSDME	sp|O60443|GSDME_HUMAN	71.094	5.85	54555	1	1
NAA35	sp|Q5VZE5|NAA35_HUMAN	70.981	2.34	83639	1	1
POLR1C	sp|O15160|RPAC1_HUMAN	70.487	5.2	39250	1	1
EMC2	sp|Q15006|EMC2_HUMAN	69.997	11.11	34834	1	1
PNPT1	sp|Q8TCS8|PNPT1_HUMAN	69.538	2.04	85951	1	1
P3H1	sp|Q32P28|P3H1_HUMAN	69.059	3.8	83394	1	1
ATAD3C	sp|Q5T2N8|ATD3C_HUMAN	69.025	3.65	46380	1	1
COPS6	sp|Q7L5N1|CSN6_HUMAN	68.938	5.5	36163	1	1
TSR1	sp|Q2NL82|TSR1_HUMAN	68.928	1.87	91810	1	1
SNRPA	sp|P09012|SNRPA_HUMAN	68.713	6.74	31280	1	1
NAPA	sp|P54920|SNAA_HUMAN	68.675	6.1	33233	1	1
CMBL	sp|Q96DG6|CMBL_HUMAN	68.45	6.94	28048	1	1
CMSS1	sp|Q9BQ75|CMS1_HUMAN	68.182	5.73	31884	1	1
CRELD1	sp|Q96HD1|CREL1_HUMAN	68.064	3.81	45440	1	1
ATXN2L	sp|Q8WWM7|ATX2L_HUMAN	68.056	1.95	113374	1	1
PPT1	sp|P50897|PPT1_HUMAN	67.71	8.82	34193	1	1
RANBP6	sp|O60518|RNBP6_HUMAN	66.34	2.9	124714	2	1
GSR	sp|P00390|GSHR_HUMAN	66.322	4.41	56257	1	1
HSP90AB2P	sp|Q58FF8|H90B2_HUMAN	66.21	9.71	44349	3	1
DERA	sp|Q9Y315|DEOC_HUMAN	66.178	5.03	35231	1	1
PPP1R13L	sp|Q8WUF5|IASPP_HUMAN	65.872	2.9	89091	1	1
ATP5MG	sp|O75964|ATP5L_HUMAN	65.675	23.3	11428	1	1
CHAF1A	sp|Q13111|CAF1A_HUMAN	65.576	1.46	106910	1	1
RAB34	sp|Q9BZG1|RAB34_HUMAN	65.553	5.79	29044	1	1
PDHB	sp|P11177|ODPB_HUMAN	65.543	4.46	39233	1	1
SEPT6	sp|Q14141|SEPT6_HUMAN	65.197	5.53	49717	1	1
TMED7	sp|Q9Y3B3|TMED7_HUMAN	64.934	8.48	25172	1	1
NDUFS3	sp|O75489|NDUS3_HUMAN	64.672	6.44	30242	1	1
CSNK2A2	sp|P19784|CSK22_HUMAN	64.415	4.29	41213	1	1
MAPK3	sp|P27361|MK03_HUMAN	64.294	3.96	43136	1	1
MYOM1	sp|P52179|MYOM1_HUMAN	63.997	0.89	187627	1	1
THRAP3	sp|Q9Y2W1|TR150_HUMAN	63.809	1.88	108666	1	1
NAP1L1	sp|P55209|NP1L1_HUMAN	63.476	10.23	45374	2	1
TNNT1	sp|P13805|TNNT1_HUMAN	63.275	5.76	32948	1	1
RTRAF	sp|Q9Y224|RTRAF_HUMAN	63.182	6.56	28068	1	1
TOMM20	sp|Q15388|TOM20_HUMAN	62.201	13.79	16298	1	1
PLP2	sp|Q04941|PLP2_HUMAN	62.122	16.45	16691	1	1
OSBPL1A	sp|Q9BXW6|OSBL1_HUMAN	62	1.58	108470	1	1
HLA-C	sp|P04222|1C03_HUMAN	61.967	3.28	40861	1	1
CPSF1	sp|Q10570|CPSF1_HUMAN	61.954	0.97	160884	1	1
NCOA5	sp|Q9HCD5|NCOA5_HUMAN	61.409	4.49	65536	1	1
DHX16	sp|O60231|DHX16_HUMAN	61.281	2.98	119264	1	1
VRK1	sp|Q99986|VRK1_HUMAN	61.227	4.8	45476	1	1
MYH14	sp|Q7Z406|MYH14_HUMAN	61.096	1.4	227871	2	1
EIF2B1	sp|Q14232|EI2BA_HUMAN	60.519	7.54	33712	1	1
MYL12A	sp|P19105|ML12A_HUMAN	59.919	29.24	19794	3	1
TOR1AIP1	sp|Q5JTV8|TOIP1_HUMAN	59.872	3.77	66248	1	1
COPZ1	sp|P61923|COPZ1_HUMAN	59.572	18.64	20198	1	1
HAT1	sp|O14929|HAT1_HUMAN	59.516	3.1	49513	1	1
UBR4	sp|Q5T4S7|UBR4_HUMAN	59.466	0.37	573841	1	1
POLR2C	sp|P19387|RPB3_HUMAN	59.272	11.27	31441	1	1
LMAN1	sp|P49257|LMAN1_HUMAN	59.123	2.55	57549	1	1
ANKFY1	sp|Q9P2R3|ANFY1_HUMAN	59.094	1.37	128399	1	1
STT3B	sp|Q8TCJ2|STT3B_HUMAN	59.056	1.69	93674	1	1
TXNDC17	sp|Q9BRA2|TXD17_HUMAN	58.458	11.38	13941	1	1
NSL1	sp|Q96IY1|NSL1_HUMAN	58.418	5.69	32162	1	1
AP2M1	sp|Q96CW1|AP2M1_HUMAN	58.175	6.44	49655	1	1
GGPS1	sp|O95749|GGPPS_HUMAN	58.1	8.67	34871	1	1
CUL4A	sp|Q13619|CUL4A_HUMAN	58.098	3.69	87680	2	1
GNL3	sp|Q9BVP2|GNL3_HUMAN	57.673	2.73	61993	1	1
AIFM2	sp|Q9BRQ8|AIFM2_HUMAN	57.67	4.29	40527	1	1
NUP188	sp|Q5SRE5|NU188_HUMAN	57.472	1.14	196043	1	1
CDKN2A	sp|P42771|CDN2A_HUMAN	57.371	7.69	16533	1	1
MRPS10	sp|P82664|RT10_HUMAN	57.284	7.46	22999	1	1
UBE4B	sp|O95155|UBE4B_HUMAN	57.129	1.38	146185	1	1
AP1M1	sp|Q9BXS5|AP1M1_HUMAN	57.013	5.44	48587	1	1
IPO8	sp|O15397|IPO8_HUMAN	56.895	2.6	119938	2	1
AKR1C3	sp|P42330|AK1C3_HUMAN	56.821	4.33	36853	1	1
SSBP1	sp|Q04837|SSBP_HUMAN	56.712	10.14	17260	1	1
FDFT1	sp|P37268|FDFT_HUMAN	56.697	3.12	48115	1	1
HSDL1	sp|Q3SXM5|HSDL1_HUMAN	56.395	4.24	37002	1	1
GRPEL1	sp|Q9HAV7|GRPE1_HUMAN	56.154	6.91	24279	1	1
SCARB2	sp|Q14108|SCRB2_HUMAN	55.794	3.97	54290	1	1
SNX12	sp|Q9UMY4|SNX12_HUMAN	55.719	8.14	19730	1	1
POLA2	sp|Q14181|DPOA2_HUMAN	55.466	3.01	65948	1	1
RFK	sp|Q969G6|RIFK_HUMAN	55.194	12.9	17623	1	1
REXO2	sp|Q9Y3B8|ORN_HUMAN	55.008	6.33	26833	1	1
CRKL	sp|P46109|CRKL_HUMAN	54.904	5.94	33777	1	1
FMNL1	sp|O95466|FMNL1_HUMAN	54.762	2.09	121854	1	1
MTMR2	sp|Q13614|MTMR2_HUMAN	54.725	4.2	73381	1	1
PAF1	sp|Q8N7H5|PAF1_HUMAN	54.65	2.07	59976	1	1
ARFIP1	sp|P53367|ARFP1_HUMAN	54.481	5.9	41738	1	1
CD276	sp|Q5ZPR3|CD276_HUMAN	54.481	5.24	57235	1	1
DLD	sp|P09622|DLDH_HUMAN	54.144	4.91	54177	1	1
VIRMA	sp|Q69YN4|VIR_HUMAN	53.965	1.05	202025	1	1
OTUB1	sp|Q96FW1|OTUB1_HUMAN	53.956	10.7	31284	1	1
CA3	sp|P07451|CAH3_HUMAN	53.9	5	29557	1	1
SAE1	sp|Q9UBE0|SAE1_HUMAN	53.412	5.78	38450	1	1
RPL21	sp|P46778|RL21_HUMAN	53.302	9.38	18565	1	1
DUT	sp|P33316|DUT_HUMAN	53.248	5.95	26563	1	1
NOC3L	sp|Q8WTT2|NOC3L_HUMAN	53.138	2.88	92548	1	1
NNT	sp|Q13423|NNTM_HUMAN	53.122	1.29	113896	1	1
SYNJ2BP	sp|P57105|SYJ2B_HUMAN	52.915	9.66	15928	1	1
PGP	sp|A6NDG6|PGP_HUMAN	52.803	4.67	34006	1	1
ADH5	sp|P11766|ADHX_HUMAN	52.597	4.28	39724	1	1
NOC2L	sp|Q9Y3T9|NOC2L_HUMAN	52.362	3.2	84919	1	1
DROSHA	sp|Q9NRR4|RNC_HUMAN	52.25	1.16	159316	1	1
ALPP	sp|P05187|PPB1_HUMAN	51.936	3.74	57954	2	1
NTMT1	sp|Q9BV86|NTM1A_HUMAN	51.858	7.17	25387	1	1
DDX55	sp|Q8NHQ9|DDX55_HUMAN	51.814	2.5	68547	1	1
ARHGEF1	sp|Q92888|ARHG1_HUMAN	51.688	1.97	102435	1	1
PM20D2	sp|Q8IYS1|P20D2_HUMAN	51.35	5.5	47776	1	1
PEF1	sp|Q9UBV8|PEF1_HUMAN	51.35	4.58	30381	1	1
STX4	sp|Q12846|STX4_HUMAN	51.069	7.41	34180	1	1
HMOX1	sp|P09601|HMOX1_HUMAN	51.041	6.6	32819	1	1
PRMT5	sp|O14744|ANM5_HUMAN	50.844	4.71	72684	1	1
IREB2	sp|P48200|IREB2_HUMAN	50.703	1.87	105059	1	1
M6PR	sp|P20645|MPRD_HUMAN	50.655	6.5	30993	1	1
RAB5B	sp|P61020|RAB5B_HUMAN	50.616	13.95	23707	2	1
PRKAR1A	sp|P10644|KAP0_HUMAN	50.61	6.3	42982	1	1
FKBP8	sp|Q14318|FKBP8_HUMAN	50.591	3.64	44562	1	1
WASF2	sp|Q9Y6W5|WASF2_HUMAN	50.553	3.21	54284	1	1
APMAP	sp|Q9HDC9|APMAP_HUMAN	50.553	5.53	46480	1	1
SRSF5	sp|Q13243|SRSF5_HUMAN	50.506	5.51	31264	1	1
UBA3	sp|Q8TBC4|UBA3_HUMAN	50.281	2.81	51852	1	1
DSG2	sp|Q14126|DSG2_HUMAN	50.23	1.61	122294	1	1
ATP5PO	sp|P48047|ATPO_HUMAN	50.215	8.92	23277	1	1
EXOC6B	sp|Q9Y2D4|EXC6B_HUMAN	50.167	2.34	94201	1	1
SRSF7	sp|Q16629|SRSF7_HUMAN	50.113	7.14	27367	1	1
UBE3A	sp|Q05086|UBE3A_HUMAN	49.888	2.86	100688	1	1
METTL16	sp|Q86W50|MET16_HUMAN	49.784	3.2	63621	1	1
PTPN11	sp|Q06124|PTN11_HUMAN	49.784	2.51	68436	1	1
DPP9	sp|Q86TI2|DPP9_HUMAN	49.673	1.74	98263	1	1
SNCA	sp|P37840|SYUA_HUMAN	49.641	14.29	14460	1	1
DAG1	sp|Q14118|DAG1_HUMAN	49.625	1.68	97441	1	1
ROBO1	sp|Q9Y6N7|ROBO1_HUMAN	49.509	1.09	180930	1	1
ERCC6L	sp|Q2NKX8|ERC6L_HUMAN	49.497	1.28	141103	1	1
NOL9	sp|Q5SY16|NOL9_HUMAN	49.437	3.56	79323	1	1
UBR2	sp|Q8IWV8|UBR2_HUMAN	49.372	1.37	200538	1	1
AP1B1	sp|Q10567|AP1B1_HUMAN	49.13	3.69	104637	2	1
HBS1L	sp|Q9Y450|HBS1L_HUMAN	48.868	2.34	75473	1	1
TFIP11	sp|Q9UBB9|TFP11_HUMAN	48.828	3.46	96820	1	1
RAP1GDS1	sp|P52306|GDS1_HUMAN	48.779	3.13	66317	1	1
ANLN	sp|Q9NQW6|ANLN_HUMAN	48.622	1.51	124199	1	1
RAB3A	sp|P20336|RAB3A_HUMAN	48.476	11.82	24984	2	1
RAB3D	sp|O95716|RAB3D_HUMAN	48.476	11.87	24267	2	1
ERLIN1	sp|O75477|ERLN1_HUMAN	48.411	3.47	38926	1	1
NCAPD2	sp|Q15021|CND1_HUMAN	48.341	1.78	157182	1	1
CUL4B	sp|Q13620|CUL4B_HUMAN	48.313	2.85	103982	2	1
RRP9	sp|O43818|U3IP2_HUMAN	48.294	3.58	51841	1	1
PIN1	sp|Q13526|PIN1_HUMAN	48.293	11.66	18243	1	1
GNAS	sp|P63092|GNAS2_HUMAN	48.198	6.85	45665	2	1
AAR2	sp|Q9Y312|AAR2_HUMAN	48.189	3.91	43472	1	1
DBR1	sp|Q9UK59|DBR1_HUMAN	48.172	5.33	61555	1	1
EEFSEC	sp|P57772|SELB_HUMAN	47.968	3.36	65305	1	1
COPS4	sp|Q9BT78|CSN4_HUMAN	47.938	2.96	46269	1	1
STRAP	sp|Q9Y3F4|STRAP_HUMAN	47.893	4.57	38438	1	1
PEPD	sp|P12955|PEPD_HUMAN	47.722	3.04	54548	1	1
SLC16A1	sp|P53985|MOT1_HUMAN	47.515	3.6	53944	1	1
PRCP	sp|P42785|PCP_HUMAN	47.15	4.23	55800	1	1
ACAA2	sp|P42765|THIM_HUMAN	47.066	6.55	41924	1	1
APOO	sp|Q9BUR5|MIC26_HUMAN	47.04	8.08	22285	1	1
TNNT3	sp|P45378|TNNT3_HUMAN	46.935	5.95	31825	1	1
RAB13	sp|P51153|RAB13_HUMAN	46.906	6.9	22774	1	1
NOB1	sp|Q9ULX3|NOB1_HUMAN	46.897	7.77	46675	1	1
SGPL1	sp|O95470|SGPL1_HUMAN	46.587	2.64	63524	1	1
ARHGAP1	sp|Q07960|RHG01_HUMAN	46.571	3.42	50436	1	1
SLC7A5	sp|Q01650|LAT1_HUMAN	46.405	2.96	55010	1	1
RPA3	sp|P35244|RFA3_HUMAN	45.912	9.92	13569	1	1
ERGIC3	sp|Q9Y282|ERGI3_HUMAN	45.659	3.66	43222	1	1
CLNS1A	sp|P54105|ICLN_HUMAN	45.336	5.49	26215	1	1
RTN4	sp|Q9NQC3|RTN4_HUMAN	45.331	1.34	129931	1	1
AGL	sp|P35573|GDE_HUMAN	45.322	1.24	174764	1	1
RPS6KB2	sp|Q9UBS0|KS6B2_HUMAN	45.247	5.39	53455	1	1
KLHDC4	sp|Q8TBB5|KLDC4_HUMAN	45.163	2.5	57892	1	1
LACTB2	sp|Q53H82|LACB2_HUMAN	45.04	6.94	32806	1	1
EMG1	sp|Q92979|NEP1_HUMAN	45.012	5.74	26720	1	1
DCTPP1	sp|Q9H773|DCTP1_HUMAN	44.881	11.76	18681	1	1
ARMCX3	sp|Q9UH62|ARMX3_HUMAN	44.863	4.22	42501	1	1
CDC42	sp|P60953|CDC42_HUMAN	44.717	14.66	21259	1	1
MYBPC2	sp|Q14324|MYPC2_HUMAN	44.619	1.31	128072	1	1
PPP6C	sp|O00743|PPP6_HUMAN	44.403	8.85	35144	1	1
RBM14	sp|Q96PK6|RBM14_HUMAN	44.345	2.39	69492	1	1
LIG1	sp|P18858|DNLI1_HUMAN	44.328	2.18	101736	1	1
PBRM1	sp|Q86U86|PB1_HUMAN	44.291	1.12	192948	1	1
UBFD1	sp|O14562|UBFD1_HUMAN	44.281	5.83	33382	1	1
RPA1	sp|P27694|RFA1_HUMAN	44.188	2.44	68138	1	1
EIF4H	sp|Q15056|IF4H_HUMAN	44.159	5.65	27385	1	1
ATR	sp|Q13535|ATR_HUMAN	44.063	0.53	301367	1	1
SIGMAR1	sp|Q99720|SGMR1_HUMAN	43.944	13	25128	1	1
SF1	sp|Q15637|SF01_HUMAN	43.925	2.19	68330	1	1
VPS51	sp|Q9UID3|VPS51_HUMAN	43.916	2.81	86042	1	1
DDX52	sp|Q9Y2R4|DDX52_HUMAN	43.803	3.34	67498	1	1
SLU7	sp|O95391|SLU7_HUMAN	43.7	4.61	68387	1	1
SEC31A	sp|O94979|SC31A_HUMAN	43.423	1.48	133015	1	1
RALA	sp|P11233|RALA_HUMAN	43.31	6.8	23567	1	1
ARAP1	sp|Q96P48|ARAP1_HUMAN	43.175	1.38	162192	1	1
SPTBN2	sp|O15020|SPTN2_HUMAN	43.031	1.59	271325	2	1
RPL37A	sp|P61513|RL37A_HUMAN	42.969	19.57	10275	1	1
FTSJ3	sp|Q8IY81|SPB1_HUMAN	42.809	1.65	96558	1	1
INPPL1	sp|O15357|SHIP2_HUMAN	42.678	1.35	138599	1	1
HIGD2A	sp|Q9BW72|HIG2A_HUMAN	42.654	19.81	11529	1	1
GAMT	sp|Q14353|GAMT_HUMAN	42.453	9.75	26318	1	1
KPNA1	sp|P52294|IMA5_HUMAN	42.425	6.32	60222	2	1
MYOT	sp|Q9UBF9|MYOTI_HUMAN	42.297	4.42	55395	1	1
ZCCHC17	sp|Q9NP64|NO40_HUMAN	42.255	9.13	27570	1	1
TIAL1	sp|Q01085|TIAR_HUMAN	42.238	4.8	41591	1	1
EXOC4	sp|Q96A65|EXOC4_HUMAN	42.106	1.54	110498	1	1
UMPS	sp|P11172|UMPS_HUMAN	41.909	3.54	52222	1	1
YIF1B	sp|Q5BJH7|YIF1B_HUMAN	41.821	3.82	34435	1	1
AMPD2	sp|Q01433|AMPD2_HUMAN	41.569	1.71	100688	1	1
PUM3	sp|Q15397|PUM3_HUMAN	41.534	3.4	73584	1	1
GGH	sp|Q92820|GGH_HUMAN	41.469	4.4	35964	1	1
RSRC1	sp|Q96IZ7|RSRC1_HUMAN	41.403	4.79	38677	1	1
SNRPB2	sp|P08579|RU2B_HUMAN	41.197	8.44	25486	1	1
TFRC	sp|P02786|TFR1_HUMAN	41.147	1.58	84871	1	1
DPM1	sp|O60762|DPM1_HUMAN	41.132	7.31	29634	1	1
S100A7	sp|P31151|S10A7_HUMAN	41.118	18.81	11471	1	1
EXOC1	sp|Q9NV70|EXOC1_HUMAN	40.986	2.46	101982	1	1
USP39	sp|Q53GS9|SNUT2_HUMAN	40.944	2.12	65381	1	1
RNH1	sp|P13489|RINI_HUMAN	40.932	2.39	49973	1	1
SLC25A12	sp|O75746|CMC1_HUMAN	40.794	2.51	74762	1	1
ELAVL1	sp|Q15717|ELAV1_HUMAN	40.738	7.36	36092	1	1
PSMC2	sp|P35998|PRS7_HUMAN	40.728	3.7	48634	1	1
ESD	sp|P10768|ESTD_HUMAN	40.587	7.45	31463	1	1
UBE2Z	sp|Q9H832|UBE2Z_HUMAN	40.55	3.95	38210	1	1
RPL19	sp|P84098|RL19_HUMAN	40.515	8.67	23466	1	1
TFAM	sp|Q00059|TFAM_HUMAN	40.437	4.47	29097	1	1
BAZ1A	sp|Q9NRL2|BAZ1A_HUMAN	40.316	0.71	178702	1	1
ARPC1B	sp|O15143|ARC1B_HUMAN	40.288	4.84	40950	1	1
ECI2	sp|O75521|ECI2_HUMAN	40.173	4.31	43585	1	1
COASY	sp|Q13057|COASY_HUMAN	40.109	3.37	62329	1	1
XPO7	sp|Q9UIA9|XPO7_HUMAN	40.107	1.29	123907	1	1
FKBP5	sp|Q13451|FKBP5_HUMAN	40.025	3.5	51212	1	1
RRAGA	sp|Q7L523|RRAGA_HUMAN	39.933	5.11	36566	1	1
DBI	sp|P07108|ACBP_HUMAN	39.903	18.39	10044	1	1
TYMS	sp|P04818|TYSY_HUMAN	39.77	3.51	35716	1	1
YWHAH	sp|Q04917|1433F_HUMAN	39.47	10.16	28219	3	1
AIMP1	sp|Q12904|AIMP1_HUMAN	39.456	6.73	34353	1	1
SHCBP1	sp|Q8NEM2|SHCBP_HUMAN	39.425	4.02	75690	1	1
RPL26	sp|P61254|RL26_HUMAN	39.303	9.66	17258	1	1
DEGS1	sp|O15121|DEGS1_HUMAN	39.275	4.95	37866	1	1
ERH	sp|P84090|ERH_HUMAN	39.181	16.35	12259	1	1
POLR2A	sp|P24928|RPB1_HUMAN	39.06	0.81	217176	1	1
RBM25	sp|P49756|RBM25_HUMAN	39.022	2.97	100185	1	1
PWP1	sp|Q13610|PWP1_HUMAN	38.666	3.19	55828	1	1
POLD2	sp|P49005|DPOD2_HUMAN	38.647	3.41	51289	1	1
CTBP2	sp|P56545|CTBP2_HUMAN	38.535	4.27	48945	1	1
HCFC1	sp|P51610|HCFC1_HUMAN	38.14	1.23	208732	1	1
TPT1	sp|P13693|TCTP_HUMAN	37.961	8.72	19595	1	1
CKAP5	sp|Q14008|CKAP5_HUMAN	37.869	1.28	225495	1	1
CTPS1	sp|P17812|PYRG1_HUMAN	37.55	2.71	66690	1	1
RAB3GAP1	sp|Q15042|RB3GP_HUMAN	37.531	1.73	110524	1	1
RPL23A	sp|P62750|RL23A_HUMAN	37.428	9.62	17695	1	1
MSH2	sp|P43246|MSH2_HUMAN	37.416	1.82	104743	1	1
NAP1L4	sp|Q99733|NP1L4_HUMAN	37.348	10.67	42823	2	1
PYCR1	sp|P32322|P5CR1_HUMAN	37.333	4.08	33361	1	1
EFEMP1	sp|Q12805|FBLN3_HUMAN	37.325	3.65	54641	1	1
NUDCD1	sp|Q96RS6|NUDC1_HUMAN	37.241	2.92	66756	1	1
GTF3C3	sp|Q9Y5Q9|TF3C3_HUMAN	37.222	1.69	101272	1	1
NXT2	sp|Q9NPJ8|NXT2_HUMAN	37.072	10.56	16228	1	1
HNRNPH3	sp|P31942|HNRH3_HUMAN	36.942	3.47	36926	1	1
EXOSC2	sp|Q13868|EXOS2_HUMAN	36.922	9.22	32789	1	1
IMMT	sp|Q16891|MIC60_HUMAN	36.856	1.72	83678	1	1
CASP8	sp|Q14790|CASP8_HUMAN	36.697	2.51	55391	1	1
ATXN10	sp|Q9UBB4|ATX10_HUMAN	36.659	3.37	53489	1	1
CARHSP1	sp|Q9Y2V2|CHSP1_HUMAN	36.578	10.88	15892	1	1
CLASP2	sp|O75122|CLAP2_HUMAN	36.547	1.47	141064	1	1
GCLM	sp|P48507|GSH0_HUMAN	36.519	4.74	30727	1	1
SMYD1	sp|Q8NB12|SMYD1_HUMAN	36.491	4.08	56617	1	1
SCIN	sp|Q9Y6U3|ADSV_HUMAN	36.477	2.38	80489	1	1
HRNR	sp|Q86YZ3|HORN_HUMAN	36.416	1.33	282390	1	1
AGPS	sp|O00116|ADAS_HUMAN	36.388	2.13	72912	1	1
NDUFB10	sp|O96000|NDUBA_HUMAN	36.36	8.72	20777	1	1
UBQLN1	sp|Q9UMX0|UBQL1_HUMAN	36.323	2.21	62519	1	1
TIMM13	sp|Q9Y5L4|TIM13_HUMAN	36.289	14.74	10500	1	1
DYNC1LI1	sp|Q9Y6G9|DC1L1_HUMAN	36.284	2.49	56579	1	1
AIP	sp|O00170|AIP_HUMAN	36.228	5.76	37636	1	1
OGFOD1	sp|Q8N543|OGFD1_HUMAN	36.219	3.14	63246	1	1
DHCR7	sp|Q9UBM7|DHCR7_HUMAN	36.013	2.32	54489	1	1
WASHC5	sp|Q12768|WASC5_HUMAN	35.829	1.73	134286	1	1
AP4M1	sp|O00189|AP4M1_HUMAN	35.769	5.96	49977	1	1
CDK2	sp|P24941|CDK2_HUMAN	35.632	7.05	33930	2	1
PSMB1	sp|P20618|PSB1_HUMAN	35.533	7.47	26489	1	1
ADSS	sp|P30520|PURA2_HUMAN	35.431	3.51	50097	1	1
U2AF2	sp|P26368|U2AF2_HUMAN	35.385	2.74	53501	1	1
SEPHS1	sp|P49903|SPS1_HUMAN	35.044	3.83	42911	1	1
SEC13	sp|P55735|SEC13_HUMAN	35.01	5.28	35541	1	1
BTF3L4	sp|Q96K17|BT3L4_HUMAN	34.994	10.13	17271	1	1
UCHL3	sp|P15374|UCHL3_HUMAN	34.967	6.09	26183	1	1
TRMT1L	sp|Q7Z2T5|TRM1L_HUMAN	34.869	2.46	81747	1	1
SSR4	sp|P51571|SSRD_HUMAN	34.869	6.94	18999	1	1
DNAJC11	sp|Q9NVH1|DJC11_HUMAN	34.836	2.15	63278	1	1
CSNK1A1	sp|P48729|KC1A_HUMAN	34.625	6.82	38915	1	1
DNAJA3	sp|Q96EY1|DNJA3_HUMAN	34.588	4.79	52489	1	1
CENPV	sp|Q7Z7K6|CENPV_HUMAN	34.56	4.73	29946	1	1
XRN2	sp|Q9H0D6|XRN2_HUMAN	34.541	1.79	108582	1	1
RRP12	sp|Q5JTH9|RRP12_HUMAN	34.417	1.08	143702	1	1
LUC7L2	sp|Q9Y383|LC7L2_HUMAN	34.381	6.12	46514	1	1
MDH2	sp|P40926|MDHM_HUMAN	34.294	4.73	35503	1	1
SNX1	sp|Q13596|SNX1_HUMAN	34.231	4.79	59070	1	1
PRPF38B	sp|Q5VTL8|PR38B_HUMAN	34.174	2.2	64468	1	1
UBXN7	sp|O94888|UBXN7_HUMAN	34.091	3.68	54862	1	1
EXOC3	sp|O60645|EXOC3_HUMAN	34.043	3.17	86845	1	1
MTRR	sp|Q9UBK8|MTRR_HUMAN	33.824	1.93	80410	1	1
RPL29	sp|P47914|RL29_HUMAN	33.723	9.43	17752	1	1
WARS	sp|P23381|SYWC_HUMAN	33.51	3.4	53165	1	1
EEA1	sp|Q15075|EEA1_HUMAN	33.509	1.13	162466	1	1
PCBD1	sp|P61457|PHS_HUMAN	33.5	15.38	12000	1	1
LMNB2	sp|Q03252|LMNB2_HUMAN	33.435	2.26	69948	1	1
SARNP	sp|P82979|SARNP_HUMAN	33.426	9.05	23671	1	1
DDRGK1	sp|Q96HY6|DDRGK_HUMAN	33.378	9.87	35611	1	1
ACOT9	sp|Q9Y305|ACOT9_HUMAN	33.35	5.47	49902	1	1
YIF1A	sp|O95070|YIF1A_HUMAN	33.313	4.1	32011	1	1
ORC4	sp|O43929|ORC4_HUMAN	33.295	4.59	50377	1	1
ATRX	sp|P46100|ATRX_HUMAN	33.191	0.92	282586	1	1
NXT1	sp|Q9UKK6|NXT1_HUMAN	33.163	10.71	15847	1	1
STAG2	sp|Q8N3U4|STAG2_HUMAN	33.088	2.76	141326	1	1
EMD	sp|P50402|EMD_HUMAN	33.078	5.91	28994	1	1
PPP1R8	sp|Q12972|PP1R8_HUMAN	33.035	4.84	38479	1	1
ASF1A	sp|Q9Y294|ASF1A_HUMAN	33.003	13.73	22969	1	1
POLR2E	sp|P19388|RPAB1_HUMAN	32.853	13.81	24551	1	1
SFN	sp|P31947|1433S_HUMAN	32.649	10.48	27774	3	1
YARS2	sp|Q9Y2Z4|SYYM_HUMAN	32.637	3.35	53199	1	1
IGKV2-28	sp|A0A075B6P5|KV228_HUMAN	32.547	10.83	12957	1	1
MORF4L2	sp|Q15014|MO4L2_HUMAN	32.422	4.86	32308	1	1
IGKV1D-33	sp|P01593|KVD33_HUMAN	32.337	13.68	12848	1	1
RPS19	sp|P39019|RS19_HUMAN	32.291	10.34	16060	1	1
YTHDF3	sp|Q7Z739|YTHD3_HUMAN	32.29	2.74	63861	1	1
CTR9	sp|Q6PD62|CTR9_HUMAN	32.252	1.11	133502	1	1
SF3B4	sp|Q15427|SF3B4_HUMAN	32.235	5.66	44386	1	1
NDUFS1	sp|P28331|NDUS1_HUMAN	32.056	3.58	79468	1	1
STXBP1	sp|P61764|STXB1_HUMAN	32.047	2.86	67569	1	1
SMARCC1	sp|Q92922|SMRC1_HUMAN	32.047	2.62	122867	1	1
PDE1A	sp|P54750|PDE1A_HUMAN	32.038	2.62	61252	1	1
FAHD2B	sp|Q6P2I3|FAH2B_HUMAN	31.934	5.41	34613	1	1
FARSB	sp|Q9NSD9|SYFB_HUMAN	31.918	2.21	66116	1	1
ANXA11	sp|P50995|ANX11_HUMAN	31.803	2.38	54390	1	1
PKP3	sp|Q9Y446|PKP3_HUMAN	31.766	3.26	87082	1	1
GNB1L	sp|Q9BYB4|GNB1L_HUMAN	31.578	4.89	35618	1	1
SUGT1	sp|Q9Y2Z0|SGT1_HUMAN	31.55	3.84	41024	1	1
SYAP1	sp|Q96A49|SYAP1_HUMAN	31.528	4.83	39933	1	1
CLIC4	sp|Q9Y696|CLIC4_HUMAN	31.502	4.74	28772	1	1
ATP6V1D	sp|Q9Y5K8|VATD_HUMAN	31.428	6.48	28263	1	1
ARMH3	sp|Q5T2E6|ARMD3_HUMAN	31.409	2.32	78710	1	1
NEB	sp|P20929|NEBU_HUMAN	31.344	0.18	772914	1	1
ATP6V1E1	sp|P36543|VATE1_HUMAN	31.316	8.85	26145	1	1
ATP6AP2	sp|O75787|RENR_HUMAN	31.297	6.86	39008	1	1
CSB-PGBD3	sp|P0DP91|ERPG3_HUMAN	31.269	1.89	119487	1	1
ESYT2	sp|A0FGR8|ESYT2_HUMAN	31.18	1.95	102357	1	1
SEL1L	sp|Q9UBV2|SE1L1_HUMAN	31.082	2.9	88755	1	1
NOP2	sp|P46087|NOP2_HUMAN	31.001	1.85	89302	1	1
NPEPL1	sp|Q8NDH3|PEPL1_HUMAN	30.973	2.87	55861	1	1
PPP2R5E	sp|Q16537|2A5E_HUMAN	30.922	4.71	54699	1	1
AP3D1	sp|O14617|AP3D1_HUMAN	30.912	2.17	130158	1	1
RNMT	sp|O43148|MCES_HUMAN	30.734	3.78	54844	1	1
RPS25	sp|P62851|RS25_HUMAN	30.662	7.2	13742	1	1
GPD1	sp|P21695|GPDA_HUMAN	30.622	4.87	37568	1	1
CWC22	sp|Q9HCG8|CWC22_HUMAN	30.341	2.2	105466	1	1
GNA12	sp|Q03113|GNA12_HUMAN	30.289	2.89	44279	1	1
SF3B6	sp|Q9Y3B4|SF3B6_HUMAN	30.215	8.8	14585	1	1
FIS1	sp|Q9Y3D6|FIS1_HUMAN	30.125	7.89	16938	1	1
NIF3L1	sp|Q9GZT8|NIF3L_HUMAN	30.103	3.45	41968	1	1
PIR	sp|O00625|PIR_HUMAN	30.097	8.62	32113	1	1
RPS20	sp|P60866|RS20_HUMAN	30.014	9.24	13373	1	1
PAK4	sp|O96013|PAK4_HUMAN	29.961	1.86	64072	1	1
CAPNS1	sp|P04632|CPNS1_HUMAN	29.787	4.85	28316	1	1
THOC1	sp|Q96FV9|THOC1_HUMAN	29.684	1.52	75666	1	1
MTX2	sp|O75431|MTX2_HUMAN	29.591	12.17	29763	1	1
MOB1B	sp|Q7L9L4|MOB1B_HUMAN	29.526	6.48	25091	1	1
TMEM214	sp|Q6NUQ4|TM214_HUMAN	29.478	2.32	77151	1	1
GLS	sp|O94925|GLSK_HUMAN	29.455	2.69	73461	1	1
CSNK2A1	sp|P68400|CSK21_HUMAN	29.366	3.84	45144	1	1
CNN2	sp|Q99439|CNN2_HUMAN	29.337	5.5	33697	1	1
LIMA1	sp|Q9UHB6|LIMA1_HUMAN	29.204	1.71	85226	1	1
SKP1	sp|P63208|SKP1_HUMAN	29.121	11.66	18658	1	1
ARHGAP17	sp|Q68EM7|RHG17_HUMAN	29.098	1.48	95437	1	1
UFSP2	sp|Q9NUQ7|UFSP2_HUMAN	28.949	3.2	53261	1	1
CKMT1A	sp|P12532|KCRU_HUMAN	28.887	5.04	47037	1	1
CLUH	sp|O75153|CLU_HUMAN	28.798	0.99	146670	1	1
RPL7L1	sp|Q6DKI1|RL7L_HUMAN	28.679	7.32	28661	1	1
TIPRL	sp|O75663|TIPRL_HUMAN	28.625	8.46	31444	1	1
TERF2IP	sp|Q9NYB0|TE2IP_HUMAN	28.55	4.01	44260	1	1
SETD7	sp|Q8WTS6|SETD7_HUMAN	28.531	4.92	40721	1	1
CDC73	sp|Q6P1J9|CDC73_HUMAN	28.53	2.26	60577	1	1
CSK	sp|P41240|CSK_HUMAN	28.475	3.33	50704	1	1
CARM1	sp|Q86X55|CARM1_HUMAN	28.297	2.96	65854	1	1
PIN4	sp|Q9Y237|PIN4_HUMAN	28.284	8.4	13810	1	1
AKR1C2	sp|P52895|AK1C2_HUMAN	28.278	8.36	36735	1	1
PAFAH1B3	sp|Q15102|PA1B3_HUMAN	28.239	10.39	25734	1	1
LGMN	sp|Q99538|LGMN_HUMAN	28.203	3.7	49411	1	1
SLC26A6	sp|Q9BXS9|S26A6_HUMAN	28.184	3.69	82967	1	1
RNPS1	sp|Q15287|RNPS1_HUMAN	28.126	3.93	34208	1	1
TOR1AIP2	sp|Q8NFQ8|TOIP2_HUMAN	28.072	4.68	51263	1	1
GPD1L	sp|Q8N335|GPD1L_HUMAN	28.044	9.12	38419	1	1
SEC11A	sp|P67812|SC11A_HUMAN	28.031	6.7	20625	1	1
ABCB7	sp|O75027|ABCB7_HUMAN	28.016	2.26	82641	1	1
CCDC124	sp|Q96CT7|CC124_HUMAN	28.006	5.83	25835	1	1
NT5C2	sp|P49902|5NTC_HUMAN	27.879	3.39	64970	1	1
CEP83	sp|Q9Y592|CEP83_HUMAN	27.837	1.28	82940	1	1
DDX47	sp|Q9H0S4|DDX47_HUMAN	27.746	3.3	50647	1	1
LASP1	sp|Q14847|LASP1_HUMAN	27.709	5.36	29717	1	1
RPS21	sp|P63220|RS21_HUMAN	27.703	10.84	9111	1	1
PFDN6	sp|O15212|PFD6_HUMAN	27.68	11.63	14583	1	1
ZKSCAN1	sp|P17029|ZKSC1_HUMAN	27.678	3.2	63630	1	1
IMP4	sp|Q96G21|IMP4_HUMAN	27.678	4.81	33757	1	1
SCFD1	sp|Q8WVM8|SCFD1_HUMAN	27.65	4.52	72380	1	1
SPAG5	sp|Q96R06|SPAG5_HUMAN	27.641	1.59	134422	1	1
FAU	sp|P62861|RS30_HUMAN	27.508	16.95	6648	1	1
PPP1R7	sp|Q15435|PP1R7_HUMAN	27.247	5.83	41564	1	1
RPL32	sp|P62910|RL32_HUMAN	27.226	7.41	15860	1	1
MSI2	sp|Q96DH6|MSI2H_HUMAN	27.161	4.57	35197	1	1
SF3A1	sp|Q15459|SF3A1_HUMAN	27.111	1.64	88886	1	1
RBPJ	sp|Q06330|SUH_HUMAN	26.947	3.2	55637	1	1
SEC63	sp|Q9UGP8|SEC63_HUMAN	26.91	1.45	87997	1	1
PDS5B	sp|Q9NTI5|PDS5B_HUMAN	26.872	1.11	164667	1	1
ANXA3	sp|P12429|ANXA3_HUMAN	26.839	2.79	36375	1	1
LIG3	sp|P49916|DNLI3_HUMAN	26.807	1.29	112907	1	1
SRI	sp|P30626|SORCN_HUMAN	26.787	6.06	21676	1	1
DYNC1I2	sp|Q13409|DC1I2_HUMAN	26.759	3.76	71457	1	1
RWDD1	sp|Q9H446|RWDD1_HUMAN	26.731	10.29	27940	1	1
PRKCI	sp|P41743|KPCI_HUMAN	26.694	4.53	68262	1	1
PRXL2A	sp|Q9BRX8|PXL2A_HUMAN	26.617	5.24	25764	1	1
FABP5	sp|Q01469|FABP5_HUMAN	26.534	10.37	15164	1	1
PRIM2	sp|P49643|PRI2_HUMAN	26.459	2.16	58806	1	1
FNTA	sp|P49354|FNTA_HUMAN	26.285	4.22	44409	1	1
GSTO1	sp|P78417|GSTO1_HUMAN	26.163	3.32	27566	1	1
VPS26A	sp|O75436|VP26A_HUMAN	26.054	4.28	38170	1	1
AKR7A2	sp|O43488|ARK72_HUMAN	25.999	3.34	39589	1	1
CP	sp|P00450|CERU_HUMAN	25.967	2.16	122205	1	1
RAD21	sp|O60216|RAD21_HUMAN	25.918	2.06	71690	1	1
RCC1	sp|P18754|RCC1_HUMAN	25.756	4.51	44969	1	1
RAB15	sp|P59190|RAB15_HUMAN	25.72	5.19	24391	1	1
RAB33B	sp|Q9H082|RB33B_HUMAN	25.72	4.8	25718	1	1
MAGOH	sp|P61326|MGN_HUMAN	25.7	10.27	17164	1	1
HACD3	sp|Q9P035|HACD3_HUMAN	25.681	6.08	43160	1	1
SDF4	sp|Q9BRK5|CAB45_HUMAN	25.625	7.73	41807	1	1
LPCAT1	sp|Q8NF37|PCAT1_HUMAN	25.578	6.74	59151	1	1
STAT5A	sp|P42229|STA5A_HUMAN	25.522	1.76	90647	1	1
XPO4	sp|Q9C0E2|XPO4_HUMAN	25.456	1.65	130139	1	1
PPP6R3	sp|Q5H9R7|PP6R3_HUMAN	25.428	1.95	97669	1	1
PSMD14	sp|O00487|PSDE_HUMAN	25.419	7.1	34577	1	1
GSK3B	sp|P49841|GSK3B_HUMAN	25.35	4.52	46744	1	1
TOMM40	sp|O96008|TOM40_HUMAN	25.325	4.16	37893	1	1
CPSF3	sp|Q9UKF6|CPSF3_HUMAN	25.297	4.53	77486	1	1
MYL2	sp|P10916|MLRV_HUMAN	25.278	7.83	18789	1	1
STRBP	sp|Q96SI9|STRBP_HUMAN	25.227	2.23	73653	1	1
VPS29	sp|Q9UBQ0|VPS29_HUMAN	25.203	7.14	20506	1	1
MRPS9	sp|P82933|RT09_HUMAN	25.203	3.79	45835	1	1
USP9X	sp|Q93008|USP9X_HUMAN	25.091	0.58	292280	1	1
RPAP3	sp|Q9H6T3|RPAP3_HUMAN	25.006	2.41	75719	1	1
TFCP2	sp|Q12800|TFCP2_HUMAN	24.987	2.59	57256	1	1
SCD	sp|O00767|ACOD_HUMAN	24.959	6.96	41523	1	1
SRM	sp|P19623|SPEE_HUMAN	24.941	5.63	33825	1	1
GLMN	sp|Q92990|GLMN_HUMAN	24.856	5.22	68208	1	1
TMEM97	sp|Q5BJF2|SGMR2_HUMAN	24.828	15.91	20848	1	1
NADK2	sp|Q4G0N4|NAKD2_HUMAN	24.791	3.17	49433	1	1
COMMD2	sp|Q86X83|COMD2_HUMAN	24.763	12.06	22745	1	1
ZC3H15	sp|Q8WU90|ZC3HF_HUMAN	24.714	3.29	48602	1	1
CAPRIN1	sp|Q14444|CAPR1_HUMAN	24.689	1.83	78366	1	1
NXF1	sp|Q9UBU9|NXF1_HUMAN	24.629	2.42	70182	1	1
MTUS1	sp|Q9ULD2|MTUS1_HUMAN	24.575	1.18	141397	1	1
MCMBP	sp|Q9BTE3|MCMBP_HUMAN	24.575	1.87	72980	1	1
GRHPR	sp|Q9UBQ7|GRHPR_HUMAN	24.559	7.62	35668	1	1
RALYL	sp|Q86SE5|RALYL_HUMAN	24.463	4.12	32331	1	1
GMPR2	sp|Q9P2T1|GMPR2_HUMAN	24.387	5.46	37874	1	1
PRKAG1	sp|P54619|AAKG1_HUMAN	24.369	3.93	37579	1	1
PIGK	sp|Q92643|GPI8_HUMAN	24.238	7.34	45252	1	1
HM13	sp|Q8TCT9|HM13_HUMAN	24.139	2.92	41488	1	1
COMMD1	sp|Q8N668|COMD1_HUMAN	24.136	8.42	21178	1	1
ATP9A	sp|O75110|ATP9A_HUMAN	24.048	1.34	118583	1	1
NSA2	sp|O95478|NSA2_HUMAN	24.031	7.31	30065	1	1
LAMB1	sp|P07942|LAMB1_HUMAN	24.018	1.4	198038	1	1
EIF3G	sp|O75821|EIF3G_HUMAN	24.013	9.38	35611	1	1
HMGN2	sp|P05204|HMGN2_HUMAN	23.947	16.67	9393	1	1
PLCB3	sp|Q01970|PLCB3_HUMAN	23.938	1.3	138799	1	1
MBNL1	sp|Q9NR56|MBNL1_HUMAN	23.9	6.44	41817	1	1
L1CAM	sp|P32004|L1CAM_HUMAN	23.881	1.19	140003	1	1
CHMP4B	sp|Q9H444|CHM4B_HUMAN	23.835	7.14	24950	1	1
ACO2	sp|Q99798|ACON_HUMAN	23.815	3.08	85425	1	1
CASP7	sp|P55210|CASP7_HUMAN	23.731	5.61	34277	1	1
UQCRFS1	sp|P47985|UCRI_HUMAN	23.704	8.76	29668	1	1
MLEC	sp|Q14165|MLEC_HUMAN	23.656	7.88	32234	1	1
CCDC58	sp|Q4VC31|CCD58_HUMAN	23.649	10.42	16620	1	1
PSMA2	sp|P25787|PSA2_HUMAN	23.607	5.98	25899	1	1
GEMIN4	sp|P57678|GEMI4_HUMAN	23.539	1.23	120037	1	1
PTBP2	sp|Q9UKA9|PTBP2_HUMAN	23.501	1.51	57491	1	1
ZNF326	sp|Q5BKZ1|ZN326_HUMAN	23.468	3.44	65654	1	1
BAG6	sp|P46379|BAG6_HUMAN	23.403	1.33	119409	1	1
GORASP2	sp|Q9H8Y8|GORS2_HUMAN	23.402	3.76	47145	1	1
FLOT2	sp|Q14254|FLOT2_HUMAN	23.394	3.5	47064	1	1
ASCC3	sp|Q8N3C0|ASCC3_HUMAN	23.366	0.95	251460	1	1
PTCD3	sp|Q96EY7|PTCD3_HUMAN	23.337	1.89	78550	1	1
MOGS	sp|Q13724|MOGS_HUMAN	23.318	2.63	91918	1	1
DNM2	sp|P50570|DYN2_HUMAN	23.3	1.72	98064	1	1
GTF3C4	sp|Q9UKN8|TF3C4_HUMAN	23.223	1.95	91982	1	1
ACO1	sp|P21399|ACOC_HUMAN	23.206	1.91	98399	1	1
DTYMK	sp|P23919|KTHY_HUMAN	23.123	5.19	23819	1	1
SNRNP70	sp|P08621|RU17_HUMAN	22.935	2.52	51557	1	1
PDLIM7	sp|Q9NR12|PDLI7_HUMAN	22.908	3.28	49845	1	1
MINDY3	sp|Q9H8M7|MINY3_HUMAN	22.888	3.15	49725	1	1
PPP4R1	sp|Q8TF05|PP4R1_HUMAN	22.859	2.42	107004	1	1
PSMD4	sp|P55036|PSMD4_HUMAN	22.794	4.24	40737	1	1
CRYAB	sp|P02511|CRYAB_HUMAN	22.78	7.43	20159	1	1
NOL6	sp|Q9H6R4|NOL6_HUMAN	22.67	1.13	127593	1	1
OR4D2	sp|P58180|OR4D2_HUMAN	22.63	3.26	34958	1	1
OR4A15	sp|Q8NGL6|O4A15_HUMAN	22.63	2.91	38828	1	1
EEF1E1	sp|O43324|MCA3_HUMAN	22.63	5.75	19811	1	1
DDTL	sp|A6NHG4|DDTL_HUMAN	22.541	14.93	14195	1	1
ALDOC	sp|P09972|ALDOC_HUMAN	22.538	3.85	39456	1	1
USP7	sp|Q93009|UBP7_HUMAN	22.475	1.81	128302	1	1
RPS17	sp|P08708|RS17_HUMAN	22.272	8.89	15550	1	1
ARHGDIA	sp|P52565|GDIR1_HUMAN	22.138	6.37	23207	1	1
PSMD8	sp|P48556|PSMD8_HUMAN	22.081	8.29	39612	1	1
DDX19A	sp|Q9NUU7|DD19A_HUMAN	21.978	3.56	53975	1	1
KIF5B	sp|P33176|KINH_HUMAN	21.959	1.56	109685	1	1
STK25	sp|O00506|STK25_HUMAN	21.915	3.52	7841	1	1
FKBP2	sp|P26885|FKBP2_HUMAN	21.829	10.56	15649	1	1
AKAP1	sp|Q92667|AKAP1_HUMAN	21.807	2.66	97342	1	1
SPCS3	sp|P61009|SPCS3_HUMAN	21.734	12.78	20313	1	1
IWS1	sp|Q96ST2|IWS1_HUMAN	21.734	1.71	91955	1	1
COMMD10	sp|Q9Y6G5|COMDA_HUMAN	21.706	8.91	22966	1	1
UTP6	sp|Q9NYH9|UTP6_HUMAN	21.64	3.18	70194	1	1
COPS2	sp|P61201|CSN2_HUMAN	21.575	5.64	51597	1	1
ABCF2	sp|Q9UG63|ABCF2_HUMAN	21.538	2.25	71290	1	1
TP53BP1	sp|Q12888|TP53B_HUMAN	21.498	0.76	213574	1	1
TMEM161A	sp|Q9NX61|T161A_HUMAN	21.312	3.97	53602	1	1
AGK	sp|Q53H12|AGK_HUMAN	21.275	4.03	47137	1	1
EP300	sp|Q09472|EP300_HUMAN	21.238	0.66	264161	1	1
KLHL41	sp|O60662|KLH41_HUMAN	21.209	5.12	68037	1	1
CCDC47	sp|Q96A33|CCD47_HUMAN	21.2	3.52	55874	1	1
SRSF2	sp|Q01130|SRSF2_HUMAN	21.18	3.62	25476	1	1
AATF	sp|Q9NY61|AATF_HUMAN	21.13	2.5	63133	1	1
DMAP1	sp|Q9NPF5|DMAP1_HUMAN	21.106	6.21	52993	1	1
ALDH4A1	sp|P30038|AL4A1_HUMAN	21.078	3.2	61719	1	1
CPSF6	sp|Q16630|CPSF6_HUMAN	21.064	2.54	59210	1	1
NOL8	sp|Q76FK4|NOL8_HUMAN	20.916	1.03	131616	1	1
AKAP12	sp|Q02952|AKA12_HUMAN	20.891	0.67	191482	1	1
CD109	sp|Q6YHK3|CD109_HUMAN	20.825	2.49	161689	1	1
NDUFAF3	sp|Q9BU61|NDUF3_HUMAN	20.818	5.98	20350	1	1
VPS16	sp|Q9H269|VPS16_HUMAN	20.815	2.15	94694	1	1
EDC3	sp|Q96F86|EDC3_HUMAN	20.694	2.36	56078	1	1
INF2	sp|Q27J81|INF2_HUMAN	20.581	1.6	135624	1	1
SNRNP40	sp|Q96DI7|SNR40_HUMAN	20.554	2.8	39311	1	1
CARS2	sp|Q9HA77|SYCM_HUMAN	20.482	3.19	62224	1	1
TFB2M	sp|Q9H5Q4|TFB2M_HUMAN	20.469	3.28	45349	1	1
INTS1	sp|Q8N201|INT1_HUMAN	20.429	0.91	244297	1	1
PGM2	sp|Q96G03|PGM2_HUMAN	20.331	2.45	68283	1	1
SNRPC	sp|P09234|RU1C_HUMAN	20.319	7.55	17394	1	1
EXOSC8	sp|Q96B26|EXOS8_HUMAN	20.22	6.88	30040	1	1
PAFAH1B1	sp|P43034|LIS1_HUMAN	20.208	3.66	46638	1	1
CPNE8	sp|Q86YQ8|CPNE8_HUMAN	20.169	4.43	63108	1	1
NAA50	sp|Q9GZZ1|NAA50_HUMAN	20.095	5.33	19398	1	1
RFC1	sp|P35251|RFC1_HUMAN	20.065	2.26	128255	1	1
EXOSC9	sp|Q06265|EXOS9_HUMAN	20.019	3.42	48949	1	1
U2AF1L5	sp|P0DN76|U2AF5_HUMAN	19.991	10	27872	1	1
COPS7B	sp|Q9H9Q2|CSN7B_HUMAN	19.963	6.82	29622	1	1
GALNT2	sp|Q10471|GALT2_HUMAN	19.869	3.85	64733	1	1
TMEM14C	sp|Q9P0S9|TM14C_HUMAN	19.831	15.18	11565	1	1
LIN7C	sp|Q9NUP9|LIN7C_HUMAN	19.82	9.64	21834	1	1
NUDT4B	sp|A0A024RBG1|NUD4B_HUMAN	19.737	12.71	20434	1	1
S100A9	sp|P06702|S10A9_HUMAN	19.68	13.16	13242	1	1
EIF3K	sp|Q9UBQ5|EIF3K_HUMAN	19.586	6.88	25060	1	1
MAP2K3	sp|P46734|MP2K3_HUMAN	19.456	4.9	39318	1	1
GBF1	sp|Q92538|GBF1_HUMAN	19.297	1.4	206446	1	1
PI4K2A	sp|Q9BTU6|P4K2A_HUMAN	19.288	3.34	54022	1	1
RPF1	sp|Q9H9Y2|RPF1_HUMAN	19.222	3.72	40111	1	1
DNMT1	sp|P26358|DNMT1_HUMAN	19.128	1.3	183165	1	1
SSR1	sp|P43307|SSRA_HUMAN	19.091	5.24	32235	1	1
DARS2	sp|Q6PI48|SYDM_HUMAN	19.072	2.95	73563	1	1
NUP214	sp|P35658|NU214_HUMAN	19.016	0.67	213620	1	1
MBLAC2	sp|Q68D91|MBLC2_HUMAN	18.988	6.09	13993	1	1
SORD	sp|Q00796|DHSO_HUMAN	18.903	5.04	38325	1	1
EXOC5	sp|O00471|EXOC5_HUMAN	18.837	2.68	81853	1	1
GET4	sp|Q7L5D6|GET4_HUMAN	18.818	4.89	36504	1	1
GSTT2	sp|P0CG29|GST2_HUMAN	18.744	10.66	27506	1	1
HMGCS1	sp|Q01581|HMCS1_HUMAN	18.735	3.46	57294	1	1
VBP1	sp|P61758|PFD3_HUMAN	18.734	9.64	22658	1	1
PRPF19	sp|Q9UMS4|PRP19_HUMAN	18.706	7.14	55181	1	1
SLK	sp|Q9H2G2|SLK_HUMAN	18.693	0.57	142695	1	1
SPECC1	sp|Q5M775|CYTSB_HUMAN	18.693	0.66	118585	1	1
CTNNBL1	sp|Q8WYA6|CTBL1_HUMAN	18.688	2.84	65173	1	1
MTOR	sp|P42345|MTOR_HUMAN	18.556	0.63	288892	1	1
DPYSL4	sp|O14531|DPYL4_HUMAN	18.51	2.8	61878	1	1
VAT1	sp|Q99536|VAT1_HUMAN	18.507	3.82	41920	1	1
SEPT9	sp|Q9UHD8|SEPT9_HUMAN	18.473	3.07	65401	1	1
STOML2	sp|Q9UJZ1|STML2_HUMAN	18.293	4.78	38534	1	1
AZGP1	sp|P25311|ZA2G_HUMAN	18.275	4.03	34259	1	1
PMPCA	sp|Q10713|MPPA_HUMAN	18.226	3.24	58253	1	1
HLTF	sp|Q14527|HLTF_HUMAN	18.219	2.18	113929	1	1
DAB2	sp|P98082|DAB2_HUMAN	18.165	2.47	82448	1	1
CHID1	sp|Q9BWS9|CHID1_HUMAN	18.144	4.83	44941	1	1
INO80C	sp|Q6PI98|IN80C_HUMAN	18.05	5.73	20643	1	1
MRPL1	sp|Q9BYD6|RM01_HUMAN	17.932	5.54	36909	1	1
RAD1	sp|O60671|RAD1_HUMAN	17.928	8.87	31827	1	1
STAT1	sp|P42224|STAT1_HUMAN	17.835	1.47	87335	1	1
TPD52	sp|P55327|TPD52_HUMAN	17.834	6.25	24327	1	1
NUP98	sp|P52948|NUP98_HUMAN	17.609	0.94	197579	1	1
DIS3	sp|Q9Y2L1|RRP44_HUMAN	17.544	1.46	109003	1	1
C12orf10	sp|Q9HB07|MYG1_HUMAN	17.515	3.72	42449	1	1
CFAP298	sp|P57076|CF298_HUMAN	17.431	8.97	33224	1	1
AGFG1	sp|P52594|AGFG1_HUMAN	17.431	3.02	58260	1	1
SAFB	sp|Q15424|SAFB1_HUMAN	17.431	1.64	102642	1	1
ARPC2	sp|O15144|ARPC2_HUMAN	17.43	3	34333	1	1
TMED5	sp|Q9Y3A6|TMED5_HUMAN	17.422	12.23	26005	1	1
ATP5ME	sp|P56385|ATP5I_HUMAN	17.409	18.84	7933	1	1
HIBCH	sp|Q6NVY1|HIBCH_HUMAN	17.403	2.85	43482	1	1
NDUFS2	sp|O75306|NDUS2_HUMAN	17.39	2.38	52546	1	1
DIDO1	sp|Q9BTC0|DIDO1_HUMAN	17.384	0.98	243873	1	1
ITPR3	sp|Q14573|ITPR3_HUMAN	17.371	0.34	304106	1	1
ITPR2	sp|Q14571|ITPR2_HUMAN	17.371	0.33	308064	1	1
PRTFDC1	sp|Q9NRG1|PRDC1_HUMAN	17.3	5.78	25674	1	1
PSME2	sp|Q9UL46|PSME2_HUMAN	17.269	6.69	27402	1	1
IGHV3-74	sp|A0A0B4J1X5|HV374_HUMAN	17.109	9.4	12840	1	1
WDR70	sp|Q9NW82|WDR70_HUMAN	16.918	1.99	73201	1	1
RALB	sp|P11234|RALB_HUMAN	16.728	6.8	23409	1	1
RHOT1	sp|Q8IXI2|MIRO1_HUMAN	16.718	2.43	70784	1	1
C20orf27	sp|Q9GZN8|CT027_HUMAN	16.7	10.92	19291	1	1
MTA2	sp|O94776|MTA2_HUMAN	16.684	1.5	75023	1	1
EGFR	sp|P00533|EGFR_HUMAN	16.674	1.49	134277	1	1
KHDRBS1	sp|Q07666|KHDR1_HUMAN	16.625	2.48	48227	1	1
SFXN1	sp|Q9H9B4|SFXN1_HUMAN	16.348	4.66	35619	1	1
TIMP3	sp|P35625|TIMP3_HUMAN	16.297	3.79	24145	1	1
BCAT2	sp|O15382|BCAT2_HUMAN	16.203	3.57	44288	1	1
LRRC47	sp|Q8N1G4|LRC47_HUMAN	16.202	2.06	63473	1	1
CMTR1	sp|Q8N1G2|CMTR1_HUMAN	16.156	2.16	95321	1	1
TTC9C	sp|Q8N5M4|TTC9C_HUMAN	16.128	8.77	20013	1	1
IGKV3D-7	sp|A0A0C4DH55|KVD07_HUMAN	16.046	7.56	13148	1	1
ACAT1	sp|P24752|THIL_HUMAN	15.985	2.81	45200	1	1
EXOSC4	sp|Q9NPD3|EXOS4_HUMAN	15.959	6.94	26383	1	1
RAB18	sp|Q9NP72|RAB18_HUMAN	15.847	6.31	22977	1	1
ECE1	sp|P42892|ECE1_HUMAN	15.808	1.82	87164	1	1
HEATR3	sp|Q7Z4Q2|HEAT3_HUMAN	15.753	2.35	74583	1	1
S100A6	sp|P06703|S10A6_HUMAN	15.681	8.89	10180	1	1
CSTA	sp|P01040|CYTA_HUMAN	15.65	12.24	11006	1	1
LMO7	sp|Q8WWI1|LMO7_HUMAN	15.646	2.08	192696	1	1
DDX20	sp|Q9UHI6|DDX20_HUMAN	15.584	2.55	92241	1	1
AIMP2	sp|Q13155|AIMP2_HUMAN	15.518	11.25	35349	1	1
TMEM126A	sp|Q9H061|T126A_HUMAN	15.471	5.13	21527	1	1
VPS26B	sp|Q4G0F5|VP26B_HUMAN	15.464	4.17	39155	1	1
EMC3	sp|Q9P0I2|EMC3_HUMAN	15.462	9.58	29952	1	1
EIF3J	sp|O75822|EIF3J_HUMAN	15.304	4.65	29062	1	1
GALK1	sp|P51570|GALK1_HUMAN	15.275	7.91	42272	1	1
RPL39	sp|P62891|RL39_HUMAN	15.2	19.61	6407	1	1
OGT	sp|O15294|OGT1_HUMAN	15.191	1.63	116925	1	1
TMED9	sp|Q9BVK6|TMED9_HUMAN	15.172	4.26	27277	1	1
	sp|A6NIZ1|RP1BL_HUMAN	15.059	7.61	20925	1	1
TP53I3	sp|Q53FA7|QORX_HUMAN	15.054	5.42	35536	1	1
FAM3C	sp|Q92520|FAM3C_HUMAN	15.041	8.37	24680	1	1
SYMPK	sp|Q92797|SYMPK_HUMAN	14.862	1.33	141148	1	1
SAR1A	sp|Q9NR31|SAR1A_HUMAN	14.789	5.56	22367	1	1
PSMB7	sp|Q99436|PSB7_HUMAN	14.666	14.08	29965	1	1
KCNAB2	sp|Q13303|KCAB2_HUMAN	14.567	3.81	41000	1	1
EVI5L	sp|Q96CN4|EVI5L_HUMAN	14.508	1.13	91376	1	1
KIF20B	sp|Q96Q89|KI20B_HUMAN	14.345	0.49	210629	1	1
PELP1	sp|Q8IZL8|PELP1_HUMAN	14.296	1.42	119700	1	1
WDR12	sp|Q9GZL7|WDR12_HUMAN	14.19	3.07	47708	1	1
SRSF10	sp|O75494|SRS10_HUMAN	14.146	4.2	31301	1	1
SOD2	sp|P04179|SODM_HUMAN	14.141	6.76	24750	1	1
MT-ND2	sp|P03891|NU2M_HUMAN	14.12	2.59	38961	1	1
GNE	sp|Q9Y223|GLCNE_HUMAN	14.075	3.6	79275	1	1
CUL1	sp|Q13616|CUL1_HUMAN	14.047	1.68	89679	1	1
CDC5L	sp|Q99459|CDC5L_HUMAN	14.024	1.62	92251	1	1
PPP3CB	sp|P16298|PP2BB_HUMAN	13.997	3.05	59024	1	1
BLVRA	sp|P53004|BIEA_HUMAN	13.943	5.74	33428	1	1
LRPAP1	sp|P30533|AMRP_HUMAN	13.854	3.64	41466	1	1
ARFGAP1	sp|Q8N6T3|ARFG1_HUMAN	13.839	3.69	44668	1	1
GLRX3	sp|O76003|GLRX3_HUMAN	13.766	8.06	37432	1	1
PTGFRN	sp|Q9P2B2|FPRP_HUMAN	13.703	2.39	98556	1	1
TNC	sp|P24821|TENA_HUMAN	13.639	0.41	240853	1	1
ERO1A	sp|Q96HE7|ERO1A_HUMAN	13.619	2.35	54393	1	1
UBE2A	sp|P49459|UBE2A_HUMAN	13.582	11.18	17315	1	1
SRSF1	sp|Q07955|SRSF1_HUMAN	13.54	4.44	27745	1	1
TBRG4	sp|Q969Z0|FAKD4_HUMAN	13.512	2.54	70738	1	1
RPLP1	sp|P05386|RLA1_HUMAN	13.503	37.72	11514	1	1
CXCL12	sp|P48061|SDF1_HUMAN	13.284	8.6	10666	1	1
COTL1	sp|Q14019|COTL1_HUMAN	13.23	11.27	15945	1	1
MAP2K1	sp|Q02750|MP2K1_HUMAN	13.141	4.07	43439	1	1
NEMF	sp|O60524|NEMF_HUMAN	13.1	1.58	122954	1	1
BCLAF1	sp|Q9NYF8|BCLF1_HUMAN	13.042	0.98	106122	1	1
CRYZ	sp|Q08257|QOR_HUMAN	13.034	7.29	35207	1	1
PATL1	sp|Q86TB9|PATL1_HUMAN	13.034	1.56	86850	1	1
STK38	sp|Q15208|STK38_HUMAN	12.963	6.45	54190	1	1
NDRG3	sp|Q9UGV2|NDRG3_HUMAN	12.931	8.8	41409	1	1
IDH2	sp|P48735|IDHP_HUMAN	12.917	2.88	50909	1	1
EIF4G2	sp|P78344|IF4G2_HUMAN	12.865	0.99	102362	1	1
FUBP3	sp|Q96I24|FUBP3_HUMAN	12.752	2.97	61640	2	1
UTP18	sp|Q9Y5J1|UTP18_HUMAN	12.735	3.24	62004	1	1
LCN1	sp|P31025|LCN1_HUMAN	12.195	6.25	19250	1	1
CIRBP	sp|Q14011|CIRBP_HUMAN	12.181	6.4	18648	1	1
ST13	sp|P50502|F10A1_HUMAN	12.177	1.9	41332	1	1
GIT1	sp|Q9Y2X7|GIT1_HUMAN	12.133	1.84	84341	1	1
GSTK1	sp|Q9Y2Q3|GSTK1_HUMAN	11.986	3.98	25497	1	1
DNAJB1	sp|P25685|DNJB1_HUMAN	11.982	4.41	38044	1	1
ACTR1B	sp|P42025|ACTY_HUMAN	11.816	7.98	42293	1	1
SRRM1	sp|Q8IYB3|SRRM1_HUMAN	11.713	1.11	102335	1	1
ZNF24	sp|P17028|ZNF24_HUMAN	11.675	4.89	42155	1	1
DHRS4	sp|Q9BTZ2|DHRS4_HUMAN	11.581	11.15	29537	1	1
DHRS4L2	sp|Q6PKH6|DR4L2_HUMAN	11.581	13.48	24586	1	1
EML2	sp|O95834|EMAL2_HUMAN	11.542	1.85	70679	1	1
IGKV3D-11	sp|A0A0A0MRZ8|KVD11_HUMAN	11.425	7.83	12625	1	1
PDLIM1	sp|O00151|PDLI1_HUMAN	11.422	3.95	36072	1	1
B4GALT4	sp|O60513|B4GT4_HUMAN	11.303	2.33	40041	1	1
MRPL58	sp|Q14197|ICT1_HUMAN	11.289	5.83	23630	1	1
MRPL12	sp|P52815|RM12_HUMAN	11.253	12.63	21348	1	1
THAP5	sp|Q7Z6K1|THAP5_HUMAN	11.213	1.77	45416	1	1
RPL35	sp|P42766|RL35_HUMAN	11.042	8.13	14551	1	1
SLC7A1	sp|P30825|CTR1_HUMAN	11.036	3.02	67638	1	1
WDR82	sp|Q6UXN9|WDR82_HUMAN	11.036	3.83	35079	1	1
C4A	sp|P0C0L4|CO4A_HUMAN	10.964	0.52	192785	1	1
TUBA1B	sp|P68363|TBA1B_HUMAN	1039.73	67.85	66039	24	0
TUBA1A	sp|Q71U36|TBA1A_HUMAN	960.478	64.75	50136	23	0
ACTC1	sp|P68032|ACTC_HUMAN	859.02	65.52	42019	30	0
MYH8	sp|P13535|MYH8_HUMAN	752.099	11.31	222763	17	0
TUBB2B	sp|Q9BVA1|TBB2B_HUMAN	744.091	43.6	49953	19	0
TUBA8	sp|Q9NY65|TBA8_HUMAN	548.058	28.73	50094	13	0
TUBB3	sp|Q13509|TBB3_HUMAN	489.087	26.22	50433	12	0
MYH11	sp|P35749|MYH11_HUMAN	103.876	3.14	227339	4	0

## Sheet: IgG_peptides
description	gene_name	accession	coverage	sequence	modifications	psm_score	peptide_length	start	end	residue_before	residue_after
Pyruvate kinase PKM OS=Homo sapiens (Human) GN=PKM PE=1 SV=4	PKM	sp|P14618|KPYM_HUMAN	56.69	APIIAVTR		44.92	8	448	455	R	N
Pyruvate kinase PKM OS=Homo sapiens (Human) GN=PKM PE=1 SV=4	PKM	sp|P14618|KPYM_HUMAN	56.69	VNFAMNVGK		37.59	9	490	498	R	A
Pyruvate kinase PKM OS=Homo sapiens (Human) GN=PKM PE=1 SV=4	PKM	sp|P14618|KPYM_HUMAN	56.69	GDYPLEAVR		37.63	9	368	376	K	M
Pyruvate kinase PKM OS=Homo sapiens (Human) GN=PKM PE=1 SV=4	PKM	sp|P14618|KPYM_HUMAN	56.69	GSGTAEVELKK		64.66	11	126	136	K	G
Pyruvate kinase PKM OS=Homo sapiens (Human) GN=PKM PE=1 SV=4	PKM	sp|P14618|KPYM_HUMAN	56.69	SVETLKEMIK		48.76	10	57	66	R	S
Pyruvate kinase PKM OS=Homo sapiens (Human) GN=PKM PE=1 SV=4	PKM	sp|P14618|KPYM_HUMAN	56.69	LDIDSPPITAR		70.52	11	33	43	R	N
Pyruvate kinase PKM OS=Homo sapiens (Human) GN=PKM PE=1 SV=4	PKM	sp|P14618|KPYM_HUMAN	56.69	CCSGAIIVLTK	Carbamidomethyl (C1); Carbamidomethyl (C2)	72.73	11	423	433	K	S
Pyruvate kinase PKM OS=Homo sapiens (Human) GN=PKM PE=1 SV=4	PKM	sp|P14618|KPYM_HUMAN	56.69	NTGIICTIGPASR	Carbamidomethyl (C6)	54.09	13	44	56	R	S
Pyruvate kinase PKM OS=Homo sapiens (Human) GN=PKM PE=1 SV=4	PKM	sp|P14618|KPYM_HUMAN	56.69	IISKIENHEGVR		43.58	12	267	278	K	R
Pyruvate kinase PKM OS=Homo sapiens (Human) GN=PKM PE=1 SV=4	PKM	sp|P14618|KPYM_HUMAN	56.69	IYVDDGLISLQVK		92.62	13	174	186	K	Q
Pyruvate kinase PKM OS=Homo sapiens (Human) GN=PKM PE=1 SV=4	PKM	sp|P14618|KPYM_HUMAN	56.69	CDENILWLDYK	Carbamidomethyl (C1)	73.09	11	152	162	K	N
Pyruvate kinase PKM OS=Homo sapiens (Human) GN=PKM PE=1 SV=4	PKM	sp|P14618|KPYM_HUMAN	56.69	DPVQEAWAEDVDLR		87.76	14	476	489	K	V
Pyruvate kinase PKM OS=Homo sapiens (Human) GN=PKM PE=1 SV=4	PKM	sp|P14618|KPYM_HUMAN	56.69	FDEILEASDGIMVAR		46.94	15	280	294	R	G
Pyruvate kinase PKM OS=Homo sapiens (Human) GN=PKM PE=1 SV=4	PKM	sp|P14618|KPYM_HUMAN	56.69	FDEILEASDGIMVAR	Oxidation (M12)	54.75	15	280	294	R	G
Pyruvate kinase PKM OS=Homo sapiens (Human) GN=PKM PE=1 SV=4	PKM	sp|P14618|KPYM_HUMAN	56.69	GADFLVTEVENGGSLGSK		98.81	18	189	206	K	K
Pyruvate kinase PKM OS=Homo sapiens (Human) GN=PKM PE=1 SV=4	PKM	sp|P14618|KPYM_HUMAN	56.69	RFDEILEASDGIMVAR		78.47	16	279	294	R	G
Pyruvate kinase PKM OS=Homo sapiens (Human) GN=PKM PE=1 SV=4	PKM	sp|P14618|KPYM_HUMAN	56.69	FGVEQDVDMVFASFIR		114.81	16	231	246	K	K
Pyruvate kinase PKM OS=Homo sapiens (Human) GN=PKM PE=1 SV=4	PKM	sp|P14618|KPYM_HUMAN	56.69	GDYPLEAVRMQHLIAR		76.64	16	368	383	K	E
Pyruvate kinase PKM OS=Homo sapiens (Human) GN=PKM PE=1 SV=4	PKM	sp|P14618|KPYM_HUMAN	56.69	FGVEQDVDMVFASFIR	Oxidation (M9)	67.12	16	231	246	K	K
Pyruvate kinase PKM OS=Homo sapiens (Human) GN=PKM PE=1 SV=4	PKM	sp|P14618|KPYM_HUMAN	56.69	AGKPVICATQMLESMIK	Carbamidomethyl (C7)	93.04	17	320	336	R	K
Pyruvate kinase PKM OS=Homo sapiens (Human) GN=PKM PE=1 SV=4	PKM	sp|P14618|KPYM_HUMAN	56.69	LNFSHGTHEYHAETIK		74.8	16	74	89	R	N
Pyruvate kinase PKM OS=Homo sapiens (Human) GN=PKM PE=1 SV=4	PKM	sp|P14618|KPYM_HUMAN	56.69	GADFLVTEVENGGSLGSKK		80.12	19	189	207	K	G
Pyruvate kinase PKM OS=Homo sapiens (Human) GN=PKM PE=1 SV=4	PKM	sp|P14618|KPYM_HUMAN	56.69	EAEAAIYHLQLFEELR		114.24	16	384	399	R	R
Pyruvate kinase PKM OS=Homo sapiens (Human) GN=PKM PE=1 SV=4	PKM	sp|P14618|KPYM_HUMAN	56.69	FGVEQDVDMVFASFIRK		131.3	17	231	247	K	A
Pyruvate kinase PKM OS=Homo sapiens (Human) GN=PKM PE=1 SV=4	PKM	sp|P14618|KPYM_HUMAN	56.69	FGVEQDVDMVFASFIRK	Oxidation (M9)	72.28	17	231	247	K	A
Pyruvate kinase PKM OS=Homo sapiens (Human) GN=PKM PE=1 SV=4	PKM	sp|P14618|KPYM_HUMAN	56.69	QKGADFLVTEVENGGSLGSK		43.73	20	187	206	K	K
Pyruvate kinase PKM OS=Homo sapiens (Human) GN=PKM PE=1 SV=4	PKM	sp|P14618|KPYM_HUMAN	56.69	EAEAAIYHLQLFEELRR		69.98	17	384	400	R	L
Pyruvate kinase PKM OS=Homo sapiens (Human) GN=PKM PE=1 SV=4	PKM	sp|P14618|KPYM_HUMAN	56.69	GDVVIVLTGWRPGSGFTNTMR		96.41	21	506	526	K	V
Pyruvate kinase PKM OS=Homo sapiens (Human) GN=PKM PE=1 SV=4	PKM	sp|P14618|KPYM_HUMAN	56.69	GDVVIVLTGWRPGSGFTNTMR	Oxidation (M20)	36.99	21	506	526	K	V
Pyruvate kinase PKM OS=Homo sapiens (Human) GN=PKM PE=1 SV=4	PKM	sp|P14618|KPYM_HUMAN	56.69	KGDVVIVLTGWRPGSGFTNTMR		28.49	22	505	526	K	V
Pyruvate kinase PKM OS=Homo sapiens (Human) GN=PKM PE=1 SV=4	PKM	sp|P14618|KPYM_HUMAN	56.69	TATESFASDPILYRPVAVALDTK		37.95	23	93	115	R	G
Pyruvate kinase PKM OS=Homo sapiens (Human) GN=PKM PE=1 SV=4	PKM	sp|P14618|KPYM_HUMAN	56.69	GIFPVLCKDPVQEAWAEDVDLR	Carbamidomethyl (C7)	33.2	22	468	489	R	V
Pyruvate kinase PKM OS=Homo sapiens (Human) GN=PKM PE=1 SV=4	PKM	sp|P14618|KPYM_HUMAN	56.69	TATESFASDPILYRPVAVALDTKGPEIR		42.27	28	93	120	R	T
60 kDa heat shock protein, mitochondrial OS=Homo sapiens (Human) GN=HSPD1 PE=1 SV=2	HSPD1	sp|P10809|CH60_HUMAN	46.25	VGLQVVAVK		48.1	9	293	301	K	A
60 kDa heat shock protein, mitochondrial OS=Homo sapiens (Human) GN=HSPD1 PE=1 SV=2	HSPD1	sp|P10809|CH60_HUMAN	46.25	VTDALNATR		41.05	9	421	429	R	A
60 kDa heat shock protein, mitochondrial OS=Homo sapiens (Human) GN=HSPD1 PE=1 SV=2	HSPD1	sp|P10809|CH60_HUMAN	46.25	NAGVEGSLIVEK		55.76	12	482	493	K	I
60 kDa heat shock protein, mitochondrial OS=Homo sapiens (Human) GN=HSPD1 PE=1 SV=2	HSPD1	sp|P10809|CH60_HUMAN	46.25	VGGTSDVEVNEK		35.69	12	406	417	K	K
60 kDa heat shock protein, mitochondrial OS=Homo sapiens (Human) GN=HSPD1 PE=1 SV=2	HSPD1	sp|P10809|CH60_HUMAN	46.25	TVIIEQSWGSPK		81.27	12	61	72	R	V
60 kDa heat shock protein, mitochondrial OS=Homo sapiens (Human) GN=HSPD1 PE=1 SV=2	HSPD1	sp|P10809|CH60_HUMAN	46.25	GVMLAVDAVIAELK		85.29	14	143	156	R	K
60 kDa heat shock protein, mitochondrial OS=Homo sapiens (Human) GN=HSPD1 PE=1 SV=2	HSPD1	sp|P10809|CH60_HUMAN	46.25	TLNDELEIIEGMK		72.84	13	206	218	K	F
60 kDa heat shock protein, mitochondrial OS=Homo sapiens (Human) GN=HSPD1 PE=1 SV=2	HSPD1	sp|P10809|CH60_HUMAN	46.25	GVMLAVDAVIAELKK		80.54	15	143	157	R	Q
60 kDa heat shock protein, mitochondrial OS=Homo sapiens (Human) GN=HSPD1 PE=1 SV=2	HSPD1	sp|P10809|CH60_HUMAN	46.25	GRTVIIEQSWGSPK		50.03	14	59	72	K	V
60 kDa heat shock protein, mitochondrial OS=Homo sapiens (Human) GN=HSPD1 PE=1 SV=2	HSPD1	sp|P10809|CH60_HUMAN	46.25	GVMLAVDAVIAELKK	Oxidation (M3)	96.72	15	143	157	R	Q
60 kDa heat shock protein, mitochondrial OS=Homo sapiens (Human) GN=HSPD1 PE=1 SV=2	HSPD1	sp|P10809|CH60_HUMAN	46.25	RGVMLAVDAVIAELK	Oxidation (M4)	65.78	15	142	156	R	K
60 kDa heat shock protein, mitochondrial OS=Homo sapiens (Human) GN=HSPD1 PE=1 SV=2	HSPD1	sp|P10809|CH60_HUMAN	46.25	CEFQDAYVLLSEK	Carbamidomethyl (C1)	71.02	13	237	249	K	K
60 kDa heat shock protein, mitochondrial OS=Homo sapiens (Human) GN=HSPD1 PE=1 SV=2	HSPD1	sp|P10809|CH60_HUMAN	46.25	VGEVIVTKDDAMLLK		83.09	15	345	359	K	G
60 kDa heat shock protein, mitochondrial OS=Homo sapiens (Human) GN=HSPD1 PE=1 SV=2	HSPD1	sp|P10809|CH60_HUMAN	46.25	AAVEEGIVLGGGCALLR	Carbamidomethyl (C13)	82.66	17	430	446	R	C
60 kDa heat shock protein, mitochondrial OS=Homo sapiens (Human) GN=HSPD1 PE=1 SV=2	HSPD1	sp|P10809|CH60_HUMAN	46.25	CEFQDAYVLLSEKK	Carbamidomethyl (C1)	67.18	14	237	250	K	I
60 kDa heat shock protein, mitochondrial OS=Homo sapiens (Human) GN=HSPD1 PE=1 SV=2	HSPD1	sp|P10809|CH60_HUMAN	46.25	IQEIIEQLDVTTSEYEK		107.07	17	371	387	R	E
60 kDa heat shock protein, mitochondrial OS=Homo sapiens (Human) GN=HSPD1 PE=1 SV=2	HSPD1	sp|P10809|CH60_HUMAN	46.25	ALMLQGVDLLADAVAVTMGPK		88.05	21	38	58	R	G
60 kDa heat shock protein, mitochondrial OS=Homo sapiens (Human) GN=HSPD1 PE=1 SV=2	HSPD1	sp|P10809|CH60_HUMAN	46.25	ALMLQGVDLLADAVAVTMGPK	Oxidation (M3)	69.69	21	38	58	R	G
60 kDa heat shock protein, mitochondrial OS=Homo sapiens (Human) GN=HSPD1 PE=1 SV=2	HSPD1	sp|P10809|CH60_HUMAN	46.25	RIQEIIEQLDVTTSEYEK		64.92	18	370	387	K	E
60 kDa heat shock protein, mitochondrial OS=Homo sapiens (Human) GN=HSPD1 PE=1 SV=2	HSPD1	sp|P10809|CH60_HUMAN	46.25	IQEIIEQLDVTTSEYEKEK		117.14	19	371	389	R	L
60 kDa heat shock protein, mitochondrial OS=Homo sapiens (Human) GN=HSPD1 PE=1 SV=2	HSPD1	sp|P10809|CH60_HUMAN	46.25	ALMLQGVDLLADAVAVTMGPKGR		121.66	23	38	60	R	T
60 kDa heat shock protein, mitochondrial OS=Homo sapiens (Human) GN=HSPD1 PE=1 SV=2	HSPD1	sp|P10809|CH60_HUMAN	46.25	KPLVIIAEDVDGEALSTLVLNR		130.77	22	269	290	R	L
60 kDa heat shock protein, mitochondrial OS=Homo sapiens (Human) GN=HSPD1 PE=1 SV=2	HSPD1	sp|P10809|CH60_HUMAN	46.25	TALLDAAGVASLLTTAEVVVTEIPK		98.76	25	527	551	R	E
60 kDa heat shock protein, mitochondrial OS=Homo sapiens (Human) GN=HSPD1 PE=1 SV=2	HSPD1	sp|P10809|CH60_HUMAN	46.25	LVQDVANNTNEEAGDGTTTATVLAR		139.93	25	97	121	K	S
60 kDa heat shock protein, mitochondrial OS=Homo sapiens (Human) GN=HSPD1 PE=1 SV=2	HSPD1	sp|P10809|CH60_HUMAN	46.25	TALLDAAGVASLLTTAEVVVTEIPKEEK		72.09	28	527	554	R	D
60 kDa heat shock protein, mitochondrial OS=Homo sapiens (Human) GN=HSPD1 PE=1 SV=2	HSPD1	sp|P10809|CH60_HUMAN	46.25	ISSIQSIVPALEIANAHRKPLVIIAEDVDGEALSTLVLNR		40.99	40	251	290	K	L
Heat shock cognate 71 kDa protein OS=Homo sapiens (Human) GN=HSPA8 PE=1 SV=1	HSPA8	sp|P11142|HSP7C_HUMAN	52.48	LSKEDIER		47.43	8	510	517	R	M
Heat shock cognate 71 kDa protein OS=Homo sapiens (Human) GN=HSPA8 PE=1 SV=1	HSPA8	sp|P11142|HSP7C_HUMAN	52.48	ITITNDKGR		53.11	9	501	509	K	L
Heat shock cognate 71 kDa protein OS=Homo sapiens (Human) GN=HSPA8 PE=1 SV=1	HSPA8	sp|P11142|HSP7C_HUMAN	52.48	LLQDFFNGK		53	9	349	357	K	E
Heat shock cognate 71 kDa protein OS=Homo sapiens (Human) GN=HSPA8 PE=1 SV=1	HSPA8	sp|P11142|HSP7C_HUMAN	52.48	VQVEYKGETK		37.04	10	103	112	K	S
Heat shock cognate 71 kDa protein OS=Homo sapiens (Human) GN=HSPA8 PE=1 SV=1	HSPA8	sp|P11142|HSP7C_HUMAN	52.48	FELTGIPPAPR		52.8	11	459	469	K	G
Heat shock cognate 71 kDa protein OS=Homo sapiens (Human) GN=HSPA8 PE=1 SV=1	HSPA8	sp|P11142|HSP7C_HUMAN	52.48	DAGTIAGLNVLR		52.21	12	160	171	K	I
Heat shock cognate 71 kDa protein OS=Homo sapiens (Human) GN=HSPA8 PE=1 SV=1	HSPA8	sp|P11142|HSP7C_HUMAN	52.48	VEIIANDQGNR		59.4	11	26	36	K	T
Heat shock cognate 71 kDa protein OS=Homo sapiens (Human) GN=HSPA8 PE=1 SV=1	HSPA8	sp|P11142|HSP7C_HUMAN	52.48	MVNHFIAEFK		36.46	10	237	246	R	R
Heat shock cognate 71 kDa protein OS=Homo sapiens (Human) GN=HSPA8 PE=1 SV=1	HSPA8	sp|P11142|HSP7C_HUMAN	52.48	MKEIAEAYLGK		57.12	11	127	137	K	T
Heat shock cognate 71 kDa protein OS=Homo sapiens (Human) GN=HSPA8 PE=1 SV=1	HSPA8	sp|P11142|HSP7C_HUMAN	52.48	FEELNADLFR		69.3	10	302	311	R	G
Heat shock cognate 71 kDa protein OS=Homo sapiens (Human) GN=HSPA8 PE=1 SV=1	HSPA8	sp|P11142|HSP7C_HUMAN	52.48	NSLESYAFNMK		72.8	11	540	550	K	A
Heat shock cognate 71 kDa protein OS=Homo sapiens (Human) GN=HSPA8 PE=1 SV=1	HSPA8	sp|P11142|HSP7C_HUMAN	52.48	ARFEELNADLFR		49.5	12	300	311	R	G
Heat shock cognate 71 kDa protein OS=Homo sapiens (Human) GN=HSPA8 PE=1 SV=1	HSPA8	sp|P11142|HSP7C_HUMAN	52.48	SQIHDIVLVGGSTR		65.82	14	329	342	K	I
Heat shock cognate 71 kDa protein OS=Homo sapiens (Human) GN=HSPA8 PE=1 SV=1	HSPA8	sp|P11142|HSP7C_HUMAN	52.48	TTPSYVAFTDTER		44.19	13	37	49	R	L
Heat shock cognate 71 kDa protein OS=Homo sapiens (Human) GN=HSPA8 PE=1 SV=1	HSPA8	sp|P11142|HSP7C_HUMAN	52.48	LLQDFFNGKELNK		51.26	13	349	361	K	S
Heat shock cognate 71 kDa protein OS=Homo sapiens (Human) GN=HSPA8 PE=1 SV=1	HSPA8	sp|P11142|HSP7C_HUMAN	52.48	QATKDAGTIAGLNVLR		37.97	16	156	171	R	I
Heat shock cognate 71 kDa protein OS=Homo sapiens (Human) GN=HSPA8 PE=1 SV=1	HSPA8	sp|P11142|HSP7C_HUMAN	52.48	NQVAMNPTNTVFDAK		66.7	15	57	71	K	R
Heat shock cognate 71 kDa protein OS=Homo sapiens (Human) GN=HSPA8 PE=1 SV=1	HSPA8	sp|P11142|HSP7C_HUMAN	52.48	IINEPTAAAIAYGLDK		113.19	16	172	187	R	K
Heat shock cognate 71 kDa protein OS=Homo sapiens (Human) GN=HSPA8 PE=1 SV=1	HSPA8	sp|P11142|HSP7C_HUMAN	52.48	NQVAMNPTNTVFDAK	Oxidation (M5)	35.76	15	57	71	K	R
Heat shock cognate 71 kDa protein OS=Homo sapiens (Human) GN=HSPA8 PE=1 SV=1	HSPA8	sp|P11142|HSP7C_HUMAN	52.48	STAGDTHLGGEDFDNR		45.25	16	221	236	K	M
Heat shock cognate 71 kDa protein OS=Homo sapiens (Human) GN=HSPA8 PE=1 SV=1	HSPA8	sp|P11142|HSP7C_HUMAN	52.48	IINEPTAAAIAYGLDKK		108.26	17	172	188	R	V
Heat shock cognate 71 kDa protein OS=Homo sapiens (Human) GN=HSPA8 PE=1 SV=1	HSPA8	sp|P11142|HSP7C_HUMAN	52.48	NQVAMNPTNTVFDAKR		46.5	16	57	72	K	L
Heat shock cognate 71 kDa protein OS=Homo sapiens (Human) GN=HSPA8 PE=1 SV=1	HSPA8	sp|P11142|HSP7C_HUMAN	52.48	NQVAMNPTNTVFDAKR	Oxidation (M5)	94.5	16	57	72	K	L
Heat shock cognate 71 kDa protein OS=Homo sapiens (Human) GN=HSPA8 PE=1 SV=1	HSPA8	sp|P11142|HSP7C_HUMAN	52.48	LDKSQIHDIVLVGGSTR		43.9	17	326	342	K	I
Heat shock cognate 71 kDa protein OS=Homo sapiens (Human) GN=HSPA8 PE=1 SV=1	HSPA8	sp|P11142|HSP7C_HUMAN	52.48	GPAVGIDLGTTYSCVGVFQHGK	Carbamidomethyl (C14)	121.53	22	4	25	K	V
Heat shock cognate 71 kDa protein OS=Homo sapiens (Human) GN=HSPA8 PE=1 SV=1	HSPA8	sp|P11142|HSP7C_HUMAN	52.48	VEIIANDQGNRTTPSYVAFTDTER		74.3	24	26	49	K	L
Heat shock cognate 71 kDa protein OS=Homo sapiens (Human) GN=HSPA8 PE=1 SV=1	HSPA8	sp|P11142|HSP7C_HUMAN	52.48	QTQTFTTYSDNQPGVLIQVYEGER		85.18	24	424	447	K	A
Heat shock cognate 71 kDa protein OS=Homo sapiens (Human) GN=HSPA8 PE=1 SV=1	HSPA8	sp|P11142|HSP7C_HUMAN	52.48	NVLIFDLGGGTFDVSILTIEDGIFEVK		104.38	27	194	220	R	S
Heat shock cognate 71 kDa protein OS=Homo sapiens (Human) GN=HSPA8 PE=1 SV=1	HSPA8	sp|P11142|HSP7C_HUMAN	52.48	TLSSSTQASIEIDSLYEGIDFYTSITR		79.83	27	273	299	R	A
Heat shock cognate 71 kDa protein OS=Homo sapiens (Human) GN=HSPA8 PE=1 SV=1	HSPA8	sp|P11142|HSP7C_HUMAN	52.48	RTLSSSTQASIEIDSLYEGIDFYTSITR		76.1	28	272	299	K	A
Heat shock cognate 71 kDa protein OS=Homo sapiens (Human) GN=HSPA8 PE=1 SV=1	HSPA8	sp|P11142|HSP7C_HUMAN	52.48	SENVQDLLLLDVTPLSLGIETAGGVMTVLIK		78.63	31	385	415	K	R
Heat shock cognate 71 kDa protein OS=Homo sapiens (Human) GN=HSPA8 PE=1 SV=1	HSPA8	sp|P11142|HSP7C_HUMAN	52.48	SENVQDLLLLDVTPLSLGIETAGGVMTVLIKR		25.9	32	385	416	K	N
Heat shock cognate 71 kDa protein OS=Homo sapiens (Human) GN=HSPA8 PE=1 SV=1	HSPA8	sp|P11142|HSP7C_HUMAN	52.48	VGAERNVLIFDLGGGTFDVSILTIEDGIFEVK		34.65	32	189	220	K	S
Myosin-7 OS=Homo sapiens (Human) GN=MYH7 PE=1 SV=5	MYH7	sp|P12883|MYH7_HUMAN	22.53	LAEQELIETSER		53.29	12	1701	1712	K	V
Myosin-7 OS=Homo sapiens (Human) GN=MYH7 PE=1 SV=5	MYH7	sp|P12883|MYH7_HUMAN	22.53	LASADIETYLLEK		79.01	13	258	270	K	S
Myosin-7 OS=Homo sapiens (Human) GN=MYH7 PE=1 SV=5	MYH7	sp|P12883|MYH7_HUMAN	22.53	IEELEEELEAER		65.2	12	1115	1126	R	T
Myosin-7 OS=Homo sapiens (Human) GN=MYH7 PE=1 SV=5	MYH7	sp|P12883|MYH7_HUMAN	22.53	VVDSLQTSLDAETR		66.52	14	1593	1606	R	S
Myosin-7 OS=Homo sapiens (Human) GN=MYH7 PE=1 SV=5	MYH7	sp|P12883|MYH7_HUMAN	22.53	LTQESIMDLENDK		41.53	13	1061	1073	K	Q
Myosin-7 OS=Homo sapiens (Human) GN=MYH7 PE=1 SV=5	MYH7	sp|P12883|MYH7_HUMAN	22.53	VIQYFAVIAAIGDR		83.7	14	191	204	R	S
Myosin-7 OS=Homo sapiens (Human) GN=MYH7 PE=1 SV=5	MYH7	sp|P12883|MYH7_HUMAN	22.53	YEESQSELESSQK		85.94	13	1460	1472	K	E
Myosin-7 OS=Homo sapiens (Human) GN=MYH7 PE=1 SV=5	MYH7	sp|P12883|MYH7_HUMAN	22.53	ANDDLKENIAIVER		61.67	14	1663	1676	R	R
Myosin-7 OS=Homo sapiens (Human) GN=MYH7 PE=1 SV=5	MYH7	sp|P12883|MYH7_HUMAN	22.53	LEEAGGATSVQIEMNK		36.53	16	1150	1165	R	K
Myosin-7 OS=Homo sapiens (Human) GN=MYH7 PE=1 SV=5	MYH7	sp|P12883|MYH7_HUMAN	22.53	RVIQYFAVIAAIGDR		87.22	15	190	204	K	S
Myosin-7 OS=Homo sapiens (Human) GN=MYH7 PE=1 SV=5	MYH7	sp|P12883|MYH7_HUMAN	22.53	LQNEIEDLMVDVER		77.07	14	1421	1434	R	S
Myosin-7 OS=Homo sapiens (Human) GN=MYH7 PE=1 SV=5	MYH7	sp|P12883|MYH7_HUMAN	22.53	LELDDVTSNMEQIIK		72.37	15	1226	1240	K	A
Myosin-7 OS=Homo sapiens (Human) GN=MYH7 PE=1 SV=5	MYH7	sp|P12883|MYH7_HUMAN	22.53	DLEEATLQHEATAAALR		73.2	17	1177	1193	R	K
Myosin-7 OS=Homo sapiens (Human) GN=MYH7 PE=1 SV=5	MYH7	sp|P12883|MYH7_HUMAN	22.53	LEQQVDDLEGSLEQEK		111.56	16	1027	1042	K	K
Myosin-7 OS=Homo sapiens (Human) GN=MYH7 PE=1 SV=5	MYH7	sp|P12883|MYH7_HUMAN	22.53	NAYEESLEHLETFKR		30.59	15	1486	1500	K	E
Myosin-7 OS=Homo sapiens (Human) GN=MYH7 PE=1 SV=5	MYH7	sp|P12883|MYH7_HUMAN	22.53	NLQEEISDLTEQLGSSGK		40.43	18	1504	1521	K	T
Myosin-7 OS=Homo sapiens (Human) GN=MYH7 PE=1 SV=5	MYH7	sp|P12883|MYH7_HUMAN	22.53	DLEEATLQHEATAAALRK		115.07	18	1177	1194	R	K
Myosin-7 OS=Homo sapiens (Human) GN=MYH7 PE=1 SV=5	MYH7	sp|P12883|MYH7_HUMAN	22.53	MEGDLNEMEIQLSHANR		106.64	17	1618	1634	K	M
Myosin-7 OS=Homo sapiens (Human) GN=MYH7 PE=1 SV=5	MYH7	sp|P12883|MYH7_HUMAN	22.53	LEQQVDDLEGSLEQEKK		68.45	17	1027	1043	K	V
Myosin-7 OS=Homo sapiens (Human) GN=MYH7 PE=1 SV=5	MYH7	sp|P12883|MYH7_HUMAN	22.53	NDLQLQVQAEQDNLADAEER		60.6	20	885	904	K	C
Myosin-7 OS=Homo sapiens (Human) GN=MYH7 PE=1 SV=5	MYH7	sp|P12883|MYH7_HUMAN	22.53	LTQESIMDLENDKQQLDER		48.19	19	1061	1079	K	L
Myosin-7 OS=Homo sapiens (Human) GN=MYH7 PE=1 SV=5	MYH7	sp|P12883|MYH7_HUMAN	22.53	LQQFFNHHMFVLEQEEYK		30.62	18	485	502	K	K
Myosin-7 OS=Homo sapiens (Human) GN=MYH7 PE=1 SV=5	MYH7	sp|P12883|MYH7_HUMAN	22.53	VQHELDEAEERADIAESQVNK		64.3	21	1899	1919	K	L
Myosin-7 OS=Homo sapiens (Human) GN=MYH7 PE=1 SV=5	MYH7	sp|P12883|MYH7_HUMAN	22.53	ELEEISERLEEAGGATSVQIEMNK		137.27	24	1142	1165	R	K
Myosin-7 OS=Homo sapiens (Human) GN=MYH7 PE=1 SV=5	MYH7	sp|P12883|MYH7_HUMAN	22.53	NDLQLQVQAEQDNLADAEERCDQLIK	Carbamidomethyl (C21)	37.42	26	885	910	K	N
Myosin-7 OS=Homo sapiens (Human) GN=MYH7 PE=1 SV=5	MYH7	sp|P12883|MYH7_HUMAN	22.53	QYFIGVLDIAGFEIFDFNSFEQLCINFTNEK	Carbamidomethyl (C24)	72.36	31	454	484	R	L
Myosin-7 OS=Homo sapiens (Human) GN=MYH7 PE=1 SV=5	MYH7	sp|P12883|MYH7_HUMAN	22.53	SEAPPHIFSISDNAYQYMLTDRENQSILITGESGAGK		57.27	37	148	184	R	T
Myosin-7 OS=Homo sapiens (Human) GN=MYH7 PE=1 SV=5	MYH7	sp|P12883|MYH7_HUMAN	22.53	KPELLDMLLITNNPYDYAFISQGETTVASIDDAEELMATDNAFDVLGFTSEEK		37.16	53	294	346	K	N
Myosin-2 OS=Homo sapiens (Human) GN=MYH2 PE=1 SV=1	MYH2	sp|Q9UKX2|MYH2_HUMAN	19.99	IAEQELLDASER		86.58	12	1707	1718	K	V
Myosin-2 OS=Homo sapiens (Human) GN=MYH2 PE=1 SV=1	MYH2	sp|Q9UKX2|MYH2_HUMAN	19.99	KDIDDLELTLAK		33.09	12	958	969	K	V
Myosin-2 OS=Homo sapiens (Human) GN=MYH2 PE=1 SV=1	MYH2	sp|Q9UKX2|MYH2_HUMAN	19.99	KGSSFQTVSALFR		31.81	13	646	658	K	E
Myosin-2 OS=Homo sapiens (Human) GN=MYH2 PE=1 SV=1	MYH2	sp|Q9UKX2|MYH2_HUMAN	19.99	LASADIETYLLEK		79.01	13	261	273	K	S
Myosin-2 OS=Homo sapiens (Human) GN=MYH2 PE=1 SV=1	MYH2	sp|Q9UKX2|MYH2_HUMAN	19.99	IEELEEEIEAER		65.2	12	1121	1132	R	A
Myosin-2 OS=Homo sapiens (Human) GN=MYH2 PE=1 SV=1	MYH2	sp|Q9UKX2|MYH2_HUMAN	19.99	LQAAEEHVEAVNAK		56.38	14	1403	1416	R	C
Myosin-2 OS=Homo sapiens (Human) GN=MYH2 PE=1 SV=1	MYH2	sp|Q9UKX2|MYH2_HUMAN	19.99	LAQESIMDIENEK		65.84	13	1067	1079	K	Q
Myosin-2 OS=Homo sapiens (Human) GN=MYH2 PE=1 SV=1	MYH2	sp|Q9UKX2|MYH2_HUMAN	19.99	VRELEGEVESEQK		39.24	13	1825	1837	R	R
Myosin-2 OS=Homo sapiens (Human) GN=MYH2 PE=1 SV=1	MYH2	sp|Q9UKX2|MYH2_HUMAN	19.99	VIQYFATIAVTGEK		48.21	14	192	205	R	K
Myosin-2 OS=Homo sapiens (Human) GN=MYH2 PE=1 SV=1	MYH2	sp|Q9UKX2|MYH2_HUMAN	19.99	RANLLQAEIEELR		36.04	13	1683	1695	R	A
Myosin-2 OS=Homo sapiens (Human) GN=MYH2 PE=1 SV=1	MYH2	sp|Q9UKX2|MYH2_HUMAN	19.99	NLTEEMAGLDETIAK		49.13	15	983	997	K	L
Myosin-2 OS=Homo sapiens (Human) GN=MYH2 PE=1 SV=1	MYH2	sp|Q9UKX2|MYH2_HUMAN	19.99	MEIDDLASNVETVSK		114.62	15	1232	1246	K	A
Myosin-2 OS=Homo sapiens (Human) GN=MYH2 PE=1 SV=1	MYH2	sp|Q9UKX2|MYH2_HUMAN	19.99	RVIQYFATIAVTGEK		71.71	15	191	205	K	K
Myosin-2 OS=Homo sapiens (Human) GN=MYH2 PE=1 SV=1	MYH2	sp|Q9UKX2|MYH2_HUMAN	19.99	LQNEVEDLMLDVER		47.04	14	1427	1440	R	T
Myosin-2 OS=Homo sapiens (Human) GN=MYH2 PE=1 SV=1	MYH2	sp|Q9UKX2|MYH2_HUMAN	19.99	VQLLHTQNTSLINTK		98.88	15	1719	1733	R	K
Myosin-2 OS=Homo sapiens (Human) GN=MYH2 PE=1 SV=1	MYH2	sp|Q9UKX2|MYH2_HUMAN	19.99	TPGAMEHELVLHQLR		66.01	15	686	700	K	C
Myosin-2 OS=Homo sapiens (Human) GN=MYH2 PE=1 SV=1	MYH2	sp|Q9UKX2|MYH2_HUMAN	19.99	LEQQVDDLEGSLEQEK		111.56	16	1033	1048	K	K
Myosin-2 OS=Homo sapiens (Human) GN=MYH2 PE=1 SV=1	MYH2	sp|Q9UKX2|MYH2_HUMAN	19.99	DLEEATLQHEATAATLR		45.64	17	1183	1199	R	K
Myosin-2 OS=Homo sapiens (Human) GN=MYH2 PE=1 SV=1	MYH2	sp|Q9UKX2|MYH2_HUMAN	19.99	LEQQVDDLEGSLEQEKK		68.45	17	1033	1049	K	L
Myosin-2 OS=Homo sapiens (Human) GN=MYH2 PE=1 SV=1	MYH2	sp|Q9UKX2|MYH2_HUMAN	19.99	MEGDLNEMEIQLNHANR		94.71	17	1624	1640	K	M
Myosin-2 OS=Homo sapiens (Human) GN=MYH2 PE=1 SV=1	MYH2	sp|Q9UKX2|MYH2_HUMAN	19.99	EVTERAEDEEEINAELTAK		37.85	19	927	945	K	K
Myosin-2 OS=Homo sapiens (Human) GN=MYH2 PE=1 SV=1	MYH2	sp|Q9UKX2|MYH2_HUMAN	19.99	NDLQLQVQAEAEGLADAEER		73.16	20	891	910	K	C
Myosin-2 OS=Homo sapiens (Human) GN=MYH2 PE=1 SV=1	MYH2	sp|Q9UKX2|MYH2_HUMAN	19.99	HDCDLLREQYEEEQESK	Carbamidomethyl (C3)	35.24	17	1344	1360	R	A
Myosin-2 OS=Homo sapiens (Human) GN=MYH2 PE=1 SV=1	MYH2	sp|Q9UKX2|MYH2_HUMAN	19.99	LAQESIMDIENEKQQLDEK		43.92	19	1067	1085	K	L
Myosin-2 OS=Homo sapiens (Human) GN=MYH2 PE=1 SV=1	MYH2	sp|Q9UKX2|MYH2_HUMAN	19.99	ANLLQAEIEELRATLEQTER		57.27	20	1684	1703	R	S
Myosin-2 OS=Homo sapiens (Human) GN=MYH2 PE=1 SV=1	MYH2	sp|Q9UKX2|MYH2_HUMAN	19.99	LQQFFNHHMFVLEQEEYK		30.62	18	488	505	K	K
Myosin-2 OS=Homo sapiens (Human) GN=MYH2 PE=1 SV=1	MYH2	sp|Q9UKX2|MYH2_HUMAN	19.99	LQHELEEAEERADIAESQVNK		52.29	21	1905	1925	K	L
Myosin-2 OS=Homo sapiens (Human) GN=MYH2 PE=1 SV=1	MYH2	sp|Q9UKX2|MYH2_HUMAN	19.99	ELEEISERLEEAGGATSAQIEMNK		84.94	24	1148	1171	R	K
Myosin-2 OS=Homo sapiens (Human) GN=MYH2 PE=1 SV=1	MYH2	sp|Q9UKX2|MYH2_HUMAN	19.99	ELEEISERLEEAGGATSAQIEMNK	Oxidation (M22)	120.1	24	1148	1171	R	K
Actin, cytoplasmic 1 OS=Homo sapiens (Human) GN=ACTB PE=1 SV=1	ACTB	sp|P60709|ACTB_HUMAN	84.27	IIAPPER		43.95	7	329	335	K	K
Actin, cytoplasmic 1 OS=Homo sapiens (Human) GN=ACTB PE=1 SV=1	ACTB	sp|P60709|ACTB_HUMAN	84.27	RGILTLK		31.13	7	62	68	K	Y
Actin, cytoplasmic 1 OS=Homo sapiens (Human) GN=ACTB PE=1 SV=1	ACTB	sp|P60709|ACTB_HUMAN	84.27	AGFAGDDAPR		62.32	10	19	28	K	A
Actin, cytoplasmic 1 OS=Homo sapiens (Human) GN=ACTB PE=1 SV=1	ACTB	sp|P60709|ACTB_HUMAN	84.27	DLTDYLMK		42.89	8	184	191	R	I
Actin, cytoplasmic 1 OS=Homo sapiens (Human) GN=ACTB PE=1 SV=1	ACTB	sp|P60709|ACTB_HUMAN	84.27	IKIIAPPER		46.95	9	327	335	K	K
Actin, cytoplasmic 1 OS=Homo sapiens (Human) GN=ACTB PE=1 SV=1	ACTB	sp|P60709|ACTB_HUMAN	84.27	GYSFTTTAER		38.61	10	197	206	R	E
Actin, cytoplasmic 1 OS=Homo sapiens (Human) GN=ACTB PE=1 SV=1	ACTB	sp|P60709|ACTB_HUMAN	84.27	EITALAPSTMK		40.6	11	316	326	K	I
Actin, cytoplasmic 1 OS=Homo sapiens (Human) GN=ACTB PE=1 SV=1	ACTB	sp|P60709|ACTB_HUMAN	84.27	HQGVMVGMGQK		67.18	11	40	50	R	D
Actin, cytoplasmic 1 OS=Homo sapiens (Human) GN=ACTB PE=1 SV=1	ACTB	sp|P60709|ACTB_HUMAN	84.27	HQGVMVGMGQK	Oxidation (M8)	32.7	11	40	50	R	D
Actin, cytoplasmic 1 OS=Homo sapiens (Human) GN=ACTB PE=1 SV=1	ACTB	sp|P60709|ACTB_HUMAN	84.27	DSYVGDEAQSK		39.87	11	51	61	K	R
Actin, cytoplasmic 1 OS=Homo sapiens (Human) GN=ACTB PE=1 SV=1	ACTB	sp|P60709|ACTB_HUMAN	84.27	AVFPSIVGRPR		55.59	11	29	39	R	H
Actin, cytoplasmic 1 OS=Homo sapiens (Human) GN=ACTB PE=1 SV=1	ACTB	sp|P60709|ACTB_HUMAN	84.27	DSYVGDEAQSKR		43.97	12	51	62	K	G
Actin, cytoplasmic 1 OS=Homo sapiens (Human) GN=ACTB PE=1 SV=1	ACTB	sp|P60709|ACTB_HUMAN	84.27	EITALAPSTMKIK		33.41	13	316	328	K	I
Actin, cytoplasmic 1 OS=Homo sapiens (Human) GN=ACTB PE=1 SV=1	ACTB	sp|P60709|ACTB_HUMAN	84.27	IWHHTFYNELR		57.39	11	85	95	K	V
Actin, cytoplasmic 1 OS=Homo sapiens (Human) GN=ACTB PE=1 SV=1	ACTB	sp|P60709|ACTB_HUMAN	84.27	QEYDESGPSIVHR		59.23	13	360	372	K	K
Actin, cytoplasmic 1 OS=Homo sapiens (Human) GN=ACTB PE=1 SV=1	ACTB	sp|P60709|ACTB_HUMAN	84.27	MQKEITALAPSTMK		56.52	14	313	326	R	I
Actin, cytoplasmic 1 OS=Homo sapiens (Human) GN=ACTB PE=1 SV=1	ACTB	sp|P60709|ACTB_HUMAN	84.27	LDLAGRDLTDYLMK		35.35	14	178	191	R	I
Actin, cytoplasmic 1 OS=Homo sapiens (Human) GN=ACTB PE=1 SV=1	ACTB	sp|P60709|ACTB_HUMAN	84.27	LDLAGRDLTDYLMK	Oxidation (M13)	47.56	14	178	191	R	I
Actin, cytoplasmic 1 OS=Homo sapiens (Human) GN=ACTB PE=1 SV=1	ACTB	sp|P60709|ACTB_HUMAN	84.27	SYELPDGQVITIGNER		94.38	16	239	254	K	F
Actin, cytoplasmic 1 OS=Homo sapiens (Human) GN=ACTB PE=1 SV=1	ACTB	sp|P60709|ACTB_HUMAN	84.27	VAPEEHPVLLTEAPLNPK		73.62	18	96	113	R	A
Actin, cytoplasmic 1 OS=Homo sapiens (Human) GN=ACTB PE=1 SV=1	ACTB	sp|P60709|ACTB_HUMAN	84.27	DLYANTVLSGGTTMYPGIADR		80.18	21	292	312	K	M
Actin, cytoplasmic 1 OS=Homo sapiens (Human) GN=ACTB PE=1 SV=1	ACTB	sp|P60709|ACTB_HUMAN	84.27	DLYANTVLSGGTTMYPGIADR	Oxidation (M14)	61.72	21	292	312	K	M
Actin, cytoplasmic 1 OS=Homo sapiens (Human) GN=ACTB PE=1 SV=1	ACTB	sp|P60709|ACTB_HUMAN	84.27	VAPEEHPVLLTEAPLNPKANR		33.94	21	96	116	R	E
Actin, cytoplasmic 1 OS=Homo sapiens (Human) GN=ACTB PE=1 SV=1	ACTB	sp|P60709|ACTB_HUMAN	84.27	HQGVMVGMGQKDSYVGDEAQSK		38.93	22	40	61	R	R
Actin, cytoplasmic 1 OS=Homo sapiens (Human) GN=ACTB PE=1 SV=1	ACTB	sp|P60709|ACTB_HUMAN	84.27	HQGVMVGMGQKDSYVGDEAQSK	Oxidation (M8)	77.39	22	40	61	R	R
Actin, cytoplasmic 1 OS=Homo sapiens (Human) GN=ACTB PE=1 SV=1	ACTB	sp|P60709|ACTB_HUMAN	84.27	HQGVMVGMGQKDSYVGDEAQSK	Oxidation (M5); Oxidation (M8)	33.42	22	40	61	R	R
Actin, cytoplasmic 1 OS=Homo sapiens (Human) GN=ACTB PE=1 SV=1	ACTB	sp|P60709|ACTB_HUMAN	84.27	LCYVALDFEQEMATAASSSSLEK	Carbamidomethyl (C2)	78.41	23	216	238	K	S
Actin, cytoplasmic 1 OS=Homo sapiens (Human) GN=ACTB PE=1 SV=1	ACTB	sp|P60709|ACTB_HUMAN	84.27	LCYVALDFEQEMATAASSSSLEK	Carbamidomethyl (C2); Oxidation (M12)	97.27	23	216	238	K	S
Actin, cytoplasmic 1 OS=Homo sapiens (Human) GN=ACTB PE=1 SV=1	ACTB	sp|P60709|ACTB_HUMAN	84.27	YSVWIGGSILASLSTFQQMWISK		65.09	23	337	359	K	Q
Actin, cytoplasmic 1 OS=Homo sapiens (Human) GN=ACTB PE=1 SV=1	ACTB	sp|P60709|ACTB_HUMAN	84.27	YSVWIGGSILASLSTFQQMWISK	Oxidation (M19)	46.53	23	337	359	K	Q
Actin, cytoplasmic 1 OS=Homo sapiens (Human) GN=ACTB PE=1 SV=1	ACTB	sp|P60709|ACTB_HUMAN	84.27	EKLCYVALDFEQEMATAASSSSLEK	Carbamidomethyl (C4)	85.47	25	214	238	K	S
Actin, cytoplasmic 1 OS=Homo sapiens (Human) GN=ACTB PE=1 SV=1	ACTB	sp|P60709|ACTB_HUMAN	84.27	TTGIVMDSGDGVTHTVPIYEGYALPHAILR		27.15	30	148	177	R	L
Actin, cytoplasmic 1 OS=Homo sapiens (Human) GN=ACTB PE=1 SV=1	ACTB	sp|P60709|ACTB_HUMAN	84.27	MTQIMFETFNTPAMYVAIQAVLSLYASGR		30.1	29	119	147	K	T
Actin, cytoplasmic 1 OS=Homo sapiens (Human) GN=ACTB PE=1 SV=1	ACTB	sp|P60709|ACTB_HUMAN	84.27	MTQIMFETFNTPAMYVAIQAVLSLYASGR	Oxidation (M1)	82.4	29	119	147	K	T
Actin, cytoplasmic 1 OS=Homo sapiens (Human) GN=ACTB PE=1 SV=1	ACTB	sp|P60709|ACTB_HUMAN	84.27	MTQIMFETFNTPAMYVAIQAVLSLYASGR	Oxidation (M14)	71.3	29	119	147	K	T
Actin, cytoplasmic 1 OS=Homo sapiens (Human) GN=ACTB PE=1 SV=1	ACTB	sp|P60709|ACTB_HUMAN	84.27	MTQIMFETFNTPAMYVAIQAVLSLYASGR	Oxidation (M5)	82.41	29	119	147	K	T
Actin, cytoplasmic 1 OS=Homo sapiens (Human) GN=ACTB PE=1 SV=1	ACTB	sp|P60709|ACTB_HUMAN	84.27	MTQIMFETFNTPAMYVAIQAVLSLYASGR	Oxidation (M1); Oxidation (M5)	33.64	29	119	147	K	T
Actin, cytoplasmic 1 OS=Homo sapiens (Human) GN=ACTB PE=1 SV=1	ACTB	sp|P60709|ACTB_HUMAN	84.27	FRCPEALFQPSFLGMESCGIHETTFNSIMK	Carbamidomethyl (C3); Carbamidomethyl (C18)	38.87	30	255	284	R	C
Actin, cytoplasmic 1 OS=Homo sapiens (Human) GN=ACTB PE=1 SV=1	ACTB	sp|P60709|ACTB_HUMAN	84.27	FRCPEALFQPSFLGMESCGIHETTFNSIMK	Carbamidomethyl (C3); Carbamidomethyl (C18); Oxidation (M29)	31.11	30	255	284	R	C
Actin, cytoplasmic 1 OS=Homo sapiens (Human) GN=ACTB PE=1 SV=1	ACTB	sp|P60709|ACTB_HUMAN	84.27	LCYVALDFEQEMATAASSSSLEKSYELPDGQVITIGNER	Carbamidomethyl (C2)	29.34	39	216	254	K	F
Plectin OS=Homo sapiens (Human) GN=PLEC PE=1 SV=3	PLEC	sp|Q15149|PLEC_HUMAN	10.27	WQAVLAQTDVR		57.8	11	1325	1335	R	Q
Plectin OS=Homo sapiens (Human) GN=PLEC PE=1 SV=3	PLEC	sp|Q15149|PLEC_HUMAN	10.27	VTLVQTLEIQR		62.4	11	2565	2575	K	Q
Plectin OS=Homo sapiens (Human) GN=PLEC PE=1 SV=3	PLEC	sp|Q15149|PLEC_HUMAN	10.27	SQVEEELFSVR		63.46	11	2361	2371	R	V
Plectin OS=Homo sapiens (Human) GN=PLEC PE=1 SV=3	PLEC	sp|Q15149|PLEC_HUMAN	10.27	MIIIIIEIIEK		22.29	11	3755	3765	R	T
Plectin OS=Homo sapiens (Human) GN=PLEC PE=1 SV=3	PLEC	sp|Q15149|PLEC_HUMAN	10.27	IISLETYNLLR		67.3	11	3794	3804	R	E
Plectin OS=Homo sapiens (Human) GN=PLEC PE=1 SV=3	PLEC	sp|Q15149|PLEC_HUMAN	10.27	ELVLLLLQWMR		50.95	11	423	433	R	H
Plectin OS=Homo sapiens (Human) GN=PLEC PE=1 SV=3	PLEC	sp|Q15149|PLEC_HUMAN	10.27	IIITVVEEQEQK		61.91	12	3095	3106	K	G
Plectin OS=Homo sapiens (Human) GN=PLEC PE=1 SV=3	PLEC	sp|Q15149|PLEC_HUMAN	10.27	LLDAQLATGGIVDPR		39.22	15	3936	3950	R	L
Plectin OS=Homo sapiens (Human) GN=PLEC PE=1 SV=3	PLEC	sp|Q15149|PLEC_HUMAN	10.27	LQEAGILSAEELQR		71.9	14	2795	2808	R	L
Plectin OS=Homo sapiens (Human) GN=PLEC PE=1 SV=3	PLEC	sp|Q15149|PLEC_HUMAN	10.27	LLDAQLSTGGIVDPSK		69.29	16	3270	3285	R	S
Plectin OS=Homo sapiens (Human) GN=PLEC PE=1 SV=3	PLEC	sp|Q15149|PLEC_HUMAN	10.27	LREQLQLLEEQHR		32.6	13	2731	2743	R	A
Plectin OS=Homo sapiens (Human) GN=PLEC PE=1 SV=3	PLEC	sp|Q15149|PLEC_HUMAN	10.27	LLLEAQAATGFLLDPVK		89.29	17	3859	3875	R	G
Plectin OS=Homo sapiens (Human) GN=PLEC PE=1 SV=3	PLEC	sp|Q15149|PLEC_HUMAN	10.27	VQSGSESVIQEYVDLR		106.61	16	1442	1457	K	T
Plectin OS=Homo sapiens (Human) GN=PLEC PE=1 SV=3	PLEC	sp|Q15149|PLEC_HUMAN	10.27	FLEGTSCIAGVFVDATK	Carbamidomethyl (C7)	60.92	17	4065	4081	K	E
Plectin OS=Homo sapiens (Human) GN=PLEC PE=1 SV=3	PLEC	sp|Q15149|PLEC_HUMAN	10.27	AEVVETTQVYTEEETR		62.57	16	3686	3701	K	R
Plectin OS=Homo sapiens (Human) GN=PLEC PE=1 SV=3	PLEC	sp|Q15149|PLEC_HUMAN	10.27	YLQDLLAWVEENQHR		106.65	15	661	675	R	V
Plectin OS=Homo sapiens (Human) GN=PLEC PE=1 SV=3	PLEC	sp|Q15149|PLEC_HUMAN	10.27	ILITIVEEVETLRQER		47.87	16	3424	3439	K	L
Plectin OS=Homo sapiens (Human) GN=PLEC PE=1 SV=3	PLEC	sp|Q15149|PLEC_HUMAN	10.27	AGVAAPATQVAQVTLQSVQR		75.64	20	631	650	K	R
Plectin OS=Homo sapiens (Human) GN=PLEC PE=1 SV=3	PLEC	sp|Q15149|PLEC_HUMAN	10.27	LLEAQIATGGVIDPVHSHR		48.67	19	2942	2960	R	V
Plectin OS=Homo sapiens (Human) GN=PLEC PE=1 SV=3	PLEC	sp|Q15149|PLEC_HUMAN	10.27	LLEAQIATGGIIDPVHSHR		36.32	19	3601	3619	R	V
Plectin OS=Homo sapiens (Human) GN=PLEC PE=1 SV=3	PLEC	sp|Q15149|PLEC_HUMAN	10.27	AEVVETTQVYTEEETRR		73.93	17	3686	3702	K	A
Plectin OS=Homo sapiens (Human) GN=PLEC PE=1 SV=3	PLEC	sp|Q15149|PLEC_HUMAN	10.27	TVTVWELISSEYFTAEQR		36.88	18	3387	3404	R	Q
Plectin OS=Homo sapiens (Human) GN=PLEC PE=1 SV=3	PLEC	sp|Q15149|PLEC_HUMAN	10.27	TLLQGSGCLAGIYLEDTKEK	Carbamidomethyl (C8)	80.97	20	3486	3505	R	V
Plectin OS=Homo sapiens (Human) GN=PLEC PE=1 SV=3	PLEC	sp|Q15149|PLEC_HUMAN	10.27	TVTIWEIINSEYFTAEQR		45.74	18	3058	3075	K	R
Plectin OS=Homo sapiens (Human) GN=PLEC PE=1 SV=3	PLEC	sp|Q15149|PLEC_HUMAN	10.27	ATTAALLLEAQAATGFLVDPVR		44.08	22	3519	3540	R	N
Plectin OS=Homo sapiens (Human) GN=PLEC PE=1 SV=3	PLEC	sp|Q15149|PLEC_HUMAN	10.27	RFPSSFEEIEILWSQFLK		54.47	18	443	460	R	F
Plectin OS=Homo sapiens (Human) GN=PLEC PE=1 SV=3	PLEC	sp|Q15149|PLEC_HUMAN	10.27	EEEEVGFDWSDRNTNMTAK		33.18	19	773	791	K	K
Plectin OS=Homo sapiens (Human) GN=PLEC PE=1 SV=3	PLEC	sp|Q15149|PLEC_HUMAN	10.27	GFFDPNTHENLTYLQLLER		56.98	19	2989	3007	K	C
Plectin OS=Homo sapiens (Human) GN=PLEC PE=1 SV=3	PLEC	sp|Q15149|PLEC_HUMAN	10.27	LLEAQIATGGIIDPEESHRLPVEVAYK		43.16	27	4179	4205	R	R
Plectin OS=Homo sapiens (Human) GN=PLEC PE=1 SV=3	PLEC	sp|Q15149|PLEC_HUMAN	10.27	FLEVQYLTGGLIEPDTPGRVPLDEALQR		71.77	28	4524	4551	R	G
Myosin-6 OS=Homo sapiens (Human) GN=MYH6 PE=1 SV=5	MYH6	sp|P13533|MYH6_HUMAN	18.77	KDIDDLELTLAK		33.09	12	954	965	K	V
Myosin-6 OS=Homo sapiens (Human) GN=MYH6 PE=1 SV=5	MYH6	sp|P13533|MYH6_HUMAN	18.77	LAEQELIETSER		53.29	12	1703	1714	K	V
Myosin-6 OS=Homo sapiens (Human) GN=MYH6 PE=1 SV=5	MYH6	sp|P13533|MYH6_HUMAN	18.77	LASADIETYLLEK		79.01	13	259	271	K	S
Myosin-6 OS=Homo sapiens (Human) GN=MYH6 PE=1 SV=5	MYH6	sp|P13533|MYH6_HUMAN	18.77	LQDAEEAVEAVNAK		36.26	14	1399	1412	R	C
Myosin-6 OS=Homo sapiens (Human) GN=MYH6 PE=1 SV=5	MYH6	sp|P13533|MYH6_HUMAN	18.77	IEELEEELEAER		65.2	12	1117	1128	R	T
Myosin-6 OS=Homo sapiens (Human) GN=MYH6 PE=1 SV=5	MYH6	sp|P13533|MYH6_HUMAN	18.77	VVDSLQTSLDAETR		66.52	14	1595	1608	R	S
Myosin-6 OS=Homo sapiens (Human) GN=MYH6 PE=1 SV=5	MYH6	sp|P13533|MYH6_HUMAN	18.77	LTQESIMDLENDK		41.53	13	1063	1075	K	L
Myosin-6 OS=Homo sapiens (Human) GN=MYH6 PE=1 SV=5	MYH6	sp|P13533|MYH6_HUMAN	18.77	YEESQSELESSQK		85.94	13	1462	1474	K	E
Myosin-6 OS=Homo sapiens (Human) GN=MYH6 PE=1 SV=5	MYH6	sp|P13533|MYH6_HUMAN	18.77	ANDDLKENIAIVER		61.67	14	1665	1678	R	R
Myosin-6 OS=Homo sapiens (Human) GN=MYH6 PE=1 SV=5	MYH6	sp|P13533|MYH6_HUMAN	18.77	LEEAGGATSVQIEMNK		36.53	16	1152	1167	R	K
Myosin-6 OS=Homo sapiens (Human) GN=MYH6 PE=1 SV=5	MYH6	sp|P13533|MYH6_HUMAN	18.77	LQNEIEDLMVDVER		77.07	14	1423	1436	R	S
Myosin-6 OS=Homo sapiens (Human) GN=MYH6 PE=1 SV=5	MYH6	sp|P13533|MYH6_HUMAN	18.77	LELDDVTSNMEQIIK		72.37	15	1228	1242	K	A
Myosin-6 OS=Homo sapiens (Human) GN=MYH6 PE=1 SV=5	MYH6	sp|P13533|MYH6_HUMAN	18.77	DLEEATLQHEATAAALR		73.2	17	1179	1195	R	K
Myosin-6 OS=Homo sapiens (Human) GN=MYH6 PE=1 SV=5	MYH6	sp|P13533|MYH6_HUMAN	18.77	LEQQVDDLEGSLEQEK		111.56	16	1029	1044	K	K
Myosin-6 OS=Homo sapiens (Human) GN=MYH6 PE=1 SV=5	MYH6	sp|P13533|MYH6_HUMAN	18.77	NAYEESLEHLETFKR		30.59	15	1488	1502	K	E
Myosin-6 OS=Homo sapiens (Human) GN=MYH6 PE=1 SV=5	MYH6	sp|P13533|MYH6_HUMAN	18.77	DLEEATLQHEATAAALRK		115.07	18	1179	1196	R	K
Myosin-6 OS=Homo sapiens (Human) GN=MYH6 PE=1 SV=5	MYH6	sp|P13533|MYH6_HUMAN	18.77	MEGDLNEMEIQLSHANR		106.64	17	1620	1636	K	M
Myosin-6 OS=Homo sapiens (Human) GN=MYH6 PE=1 SV=5	MYH6	sp|P13533|MYH6_HUMAN	18.77	LEQQVDDLEGSLEQEKK		68.45	17	1029	1045	K	V
Myosin-6 OS=Homo sapiens (Human) GN=MYH6 PE=1 SV=5	MYH6	sp|P13533|MYH6_HUMAN	18.77	LELQSALEEAEASLEHEEGK		39.85	20	1540	1559	K	I
Myosin-6 OS=Homo sapiens (Human) GN=MYH6 PE=1 SV=5	MYH6	sp|P13533|MYH6_HUMAN	18.77	LQQFFNHHMFVLEQEEYK		30.62	18	486	503	K	K
Myosin-6 OS=Homo sapiens (Human) GN=MYH6 PE=1 SV=5	MYH6	sp|P13533|MYH6_HUMAN	18.77	VQHELDEAEERADIAESQVNK		64.3	21	1901	1921	K	L
Myosin-6 OS=Homo sapiens (Human) GN=MYH6 PE=1 SV=5	MYH6	sp|P13533|MYH6_HUMAN	18.77	ELEEISERLEEAGGATSVQIEMNK		137.27	24	1144	1167	R	K
Myosin-6 OS=Homo sapiens (Human) GN=MYH6 PE=1 SV=5	MYH6	sp|P13533|MYH6_HUMAN	18.77	QYFIGVLDIAGFEIFDFNSFEQLCINFTNEK	Carbamidomethyl (C24)	72.36	31	455	485	R	L
Myosin-6 OS=Homo sapiens (Human) GN=MYH6 PE=1 SV=5	MYH6	sp|P13533|MYH6_HUMAN	18.77	SEAPPHIFSISDNAYQYMLTDRENQSILITGESGAGK		57.27	37	148	184	R	T
Myosin-1 OS=Homo sapiens (Human) GN=MYH1 PE=1 SV=3	MYH1	sp|P12882|MYH1_HUMAN	17.53	MFLWMVTR		39.41	8	438	445	K	I
Myosin-1 OS=Homo sapiens (Human) GN=MYH1 PE=1 SV=3	MYH1	sp|P12882|MYH1_HUMAN	17.53	IAEQELLDASER		86.58	12	1705	1716	K	V
Myosin-1 OS=Homo sapiens (Human) GN=MYH1 PE=1 SV=3	MYH1	sp|P12882|MYH1_HUMAN	17.53	KDIDDLELTLAK		33.09	12	956	967	K	V
Myosin-1 OS=Homo sapiens (Human) GN=MYH1 PE=1 SV=3	MYH1	sp|P12882|MYH1_HUMAN	17.53	KGSSFQTVSALFR		31.81	13	644	656	K	E
Myosin-1 OS=Homo sapiens (Human) GN=MYH1 PE=1 SV=3	MYH1	sp|P12882|MYH1_HUMAN	17.53	LASADIETYLLEK		79.01	13	261	273	K	S
Myosin-1 OS=Homo sapiens (Human) GN=MYH1 PE=1 SV=3	MYH1	sp|P12882|MYH1_HUMAN	17.53	IEELEEEIEAER		65.2	12	1119	1130	R	A
Myosin-1 OS=Homo sapiens (Human) GN=MYH1 PE=1 SV=3	MYH1	sp|P12882|MYH1_HUMAN	17.53	VRELEGEVESEQK		39.24	13	1823	1835	R	R
Myosin-1 OS=Homo sapiens (Human) GN=MYH1 PE=1 SV=3	MYH1	sp|P12882|MYH1_HUMAN	17.53	VIQYFATIAVTGEK		48.21	14	192	205	R	K
Myosin-1 OS=Homo sapiens (Human) GN=MYH1 PE=1 SV=3	MYH1	sp|P12882|MYH1_HUMAN	17.53	RANLLQAEIEELR		36.04	13	1681	1693	R	A
Myosin-1 OS=Homo sapiens (Human) GN=MYH1 PE=1 SV=3	MYH1	sp|P12882|MYH1_HUMAN	17.53	AGLLGLLEEMRDEK		81.39	14	771	784	K	L
Myosin-1 OS=Homo sapiens (Human) GN=MYH1 PE=1 SV=3	MYH1	sp|P12882|MYH1_HUMAN	17.53	NLTEEMAGLDETIAK		49.13	15	981	995	K	L
Myosin-1 OS=Homo sapiens (Human) GN=MYH1 PE=1 SV=3	MYH1	sp|P12882|MYH1_HUMAN	17.53	MEIDDLASNMETVSK		52.74	15	1230	1244	K	A
Myosin-1 OS=Homo sapiens (Human) GN=MYH1 PE=1 SV=3	MYH1	sp|P12882|MYH1_HUMAN	17.53	RVIQYFATIAVTGEK		71.71	15	191	205	K	K
Myosin-1 OS=Homo sapiens (Human) GN=MYH1 PE=1 SV=3	MYH1	sp|P12882|MYH1_HUMAN	17.53	LQNEVEDLMIDVER		47.04	14	1425	1438	R	T
Myosin-1 OS=Homo sapiens (Human) GN=MYH1 PE=1 SV=3	MYH1	sp|P12882|MYH1_HUMAN	17.53	VQLLHTQNTSLINTK		98.88	15	1717	1731	R	K
Myosin-1 OS=Homo sapiens (Human) GN=MYH1 PE=1 SV=3	MYH1	sp|P12882|MYH1_HUMAN	17.53	TPGAMEHELVLHQLR		66.01	15	684	698	K	C
Myosin-1 OS=Homo sapiens (Human) GN=MYH1 PE=1 SV=3	MYH1	sp|P12882|MYH1_HUMAN	17.53	LEQQVDDLEGSLEQEK		111.56	16	1031	1046	K	K
Myosin-1 OS=Homo sapiens (Human) GN=MYH1 PE=1 SV=3	MYH1	sp|P12882|MYH1_HUMAN	17.53	DLEEATLQHEATAATLR		45.64	17	1181	1197	R	K
Myosin-1 OS=Homo sapiens (Human) GN=MYH1 PE=1 SV=3	MYH1	sp|P12882|MYH1_HUMAN	17.53	LEQQVDDLEGSLEQEKK		68.45	17	1031	1047	K	I
Myosin-1 OS=Homo sapiens (Human) GN=MYH1 PE=1 SV=3	MYH1	sp|P12882|MYH1_HUMAN	17.53	MEGDLNEMEIQLNHANR		94.71	17	1622	1638	K	M
Myosin-1 OS=Homo sapiens (Human) GN=MYH1 PE=1 SV=3	MYH1	sp|P12882|MYH1_HUMAN	17.53	EVTERAEDEEEINAELTAK		37.85	19	925	943	K	K
Myosin-1 OS=Homo sapiens (Human) GN=MYH1 PE=1 SV=3	MYH1	sp|P12882|MYH1_HUMAN	17.53	ANLLQAEIEELRATLEQTER		57.27	20	1682	1701	R	S
Myosin-1 OS=Homo sapiens (Human) GN=MYH1 PE=1 SV=3	MYH1	sp|P12882|MYH1_HUMAN	17.53	LQQFFNHHMFVLEQEEYK		30.62	18	488	505	K	K
Myosin-1 OS=Homo sapiens (Human) GN=MYH1 PE=1 SV=3	MYH1	sp|P12882|MYH1_HUMAN	17.53	IQHELEEAEERADIAESQVNK		52.29	21	1903	1923	R	L
Myosin-1 OS=Homo sapiens (Human) GN=MYH1 PE=1 SV=3	MYH1	sp|P12882|MYH1_HUMAN	17.53	ELEEISERLEEAGGATSAQIEMNK		84.94	24	1146	1169	R	K
Myosin-1 OS=Homo sapiens (Human) GN=MYH1 PE=1 SV=3	MYH1	sp|P12882|MYH1_HUMAN	17.53	ELEEISERLEEAGGATSAQIEMNK	Oxidation (M22)	120.1	24	1146	1169	R	K
Clathrin heavy chain 1 OS=Homo sapiens (Human) GN=CLTC PE=1 SV=5	CLTC	sp|Q00610|CLH1_HUMAN	26.69	YIEIYVQK		41.65	8	799	806	K	V
Clathrin heavy chain 1 OS=Homo sapiens (Human) GN=CLTC PE=1 SV=5	CLTC	sp|Q00610|CLH1_HUMAN	26.69	HDVVFLITK		58.19	9	270	278	K	Y
Clathrin heavy chain 1 OS=Homo sapiens (Human) GN=CLTC PE=1 SV=5	CLTC	sp|Q00610|CLH1_HUMAN	26.69	TLQIFNIEMK		68.49	10	87	96	K	S
Clathrin heavy chain 1 OS=Homo sapiens (Human) GN=CLTC PE=1 SV=5	CLTC	sp|Q00610|CLH1_HUMAN	26.69	LLYNNVSNFGR		58.31	11	1216	1226	K	L
Clathrin heavy chain 1 OS=Homo sapiens (Human) GN=CLTC PE=1 SV=5	CLTC	sp|Q00610|CLH1_HUMAN	26.69	NNLAGAEELFAR		40.18	12	355	366	R	K
Clathrin heavy chain 1 OS=Homo sapiens (Human) GN=CLTC PE=1 SV=5	CLTC	sp|Q00610|CLH1_HUMAN	26.69	VVGAMQLYSVDR		55.37	12	177	188	R	K
Clathrin heavy chain 1 OS=Homo sapiens (Human) GN=CLTC PE=1 SV=5	CLTC	sp|Q00610|CLH1_HUMAN	26.69	IVLDNSVFSEHR		34.13	12	1011	1022	K	N
Clathrin heavy chain 1 OS=Homo sapiens (Human) GN=CLTC PE=1 SV=5	CLTC	sp|Q00610|CLH1_HUMAN	26.69	WLLLTGISAQQNR		40.08	13	164	176	K	V
Clathrin heavy chain 1 OS=Homo sapiens (Human) GN=CLTC PE=1 SV=5	CLTC	sp|Q00610|CLH1_HUMAN	26.69	GQFSTDELVAEVEK		63.95	14	838	851	R	R
Clathrin heavy chain 1 OS=Homo sapiens (Human) GN=CLTC PE=1 SV=5	CLTC	sp|Q00610|CLH1_HUMAN	26.69	ESYVETELIFALAK		60.11	14	1166	1179	R	T
Clathrin heavy chain 1 OS=Homo sapiens (Human) GN=CLTC PE=1 SV=5	CLTC	sp|Q00610|CLH1_HUMAN	26.69	ALEHFTDLYDIKR		65.15	13	626	638	R	A
Clathrin heavy chain 1 OS=Homo sapiens (Human) GN=CLTC PE=1 SV=5	CLTC	sp|Q00610|CLH1_HUMAN	26.69	FNALFAQGNYSEAAK		58.97	15	368	382	K	V
Clathrin heavy chain 1 OS=Homo sapiens (Human) GN=CLTC PE=1 SV=5	CLTC	sp|Q00610|CLH1_HUMAN	26.69	FDFVHDLVLYLYR		86.59	13	781	793	R	N
Clathrin heavy chain 1 OS=Homo sapiens (Human) GN=CLTC PE=1 SV=5	CLTC	sp|Q00610|CLH1_HUMAN	26.69	AHMGMFTELAILYSK		62.29	15	1312	1326	R	F
Clathrin heavy chain 1 OS=Homo sapiens (Human) GN=CLTC PE=1 SV=5	CLTC	sp|Q00610|CLH1_HUMAN	26.69	TSIDAYDNFDNISLAQR		80.57	17	1482	1498	R	L
Clathrin heavy chain 1 OS=Homo sapiens (Human) GN=CLTC PE=1 SV=5	CLTC	sp|Q00610|CLH1_HUMAN	26.69	LASTLVHLGEYQAAVDGAR		80.35	19	1227	1245	R	K
Clathrin heavy chain 1 OS=Homo sapiens (Human) GN=CLTC PE=1 SV=5	CLTC	sp|Q00610|CLH1_HUMAN	26.69	AAEQAHLWAELVFLYDK		97.61	17	1351	1367	R	Y
Clathrin heavy chain 1 OS=Homo sapiens (Human) GN=CLTC PE=1 SV=5	CLTC	sp|Q00610|CLH1_HUMAN	26.69	YHEQLSTQSLIELFESFK		58.29	18	689	706	K	S
Clathrin heavy chain 1 OS=Homo sapiens (Human) GN=CLTC PE=1 SV=5	CLTC	sp|Q00610|CLH1_HUMAN	26.69	FDVNTSAVQVLIEHIGNLDR		148.44	20	1075	1094	K	A
Clathrin heavy chain 1 OS=Homo sapiens (Human) GN=CLTC PE=1 SV=5	CLTC	sp|Q00610|CLH1_HUMAN	26.69	AIQFYLEFKPLLLNDLLMVLSPR		113.2	23	1407	1429	R	L
Clathrin heavy chain 1 OS=Homo sapiens (Human) GN=CLTC PE=1 SV=5	CLTC	sp|Q00610|CLH1_HUMAN	26.69	ADDPSSYMEVVQAANTSGNWEELVK		46.52	25	1131	1155	K	Y
Clathrin heavy chain 1 OS=Homo sapiens (Human) GN=CLTC PE=1 SV=5	CLTC	sp|Q00610|CLH1_HUMAN	26.69	SFEGLFYFLGSIVNFSQDPDVHFK		30.41	24	707	730	K	Y
Clathrin heavy chain 1 OS=Homo sapiens (Human) GN=CLTC PE=1 SV=5	CLTC	sp|Q00610|CLH1_HUMAN	26.69	LDNYDAPDIANIAISNELFEEAFAIFR		61.65	27	1047	1073	R	K
Clathrin heavy chain 1 OS=Homo sapiens (Human) GN=CLTC PE=1 SV=5	CLTC	sp|Q00610|CLH1_HUMAN	26.69	FQEHLQLQNLGINPANIGFSTLTMESDK		41.27	28	9	36	R	F
Clathrin heavy chain 1 OS=Homo sapiens (Human) GN=CLTC PE=1 SV=5	CLTC	sp|Q00610|CLH1_HUMAN	26.69	WISLNTVALVTDNAVYHWSMEGESQPVK		33.49	28	113	140	K	M
Clathrin heavy chain 1 OS=Homo sapiens (Human) GN=CLTC PE=1 SV=5	CLTC	sp|Q00610|CLH1_HUMAN	26.69	AVVHTHLLNPEWLVNYFGSLSVEDSLECLR	Carbamidomethyl (C28)	44.78	30	639	668	R	A
Alpha-enolase OS=Homo sapiens (Human) GN=ENO1 PE=1 SV=2	ENO1	sp|P06733|ENOA_HUMAN	56.91	TIAPALVSK		30.79	9	72	80	K	K
Alpha-enolase OS=Homo sapiens (Human) GN=ENO1 PE=1 SV=2	ENO1	sp|P06733|ENOA_HUMAN	56.91	IGAEVYHNLK		39.04	10	184	193	R	N
Alpha-enolase OS=Homo sapiens (Human) GN=ENO1 PE=1 SV=2	ENO1	sp|P06733|ENOA_HUMAN	56.91	AGAVEKGVPLYR		82.02	12	121	132	K	H
Alpha-enolase OS=Homo sapiens (Human) GN=ENO1 PE=1 SV=2	ENO1	sp|P06733|ENOA_HUMAN	56.91	LMIEMDGTENK		42.97	11	93	103	K	S
Alpha-enolase OS=Homo sapiens (Human) GN=ENO1 PE=1 SV=2	ENO1	sp|P06733|ENOA_HUMAN	56.91	GNPTVEVDLFTSK		56.71	13	16	28	R	G
Alpha-enolase OS=Homo sapiens (Human) GN=ENO1 PE=1 SV=2	ENO1	sp|P06733|ENOA_HUMAN	56.91	FGANAILGVSLAVCK	Carbamidomethyl (C14)	41.17	15	106	120	K	A
Alpha-enolase OS=Homo sapiens (Human) GN=ENO1 PE=1 SV=2	ENO1	sp|P06733|ENOA_HUMAN	56.91	LAQANGWGVMVSHR		109.46	14	359	372	K	S
Alpha-enolase OS=Homo sapiens (Human) GN=ENO1 PE=1 SV=2	ENO1	sp|P06733|ENOA_HUMAN	56.91	VVIGMDVAASEFFR		86.71	14	240	253	K	S
Alpha-enolase OS=Homo sapiens (Human) GN=ENO1 PE=1 SV=2	ENO1	sp|P06733|ENOA_HUMAN	56.91	LAQANGWGVMVSHR	Oxidation (M10)	71.07	14	359	372	K	S
Alpha-enolase OS=Homo sapiens (Human) GN=ENO1 PE=1 SV=2	ENO1	sp|P06733|ENOA_HUMAN	56.91	VNQIGSVTESLQACK	Carbamidomethyl (C14)	88.91	15	344	358	K	L
Alpha-enolase OS=Homo sapiens (Human) GN=ENO1 PE=1 SV=2	ENO1	sp|P06733|ENOA_HUMAN	56.91	AVEHINKTIAPALVSK		31.48	16	65	80	K	K
Alpha-enolase OS=Homo sapiens (Human) GN=ENO1 PE=1 SV=2	ENO1	sp|P06733|ENOA_HUMAN	56.91	YNQLLRIEEELGSK		55.36	14	407	420	K	A
Alpha-enolase OS=Homo sapiens (Human) GN=ENO1 PE=1 SV=2	ENO1	sp|P06733|ENOA_HUMAN	56.91	AAVPSGASTGIYEALELR		116.05	18	33	50	R	D
Alpha-enolase OS=Homo sapiens (Human) GN=ENO1 PE=1 SV=2	ENO1	sp|P06733|ENOA_HUMAN	56.91	LAMQEFMILPVGAANFR		87.38	17	163	179	K	E
Alpha-enolase OS=Homo sapiens (Human) GN=ENO1 PE=1 SV=2	ENO1	sp|P06733|ENOA_HUMAN	56.91	LAMQEFMILPVGAANFR	Oxidation (M3)	54.97	17	163	179	K	E
Alpha-enolase OS=Homo sapiens (Human) GN=ENO1 PE=1 SV=2	ENO1	sp|P06733|ENOA_HUMAN	56.91	DATNVGDEGGFAPNILENK		29.96	19	203	221	K	E
Alpha-enolase OS=Homo sapiens (Human) GN=ENO1 PE=1 SV=2	ENO1	sp|P06733|ENOA_HUMAN	56.91	FTASAGIQVVGDDLTVTNPK		131.38	20	307	326	K	R
Alpha-enolase OS=Homo sapiens (Human) GN=ENO1 PE=1 SV=2	ENO1	sp|P06733|ENOA_HUMAN	56.91	EIFDSRGNPTVEVDLFTSK		36.7	19	10	28	R	G
Alpha-enolase OS=Homo sapiens (Human) GN=ENO1 PE=1 SV=2	ENO1	sp|P06733|ENOA_HUMAN	56.91	AGYTDKVVIGMDVAASEFFR		90.79	20	234	253	K	S
Alpha-enolase OS=Homo sapiens (Human) GN=ENO1 PE=1 SV=2	ENO1	sp|P06733|ENOA_HUMAN	56.91	FTASAGIQVVGDDLTVTNPKR		136.1	21	307	327	K	I
Alpha-enolase OS=Homo sapiens (Human) GN=ENO1 PE=1 SV=2	ENO1	sp|P06733|ENOA_HUMAN	56.91	AGYTDKVVIGMDVAASEFFR	Oxidation (M11)	34.49	20	234	253	K	S
Alpha-enolase OS=Homo sapiens (Human) GN=ENO1 PE=1 SV=2	ENO1	sp|P06733|ENOA_HUMAN	56.91	AAVPSGASTGIYEALELRDNDK		53.17	22	33	54	R	T
Alpha-enolase OS=Homo sapiens (Human) GN=ENO1 PE=1 SV=2	ENO1	sp|P06733|ENOA_HUMAN	56.91	SGETEDTFIADLVVGLCTGQIK	Carbamidomethyl (C17)	65.89	22	373	394	R	T
Elongation factor 2 OS=Homo sapiens (Human) GN=EEF2 PE=1 SV=4	EEF2	sp|P13639|EF2_HUMAN	34.85	FSVSPVVR		38.56	8	499	506	K	V
Elongation factor 2 OS=Homo sapiens (Human) GN=EEF2 PE=1 SV=4	EEF2	sp|P13639|EF2_HUMAN	34.85	VFDAIMNFK		57.75	9	300	308	K	K
Elongation factor 2 OS=Homo sapiens (Human) GN=EEF2 PE=1 SV=4	EEF2	sp|P13639|EF2_HUMAN	34.85	VNFTVDQIR		46.78	9	2	10	M	A
Elongation factor 2 OS=Homo sapiens (Human) GN=EEF2 PE=1 SV=4	EEF2	sp|P13639|EF2_HUMAN	34.85	VFSGLVSTGLK		50.48	11	416	426	R	V
Elongation factor 2 OS=Homo sapiens (Human) GN=EEF2 PE=1 SV=4	EEF2	sp|P13639|EF2_HUMAN	34.85	STLTDSLVCK	Carbamidomethyl (C9)	34.68	10	33	42	K	A
Elongation factor 2 OS=Homo sapiens (Human) GN=EEF2 PE=1 SV=4	EEF2	sp|P13639|EF2_HUMAN	34.85	EDLYLKPIQR		56.34	10	440	449	K	T
Elongation factor 2 OS=Homo sapiens (Human) GN=EEF2 PE=1 SV=4	EEF2	sp|P13639|EF2_HUMAN	34.85	NMSVIAHVDHGK		62.83	12	21	32	R	S
Elongation factor 2 OS=Homo sapiens (Human) GN=EEF2 PE=1 SV=4	EEF2	sp|P13639|EF2_HUMAN	34.85	DSVVAGFQWATK		51.24	12	677	688	K	E
Elongation factor 2 OS=Homo sapiens (Human) GN=EEF2 PE=1 SV=4	EEF2	sp|P13639|EF2_HUMAN	34.85	NMSVIAHVDHGK	Oxidation (M2)	38.1	12	21	32	R	S
Elongation factor 2 OS=Homo sapiens (Human) GN=EEF2 PE=1 SV=4	EEF2	sp|P13639|EF2_HUMAN	34.85	VAVEAKNPADLPK		55.74	13	507	519	R	L
Elongation factor 2 OS=Homo sapiens (Human) GN=EEF2 PE=1 SV=4	EEF2	sp|P13639|EF2_HUMAN	34.85	KEDLYLKPIQR		56.62	11	439	449	K	T
Elongation factor 2 OS=Homo sapiens (Human) GN=EEF2 PE=1 SV=4	EEF2	sp|P13639|EF2_HUMAN	34.85	ETVSEESNVLCLSK	Carbamidomethyl (C11)	111.47	14	581	594	R	S
Elongation factor 2 OS=Homo sapiens (Human) GN=EEF2 PE=1 SV=4	EEF2	sp|P13639|EF2_HUMAN	34.85	TGTITTFEHAHNMR		59.24	14	482	495	K	V
Elongation factor 2 OS=Homo sapiens (Human) GN=EEF2 PE=1 SV=4	EEF2	sp|P13639|EF2_HUMAN	34.85	TGTITTFEHAHNMR	Oxidation (M13)	44.06	14	482	495	K	V
Elongation factor 2 OS=Homo sapiens (Human) GN=EEF2 PE=1 SV=4	EEF2	sp|P13639|EF2_HUMAN	34.85	AYLPVNESFGFTADLR		92.41	16	786	801	K	S
Elongation factor 2 OS=Homo sapiens (Human) GN=EEF2 PE=1 SV=4	EEF2	sp|P13639|EF2_HUMAN	34.85	STAISLFYELSENDLNFIK		79.03	19	72	90	K	Q
Elongation factor 2 OS=Homo sapiens (Human) GN=EEF2 PE=1 SV=4	EEF2	sp|P13639|EF2_HUMAN	34.85	GVQYLNEIKDSVVAGFQWATK		95.05	21	668	688	K	E
Elongation factor 2 OS=Homo sapiens (Human) GN=EEF2 PE=1 SV=4	EEF2	sp|P13639|EF2_HUMAN	34.85	WLPAGDALLQMITIHLPSPVTAQK		80.36	24	343	366	R	Y
Elongation factor 2 OS=Homo sapiens (Human) GN=EEF2 PE=1 SV=4	EEF2	sp|P13639|EF2_HUMAN	34.85	YVEPIEDVPCGNIVGLVGVDQFLVK	Carbamidomethyl (C10)	96.2	25	457	481	R	T
Elongation factor 2 OS=Homo sapiens (Human) GN=EEF2 PE=1 SV=4	EEF2	sp|P13639|EF2_HUMAN	34.85	DGAGFLINLIDSPGHVDFSSEVTAALR		72.3	27	94	120	K	V
Elongation factor 2 OS=Homo sapiens (Human) GN=EEF2 PE=1 SV=4	EEF2	sp|P13639|EF2_HUMAN	34.85	LMEPIYLVEIQCPEQVVGGIYGVLNR	Carbamidomethyl (C12)	144.14	26	740	765	R	K
Elongation factor 2 OS=Homo sapiens (Human) GN=EEF2 PE=1 SV=4	EEF2	sp|P13639|EF2_HUMAN	34.85	LMEPIYLVEIQCPEQVVGGIYGVLNR	Oxidation (M2); Carbamidomethyl (C12)	113.53	26	740	765	R	K
Elongation factor 2 OS=Homo sapiens (Human) GN=EEF2 PE=1 SV=4	EEF2	sp|P13639|EF2_HUMAN	34.85	SDPMVQCIIEESGEHIIAGAGELHLEICLK	Carbamidomethyl (C7); Carbamidomethyl (C28)	44.42	30	530	559	K	D
Myosin-9 OS=Homo sapiens (Human) GN=MYH9 PE=1 SV=4	MYH9	sp|P35579|MYH9_HUMAN	20.41	ALELDSNLYR		37.11	10	746	755	K	I
Myosin-9 OS=Homo sapiens (Human) GN=MYH9 PE=1 SV=4	MYH9	sp|P35579|MYH9_HUMAN	20.41	ALEQQVEEMK		43.31	10	1529	1538	R	T
Myosin-9 OS=Homo sapiens (Human) GN=MYH9 PE=1 SV=4	MYH9	sp|P35579|MYH9_HUMAN	20.41	AGVLAHLEEER		54.92	11	765	775	R	D
Myosin-9 OS=Homo sapiens (Human) GN=MYH9 PE=1 SV=4	MYH9	sp|P35579|MYH9_HUMAN	20.41	EQADFAIEALAK		40.6	12	408	419	K	A
Myosin-9 OS=Homo sapiens (Human) GN=MYH9 PE=1 SV=4	MYH9	sp|P35579|MYH9_HUMAN	20.41	LDPHLVLDQLR		38.19	11	683	693	K	C
Myosin-9 OS=Homo sapiens (Human) GN=MYH9 PE=1 SV=4	MYH9	sp|P35579|MYH9_HUMAN	20.41	DVLLQVDDERR		50.42	11	1846	1856	K	N
Myosin-9 OS=Homo sapiens (Human) GN=MYH9 PE=1 SV=4	MYH9	sp|P35579|MYH9_HUMAN	20.41	VIQYLAYVASSHK		55.88	13	187	199	K	S
Myosin-9 OS=Homo sapiens (Human) GN=MYH9 PE=1 SV=4	MYH9	sp|P35579|MYH9_HUMAN	20.41	IAQLEEQLDNETK		42.02	13	1816	1828	K	E
Myosin-9 OS=Homo sapiens (Human) GN=MYH9 PE=1 SV=4	MYH9	sp|P35579|MYH9_HUMAN	20.41	ITDVIIGFQACCR	Carbamidomethyl (C11); Carbamidomethyl (C12)	38.92	13	779	791	K	G
Myosin-9 OS=Homo sapiens (Human) GN=MYH9 PE=1 SV=4	MYH9	sp|P35579|MYH9_HUMAN	20.41	ELEDATETADAMNR		82.86	14	1899	1912	R	E
Myosin-9 OS=Homo sapiens (Human) GN=MYH9 PE=1 SV=4	MYH9	sp|P35579|MYH9_HUMAN	20.41	VSHLLGINVTDFTR		45.82	14	374	387	K	G
Myosin-9 OS=Homo sapiens (Human) GN=MYH9 PE=1 SV=4	MYH9	sp|P35579|MYH9_HUMAN	20.41	AGVLAHLEEERDLK		60.37	14	765	778	R	I
Myosin-9 OS=Homo sapiens (Human) GN=MYH9 PE=1 SV=4	MYH9	sp|P35579|MYH9_HUMAN	20.41	NTDQASMPDNTAAQK		29.91	15	359	373	R	V
Myosin-9 OS=Homo sapiens (Human) GN=MYH9 PE=1 SV=4	MYH9	sp|P35579|MYH9_HUMAN	20.41	IAEFTTNLTEEEEK		50.16	14	1001	1014	R	S
Myosin-9 OS=Homo sapiens (Human) GN=MYH9 PE=1 SV=4	MYH9	sp|P35579|MYH9_HUMAN	20.41	MEDSVGCLETAEEVK	Carbamidomethyl (C7)	55.83	15	1373	1387	K	R
Myosin-9 OS=Homo sapiens (Human) GN=MYH9 PE=1 SV=4	MYH9	sp|P35579|MYH9_HUMAN	20.41	QLLQANPILEAFGNAK		60.23	16	210	225	R	T
Myosin-9 OS=Homo sapiens (Human) GN=MYH9 PE=1 SV=4	MYH9	sp|P35579|MYH9_HUMAN	20.41	NLPIYSEEIVEMYK		39.38	14	126	139	K	G
Myosin-9 OS=Homo sapiens (Human) GN=MYH9 PE=1 SV=4	MYH9	sp|P35579|MYH9_HUMAN	20.41	EEVGEEAIVELVENGK		58.27	16	48	63	K	K
Myosin-9 OS=Homo sapiens (Human) GN=MYH9 PE=1 SV=4	MYH9	sp|P35579|MYH9_HUMAN	20.41	LTEMETLQSQLMAEK		76.09	15	868	882	R	L
Myosin-9 OS=Homo sapiens (Human) GN=MYH9 PE=1 SV=4	MYH9	sp|P35579|MYH9_HUMAN	20.41	LEEEQIILEDQNCK	Carbamidomethyl (C13)	44.92	14	976	989	K	L
Myosin-9 OS=Homo sapiens (Human) GN=MYH9 PE=1 SV=4	MYH9	sp|P35579|MYH9_HUMAN	20.41	IAQLEEQLDNETKER		74.85	15	1816	1830	K	Q
Myosin-9 OS=Homo sapiens (Human) GN=MYH9 PE=1 SV=4	MYH9	sp|P35579|MYH9_HUMAN	20.41	IAEFTTNLTEEEEKSK		36.09	16	1001	1016	R	S
Myosin-9 OS=Homo sapiens (Human) GN=MYH9 PE=1 SV=4	MYH9	sp|P35579|MYH9_HUMAN	20.41	ANLQIDQINTDLNLER		88.68	16	1755	1770	K	S
Myosin-9 OS=Homo sapiens (Human) GN=MYH9 PE=1 SV=4	MYH9	sp|P35579|MYH9_HUMAN	20.41	LQVELDNVTGLLSQSDSK		81.59	18	1278	1295	K	S
Myosin-9 OS=Homo sapiens (Human) GN=MYH9 PE=1 SV=4	MYH9	sp|P35579|MYH9_HUMAN	20.41	SMEAEMIQLQEELAAAER		40.97	18	1677	1694	K	A
Myosin-9 OS=Homo sapiens (Human) GN=MYH9 PE=1 SV=4	MYH9	sp|P35579|MYH9_HUMAN	20.41	VEDMAELTCLNEASVLHNLK	Carbamidomethyl (C9)	77.87	20	83	102	K	E
Myosin-9 OS=Homo sapiens (Human) GN=MYH9 PE=1 SV=4	MYH9	sp|P35579|MYH9_HUMAN	20.41	MQQNIQELEEQLEEEESAR		65.62	19	941	959	K	Q
Myosin-9 OS=Homo sapiens (Human) GN=MYH9 PE=1 SV=4	MYH9	sp|P35579|MYH9_HUMAN	20.41	LQQLFNHTMFILEQEEYQR		43.35	19	476	494	K	E
Myosin-9 OS=Homo sapiens (Human) GN=MYH9 PE=1 SV=4	MYH9	sp|P35579|MYH9_HUMAN	20.41	SGFEPASLKEEVGEEAIVELVENGK		107.96	25	39	63	K	K
Myosin-9 OS=Homo sapiens (Human) GN=MYH9 PE=1 SV=4	MYH9	sp|P35579|MYH9_HUMAN	20.41	DFSALESQLQDTQELLQEENRQK		38.79	23	1302	1324	K	L
Fatty acid synthase OS=Homo sapiens (Human) GN=FASN PE=1 SV=3	FASN	sp|P49327|FAS_HUMAN	15.37	GTPLISPLIK		25.4	10	826	835	R	W
Fatty acid synthase OS=Homo sapiens (Human) GN=FASN PE=1 SV=3	FASN	sp|P49327|FAS_HUMAN	15.37	AQVADVVVSR		53.12	10	1073	1082	K	W
Fatty acid synthase OS=Homo sapiens (Human) GN=FASN PE=1 SV=3	FASN	sp|P49327|FAS_HUMAN	15.37	LSFFFDFR		50.49	8	144	151	R	G
Fatty acid synthase OS=Homo sapiens (Human) GN=FASN PE=1 SV=3	FASN	sp|P49327|FAS_HUMAN	15.37	VSVHVIEGDHR		37.47	11	2472	2482	K	T
Fatty acid synthase OS=Homo sapiens (Human) GN=FASN PE=1 SV=3	FASN	sp|P49327|FAS_HUMAN	15.37	AALQEELQLCK	Carbamidomethyl (C10)	33.7	11	1132	1142	R	G
Fatty acid synthase OS=Homo sapiens (Human) GN=FASN PE=1 SV=3	FASN	sp|P49327|FAS_HUMAN	15.37	DLVEAVAHILGIR		77.78	13	2126	2138	R	D
Fatty acid synthase OS=Homo sapiens (Human) GN=FASN PE=1 SV=3	FASN	sp|P49327|FAS_HUMAN	15.37	VLQGDLVMNVYR		39.23	12	1496	1507	K	D
Fatty acid synthase OS=Homo sapiens (Human) GN=FASN PE=1 SV=3	FASN	sp|P49327|FAS_HUMAN	15.37	VVEVLAGHGHLYSR		73.73	14	1242	1255	K	I
Fatty acid synthase OS=Homo sapiens (Human) GN=FASN PE=1 SV=3	FASN	sp|P49327|FAS_HUMAN	15.37	EDGLAQQQTQLNLR		56.25	14	2207	2220	K	S
Fatty acid synthase OS=Homo sapiens (Human) GN=FASN PE=1 SV=3	FASN	sp|P49327|FAS_HUMAN	15.37	VVVQVLAEEPEAVLK		83.28	15	1852	1866	K	G
Fatty acid synthase OS=Homo sapiens (Human) GN=FASN PE=1 SV=3	FASN	sp|P49327|FAS_HUMAN	15.37	WTSQDSLLGMEFSGR		77.38	15	1592	1606	K	D
Fatty acid synthase OS=Homo sapiens (Human) GN=FASN PE=1 SV=3	FASN	sp|P49327|FAS_HUMAN	15.37	DTSFEQHVLWHTGGK		53.34	15	1725	1739	R	G
Fatty acid synthase OS=Homo sapiens (Human) GN=FASN PE=1 SV=3	FASN	sp|P49327|FAS_HUMAN	15.37	AINCATSGVVGLVNCLR	Carbamidomethyl (C4); Carbamidomethyl (C15)	66.7	17	1445	1461	K	R
Fatty acid synthase OS=Homo sapiens (Human) GN=FASN PE=1 SV=3	FASN	sp|P49327|FAS_HUMAN	15.37	VTVAGGVHISGLHTESAPR		78.87	19	1086	1104	R	R
Fatty acid synthase OS=Homo sapiens (Human) GN=FASN PE=1 SV=3	FASN	sp|P49327|FAS_HUMAN	15.37	WLSTSIPEAQWHSSLAR		38.87	17	712	728	R	T
Fatty acid synthase OS=Homo sapiens (Human) GN=FASN PE=1 SV=3	FASN	sp|P49327|FAS_HUMAN	15.37	AAPLDSIHSLAAYYIDCIR	Carbamidomethyl (C17)	55.05	19	2276	2294	R	Q
Fatty acid synthase OS=Homo sapiens (Human) GN=FASN PE=1 SV=3	FASN	sp|P49327|FAS_HUMAN	15.37	DNWVSFMDTMLQMSILGSAK		58.75	20	1024	1043	K	H
Fatty acid synthase OS=Homo sapiens (Human) GN=FASN PE=1 SV=3	FASN	sp|P49327|FAS_HUMAN	15.37	SYIIAGGLGGFGLELAQWLIQR		84.8	22	1886	1907	K	G
Fatty acid synthase OS=Homo sapiens (Human) GN=FASN PE=1 SV=3	FASN	sp|P49327|FAS_HUMAN	15.37	TLLEGSGLESIISIIHSSLAEPR		116.74	23	2483	2505	R	V
Fatty acid synthase OS=Homo sapiens (Human) GN=FASN PE=1 SV=3	FASN	sp|P49327|FAS_HUMAN	15.37	NVTFHGVLLDAFFNESSADWR		69.92	21	1788	1808	K	E
Fatty acid synthase OS=Homo sapiens (Human) GN=FASN PE=1 SV=3	FASN	sp|P49327|FAS_HUMAN	15.37	HSQDLAFLSMLNDIAAVPATAMPFR		44.27	25	444	468	R	G
Fatty acid synthase OS=Homo sapiens (Human) GN=FASN PE=1 SV=3	FASN	sp|P49327|FAS_HUMAN	15.37	MASCLEVLDLFLNQPHMVLSSFVLAEK	Carbamidomethyl (C4)	123.02	27	2088	2114	R	A
Fatty acid synthase OS=Homo sapiens (Human) GN=FASN PE=1 SV=3	FASN	sp|P49327|FAS_HUMAN	15.37	MASCLEVLDLFLNQPHMVLSSFVLAEK	Oxidation (M1); Carbamidomethyl (C4)	32.9	27	2088	2114	R	A
Fatty acid synthase OS=Homo sapiens (Human) GN=FASN PE=1 SV=3	FASN	sp|P49327|FAS_HUMAN	15.37	MASCLEVLDLFLNQPHMVLSSFVLAEK	Carbamidomethyl (C4); Oxidation (M17)	42.85	27	2088	2114	R	A
Fatty acid synthase OS=Homo sapiens (Human) GN=FASN PE=1 SV=3	FASN	sp|P49327|FAS_HUMAN	15.37	LTPGCEAEAETEAICFFVQQFTDMEHNR	Carbamidomethyl (C5); Carbamidomethyl (C15)	36.22	28	2355	2382	K	V
Tubulin alpha-1B chain OS=Homo sapiens (Human) GN=TUBA1B PE=1 SV=1	TUBA1B	sp|P68363|TBA1B_HUMAN	67.85	FDLMYAK		36.31	7	395	401	K	R
Tubulin alpha-1B chain OS=Homo sapiens (Human) GN=TUBA1B PE=1 SV=1	TUBA1B	sp|P68363|TBA1B_HUMAN	67.85	FDLMYAK	Oxidation (M4)	33.49	7	395	401	K	R
Tubulin alpha-1B chain OS=Homo sapiens (Human) GN=TUBA1B PE=1 SV=1	TUBA1B	sp|P68363|TBA1B_HUMAN	67.85	DVNAAIATIK		39.7	10	327	336	K	T
Tubulin alpha-1B chain OS=Homo sapiens (Human) GN=TUBA1B PE=1 SV=1	TUBA1B	sp|P68363|TBA1B_HUMAN	67.85	EIIDLVLDR		59.54	9	113	121	K	I
Tubulin alpha-1B chain OS=Homo sapiens (Human) GN=TUBA1B PE=1 SV=1	TUBA1B	sp|P68363|TBA1B_HUMAN	67.85	LDHKFDLMYAK		56.19	11	391	401	R	R
Tubulin alpha-1B chain OS=Homo sapiens (Human) GN=TUBA1B PE=1 SV=1	TUBA1B	sp|P68363|TBA1B_HUMAN	67.85	LISQIVSSITASLR		84.2	14	230	243	R	F
Tubulin alpha-1B chain OS=Homo sapiens (Human) GN=TUBA1B PE=1 SV=1	TUBA1B	sp|P68363|TBA1B_HUMAN	67.85	SIQFVDWCPTGFK	Carbamidomethyl (C8)	64.99	13	340	352	R	V
Tubulin alpha-1B chain OS=Homo sapiens (Human) GN=TUBA1B PE=1 SV=1	TUBA1B	sp|P68363|TBA1B_HUMAN	67.85	AVFVDLEPTVIDEVR		57.47	15	65	79	R	T
Tubulin alpha-1B chain OS=Homo sapiens (Human) GN=TUBA1B PE=1 SV=1	TUBA1B	sp|P68363|TBA1B_HUMAN	67.85	NLDIERPTYTNLNR		33.56	14	216	229	R	L
Tubulin alpha-1B chain OS=Homo sapiens (Human) GN=TUBA1B PE=1 SV=1	TUBA1B	sp|P68363|TBA1B_HUMAN	67.85	VGINYQPPTVVPGGDLAK		59.29	18	353	370	K	V
Tubulin alpha-1B chain OS=Homo sapiens (Human) GN=TUBA1B PE=1 SV=1	TUBA1B	sp|P68363|TBA1B_HUMAN	67.85	AVCMLSNTTAIAEAWAR	Carbamidomethyl (C3)	127.66	17	374	390	R	L
Tubulin alpha-1B chain OS=Homo sapiens (Human) GN=TUBA1B PE=1 SV=1	TUBA1B	sp|P68363|TBA1B_HUMAN	67.85	AVCMLSNTTAIAEAWAR	Carbamidomethyl (C3); Oxidation (M4)	93.01	17	374	390	R	L
Tubulin alpha-1B chain OS=Homo sapiens (Human) GN=TUBA1B PE=1 SV=1	TUBA1B	sp|P68363|TBA1B_HUMAN	67.85	TIGGGDDSFNTFFSETGAGK		78.88	20	41	60	K	H
Tubulin alpha-1B chain OS=Homo sapiens (Human) GN=TUBA1B PE=1 SV=1	TUBA1B	sp|P68363|TBA1B_HUMAN	67.85	AFVHWYVGEGMEEGEFSEAR		79	20	403	422	R	E
Tubulin alpha-1B chain OS=Homo sapiens (Human) GN=TUBA1B PE=1 SV=1	TUBA1B	sp|P68363|TBA1B_HUMAN	67.85	AFVHWYVGEGMEEGEFSEAR	Oxidation (M11)	77.34	20	403	422	R	E
Tubulin alpha-1B chain OS=Homo sapiens (Human) GN=TUBA1B PE=1 SV=1	TUBA1B	sp|P68363|TBA1B_HUMAN	67.85	DYEEVGVDSVEGEGEEEGEEY		86.87	21	431	451	K	-
Tubulin alpha-1B chain OS=Homo sapiens (Human) GN=TUBA1B PE=1 SV=1	TUBA1B	sp|P68363|TBA1B_HUMAN	67.85	FDGALNVDLTEFQTNLVPYPR		30.09	21	244	264	R	I
Tubulin alpha-1B chain OS=Homo sapiens (Human) GN=TUBA1B PE=1 SV=1	TUBA1B	sp|P68363|TBA1B_HUMAN	67.85	RAFVHWYVGEGMEEGEFSEAR		53.25	21	402	422	K	E
Tubulin alpha-1B chain OS=Homo sapiens (Human) GN=TUBA1B PE=1 SV=1	TUBA1B	sp|P68363|TBA1B_HUMAN	67.85	AYHEQLSVAEITNACFEPANQMVK	Carbamidomethyl (C15)	62.41	24	281	304	K	C
Tubulin alpha-1B chain OS=Homo sapiens (Human) GN=TUBA1B PE=1 SV=1	TUBA1B	sp|P68363|TBA1B_HUMAN	67.85	AYHEQLSVAEITNACFEPANQMVK	Carbamidomethyl (C15); Oxidation (M22)	82.06	24	281	304	K	C
Tubulin alpha-1B chain OS=Homo sapiens (Human) GN=TUBA1B PE=1 SV=1	TUBA1B	sp|P68363|TBA1B_HUMAN	67.85	AFVHWYVGEGMEEGEFSEAREDMAALEK		59.26	28	403	430	R	D
Tubulin alpha-1B chain OS=Homo sapiens (Human) GN=TUBA1B PE=1 SV=1	TUBA1B	sp|P68363|TBA1B_HUMAN	67.85	AFVHWYVGEGMEEGEFSEAREDMAALEK	Oxidation (M11)	41.63	28	403	430	R	D
Tubulin alpha-1B chain OS=Homo sapiens (Human) GN=TUBA1B PE=1 SV=1	TUBA1B	sp|P68363|TBA1B_HUMAN	67.85	LADQCTGLQGFLVFHSFGGGTGSGFTSLLMER	Carbamidomethyl (C5)	93.09	32	125	156	K	L
Tubulin alpha-1B chain OS=Homo sapiens (Human) GN=TUBA1B PE=1 SV=1	TUBA1B	sp|P68363|TBA1B_HUMAN	67.85	ECISIHVGQAGVQIGNACWELYCLEHGIQPDGQMPSDK	Carbamidomethyl (C2); Carbamidomethyl (C18); Carbamidomethyl (C23)	35.94	38	3	40	R	T
Titin OS=Homo sapiens (Human) GN=TTN PE=1 SV=4	TTN	sp|Q8WZ42|TITIN_HUMAN	1.55	LFVTGIR		37.24	7	12494	12500	R	L
Titin OS=Homo sapiens (Human) GN=TTN PE=1 SV=4	TTN	sp|Q8WZ42|TITIN_HUMAN	1.55	LIVEGAVVEFVK		55.8	12	2260	2271	K	E
Titin OS=Homo sapiens (Human) GN=TTN PE=1 SV=4	TTN	sp|Q8WZ42|TITIN_HUMAN	1.55	STITLDWKEPR		78.89	11	16236	16246	K	S
Titin OS=Homo sapiens (Human) GN=TTN PE=1 SV=4	TTN	sp|Q8WZ42|TITIN_HUMAN	1.55	GLEEGKEYQFR		48.7	11	15570	15580	K	V
Titin OS=Homo sapiens (Human) GN=TTN PE=1 SV=4	TTN	sp|Q8WZ42|TITIN_HUMAN	1.55	AEAVATVVAAVDQAR		60.51	15	699	713	K	V
Titin OS=Homo sapiens (Human) GN=TTN PE=1 SV=4	TTN	sp|Q8WZ42|TITIN_HUMAN	1.55	MTLVENTATLTVLK		65.01	14	8187	8200	K	V
Titin OS=Homo sapiens (Human) GN=TTN PE=1 SV=4	TTN	sp|Q8WZ42|TITIN_HUMAN	1.55	LAWTNVASEVQVTK		70.25	14	22527	22540	R	L
Titin OS=Homo sapiens (Human) GN=TTN PE=1 SV=4	TTN	sp|Q8WZ42|TITIN_HUMAN	1.55	MLPPEIELDADLRK		63.4	14	22782	22795	R	V
Titin OS=Homo sapiens (Human) GN=TTN PE=1 SV=4	TTN	sp|Q8WZ42|TITIN_HUMAN	1.55	YFSMSFENNVASFR		34.05	14	6113	6126	R	I
Titin OS=Homo sapiens (Human) GN=TTN PE=1 SV=4	TTN	sp|Q8WZ42|TITIN_HUMAN	1.55	LVVDDTCTLVIPQSR	Carbamidomethyl (C7)	36.83	15	17100	17114	K	R
Titin OS=Homo sapiens (Human) GN=TTN PE=1 SV=4	TTN	sp|Q8WZ42|TITIN_HUMAN	1.55	SDTGTYIIEAVNVCGR	Carbamidomethyl (C14)	46.6	16	14683	14698	R	A
Titin OS=Homo sapiens (Human) GN=TTN PE=1 SV=4	TTN	sp|Q8WZ42|TITIN_HUMAN	1.55	TSGMLTVLEEEAVFTK		32.11	16	13379	13394	R	N
Titin OS=Homo sapiens (Human) GN=TTN PE=1 SV=4	TTN	sp|Q8WZ42|TITIN_HUMAN	1.55	DTTTTTWHMVSATVAR		55.66	16	25373	25388	R	T
Titin OS=Homo sapiens (Human) GN=TTN PE=1 SV=4	TTN	sp|Q8WZ42|TITIN_HUMAN	1.55	VLWYKDETEIQESSK		32.16	15	8264	8278	K	F
Titin OS=Homo sapiens (Human) GN=TTN PE=1 SV=4	TTN	sp|Q8WZ42|TITIN_HUMAN	1.55	RSDTGTYIIEAVNVCGR	Carbamidomethyl (C15)	36.32	17	14682	14698	K	A
Titin OS=Homo sapiens (Human) GN=TTN PE=1 SV=4	TTN	sp|Q8WZ42|TITIN_HUMAN	1.55	MNMEITDVLGSTSLFVR		86.87	17	28930	28946	R	D
Titin OS=Homo sapiens (Human) GN=TTN PE=1 SV=4	TTN	sp|Q8WZ42|TITIN_HUMAN	1.55	NRVGTGEPVETDNPVEAR		58.86	18	14095	14112	R	S
Titin OS=Homo sapiens (Human) GN=TTN PE=1 SV=4	TTN	sp|Q8WZ42|TITIN_HUMAN	1.55	EVTEITEIEEEYEISK		46.95	16	33167	33182	R	H
Titin OS=Homo sapiens (Human) GN=TTN PE=1 SV=4	TTN	sp|Q8WZ42|TITIN_HUMAN	1.55	AINIAGETSSHAFLLVQAK		33.92	19	2153	2171	K	Q
Titin OS=Homo sapiens (Human) GN=TTN PE=1 SV=4	TTN	sp|Q8WZ42|TITIN_HUMAN	1.55	NLFSVPGAPDKPTVSSVTR		65.23	19	17239	17257	R	N
Titin OS=Homo sapiens (Human) GN=TTN PE=1 SV=4	TTN	sp|Q8WZ42|TITIN_HUMAN	1.55	IDSTVSQDSAWYTATAINK		82.04	19	1617	1635	K	A
Titin OS=Homo sapiens (Human) GN=TTN PE=1 SV=4	TTN	sp|Q8WZ42|TITIN_HUMAN	1.55	AVNKAGESEPSEPSDPVLCR	Carbamidomethyl (C19)	66.14	20	14986	15005	R	E
Titin OS=Homo sapiens (Human) GN=TTN PE=1 SV=4	TTN	sp|Q8WZ42|TITIN_HUMAN	1.55	AMNYDEEVDETREVSMTK		37.55	18	32148	32165	R	A
Titin OS=Homo sapiens (Human) GN=TTN PE=1 SV=4	TTN	sp|Q8WZ42|TITIN_HUMAN	1.55	ADIHTTDSFSTLTVENCNR	Carbamidomethyl (C17)	32.96	19	29329	29347	R	N
Titin OS=Homo sapiens (Human) GN=TTN PE=1 SV=4	TTN	sp|Q8WZ42|TITIN_HUMAN	1.55	DAAIIDVTSSFTSLVLDNVNR		45.36	21	23912	23932	R	Y
Titin OS=Homo sapiens (Human) GN=TTN PE=1 SV=4	TTN	sp|Q8WZ42|TITIN_HUMAN	1.55	VSVYSVDVITPLKDVNVIEGTK		47.16	22	2440	2461	R	A
Titin OS=Homo sapiens (Human) GN=TTN PE=1 SV=4	TTN	sp|Q8WZ42|TITIN_HUMAN	1.55	LLQNSENITIENTEHYTHLVMK		26.84	22	31595	31616	K	N
Titin OS=Homo sapiens (Human) GN=TTN PE=1 SV=4	TTN	sp|Q8WZ42|TITIN_HUMAN	1.55	YTCLAENEAGSQTSVGELIVKEPAK	Carbamidomethyl (C3)	45.39	25	4921	4945	K	I
Titin OS=Homo sapiens (Human) GN=TTN PE=1 SV=4	TTN	sp|Q8WZ42|TITIN_HUMAN	1.55	DDKELQTNALVCVENTTDLASILIK	Carbamidomethyl (C12)	32.96	25	27836	27860	K	D
Titin OS=Homo sapiens (Human) GN=TTN PE=1 SV=4	TTN	sp|Q8WZ42|TITIN_HUMAN	1.55	VHFLSILTIDTSDAEDYSCVLVEDENVK	Carbamidomethyl (C19)	49.43	28	2228	2255	K	T
Titin OS=Homo sapiens (Human) GN=TTN PE=1 SV=4	TTN	sp|Q8WZ42|TITIN_HUMAN	1.55	THTLTVMTEEQEDEGVYTCIATNEVGEVETSSK	Carbamidomethyl (C19)	30.16	33	31514	31546	R	L
Tubulin alpha-1A chain OS=Homo sapiens (Human) GN=TUBA1A PE=1 SV=1	TUBA1A	sp|Q71U36|TBA1A_HUMAN	64.75	FDLMYAK		36.31	7	395	401	K	R
Tubulin alpha-1A chain OS=Homo sapiens (Human) GN=TUBA1A PE=1 SV=1	TUBA1A	sp|Q71U36|TBA1A_HUMAN	64.75	FDLMYAK	Oxidation (M4)	33.49	7	395	401	K	R
Tubulin alpha-1A chain OS=Homo sapiens (Human) GN=TUBA1A PE=1 SV=1	TUBA1A	sp|Q71U36|TBA1A_HUMAN	64.75	DVNAAIATIK		39.7	10	327	336	K	T
Tubulin alpha-1A chain OS=Homo sapiens (Human) GN=TUBA1A PE=1 SV=1	TUBA1A	sp|Q71U36|TBA1A_HUMAN	64.75	EIIDLVLDR		59.54	9	113	121	K	I
Tubulin alpha-1A chain OS=Homo sapiens (Human) GN=TUBA1A PE=1 SV=1	TUBA1A	sp|Q71U36|TBA1A_HUMAN	64.75	LDHKFDLMYAK		56.19	11	391	401	R	R
Tubulin alpha-1A chain OS=Homo sapiens (Human) GN=TUBA1A PE=1 SV=1	TUBA1A	sp|Q71U36|TBA1A_HUMAN	64.75	TIQFVDWCPTGFK	Carbamidomethyl (C8)	43.57	13	340	352	R	V
Tubulin alpha-1A chain OS=Homo sapiens (Human) GN=TUBA1A PE=1 SV=1	TUBA1A	sp|Q71U36|TBA1A_HUMAN	64.75	AVFVDLEPTVIDEVR		57.47	15	65	79	R	T
Tubulin alpha-1A chain OS=Homo sapiens (Human) GN=TUBA1A PE=1 SV=1	TUBA1A	sp|Q71U36|TBA1A_HUMAN	64.75	NLDIERPTYTNLNR		33.56	14	216	229	R	L
Tubulin alpha-1A chain OS=Homo sapiens (Human) GN=TUBA1A PE=1 SV=1	TUBA1A	sp|Q71U36|TBA1A_HUMAN	64.75	VGINYQPPTVVPGGDLAK		59.29	18	353	370	K	V
Tubulin alpha-1A chain OS=Homo sapiens (Human) GN=TUBA1A PE=1 SV=1	TUBA1A	sp|Q71U36|TBA1A_HUMAN	64.75	AVCMLSNTTAIAEAWAR	Carbamidomethyl (C3)	127.66	17	374	390	R	L
Tubulin alpha-1A chain OS=Homo sapiens (Human) GN=TUBA1A PE=1 SV=1	TUBA1A	sp|Q71U36|TBA1A_HUMAN	64.75	AVCMLSNTTAIAEAWAR	Carbamidomethyl (C3); Oxidation (M4)	93.01	17	374	390	R	L
Tubulin alpha-1A chain OS=Homo sapiens (Human) GN=TUBA1A PE=1 SV=1	TUBA1A	sp|Q71U36|TBA1A_HUMAN	64.75	TIGGGDDSFNTFFSETGAGK		78.88	20	41	60	K	H
Tubulin alpha-1A chain OS=Homo sapiens (Human) GN=TUBA1A PE=1 SV=1	TUBA1A	sp|Q71U36|TBA1A_HUMAN	64.75	AFVHWYVGEGMEEGEFSEAR		79	20	403	422	R	E
Tubulin alpha-1A chain OS=Homo sapiens (Human) GN=TUBA1A PE=1 SV=1	TUBA1A	sp|Q71U36|TBA1A_HUMAN	64.75	AFVHWYVGEGMEEGEFSEAR	Oxidation (M11)	77.34	20	403	422	R	E
Tubulin alpha-1A chain OS=Homo sapiens (Human) GN=TUBA1A PE=1 SV=1	TUBA1A	sp|Q71U36|TBA1A_HUMAN	64.75	DYEEVGVDSVEGEGEEEGEEY		86.87	21	431	451	K	-
Tubulin alpha-1A chain OS=Homo sapiens (Human) GN=TUBA1A PE=1 SV=1	TUBA1A	sp|Q71U36|TBA1A_HUMAN	64.75	FDGALNVDLTEFQTNLVPYPR		30.09	21	244	264	R	I
Tubulin alpha-1A chain OS=Homo sapiens (Human) GN=TUBA1A PE=1 SV=1	TUBA1A	sp|Q71U36|TBA1A_HUMAN	64.75	RAFVHWYVGEGMEEGEFSEAR		53.25	21	402	422	K	E
Tubulin alpha-1A chain OS=Homo sapiens (Human) GN=TUBA1A PE=1 SV=1	TUBA1A	sp|Q71U36|TBA1A_HUMAN	64.75	AYHEQLSVAEITNACFEPANQMVK	Carbamidomethyl (C15)	62.41	24	281	304	K	C
Tubulin alpha-1A chain OS=Homo sapiens (Human) GN=TUBA1A PE=1 SV=1	TUBA1A	sp|Q71U36|TBA1A_HUMAN	64.75	AYHEQLSVAEITNACFEPANQMVK	Carbamidomethyl (C15); Oxidation (M22)	82.06	24	281	304	K	C
Tubulin alpha-1A chain OS=Homo sapiens (Human) GN=TUBA1A PE=1 SV=1	TUBA1A	sp|Q71U36|TBA1A_HUMAN	64.75	AFVHWYVGEGMEEGEFSEAREDMAALEK		59.26	28	403	430	R	D
Tubulin alpha-1A chain OS=Homo sapiens (Human) GN=TUBA1A PE=1 SV=1	TUBA1A	sp|Q71U36|TBA1A_HUMAN	64.75	AFVHWYVGEGMEEGEFSEAREDMAALEK	Oxidation (M11)	41.63	28	403	430	R	D
Tubulin alpha-1A chain OS=Homo sapiens (Human) GN=TUBA1A PE=1 SV=1	TUBA1A	sp|Q71U36|TBA1A_HUMAN	64.75	LADQCTGLQGFLVFHSFGGGTGSGFTSLLMER	Carbamidomethyl (C5)	93.09	32	125	156	K	L
Tubulin alpha-1A chain OS=Homo sapiens (Human) GN=TUBA1A PE=1 SV=1	TUBA1A	sp|Q71U36|TBA1A_HUMAN	64.75	ECISIHVGQAGVQIGNACWELYCLEHGIQPDGQMPSDK	Carbamidomethyl (C2); Carbamidomethyl (C18); Carbamidomethyl (C23)	35.94	38	3	40	R	T
Tubulin alpha-1C chain OS=Homo sapiens (Human) GN=TUBA1C PE=1 SV=1	TUBA1C	sp|Q9BQE3|TBA1C_HUMAN	63.47	FDLMYAK		36.31	7	395	401	K	R
Tubulin alpha-1C chain OS=Homo sapiens (Human) GN=TUBA1C PE=1 SV=1	TUBA1C	sp|Q9BQE3|TBA1C_HUMAN	63.47	FDLMYAK	Oxidation (M4)	33.49	7	395	401	K	R
Tubulin alpha-1C chain OS=Homo sapiens (Human) GN=TUBA1C PE=1 SV=1	TUBA1C	sp|Q9BQE3|TBA1C_HUMAN	63.47	DVNAAIATIK		39.7	10	327	336	K	T
Tubulin alpha-1C chain OS=Homo sapiens (Human) GN=TUBA1C PE=1 SV=1	TUBA1C	sp|Q9BQE3|TBA1C_HUMAN	63.47	EIIDLVLDR		59.54	9	113	121	K	I
Tubulin alpha-1C chain OS=Homo sapiens (Human) GN=TUBA1C PE=1 SV=1	TUBA1C	sp|Q9BQE3|TBA1C_HUMAN	63.47	LDHKFDLMYAK		56.19	11	391	401	R	R
Tubulin alpha-1C chain OS=Homo sapiens (Human) GN=TUBA1C PE=1 SV=1	TUBA1C	sp|Q9BQE3|TBA1C_HUMAN	63.47	LISQIVSSITASLR		84.2	14	230	243	R	F
Tubulin alpha-1C chain OS=Homo sapiens (Human) GN=TUBA1C PE=1 SV=1	TUBA1C	sp|Q9BQE3|TBA1C_HUMAN	63.47	TIQFVDWCPTGFK	Carbamidomethyl (C8)	43.57	13	340	352	R	V
Tubulin alpha-1C chain OS=Homo sapiens (Human) GN=TUBA1C PE=1 SV=1	TUBA1C	sp|Q9BQE3|TBA1C_HUMAN	63.47	AVFVDLEPTVIDEVR		57.47	15	65	79	R	T
Tubulin alpha-1C chain OS=Homo sapiens (Human) GN=TUBA1C PE=1 SV=1	TUBA1C	sp|Q9BQE3|TBA1C_HUMAN	63.47	NLDIERPTYTNLNR		33.56	14	216	229	R	L
Tubulin alpha-1C chain OS=Homo sapiens (Human) GN=TUBA1C PE=1 SV=1	TUBA1C	sp|Q9BQE3|TBA1C_HUMAN	63.47	VGINYQPPTVVPGGDLAK		59.29	18	353	370	K	V
Tubulin alpha-1C chain OS=Homo sapiens (Human) GN=TUBA1C PE=1 SV=1	TUBA1C	sp|Q9BQE3|TBA1C_HUMAN	63.47	AVCMLSNTTAVAEAWAR	Carbamidomethyl (C3)	135.38	17	374	390	R	L
Tubulin alpha-1C chain OS=Homo sapiens (Human) GN=TUBA1C PE=1 SV=1	TUBA1C	sp|Q9BQE3|TBA1C_HUMAN	63.47	AVCMLSNTTAVAEAWAR	Carbamidomethyl (C3); Oxidation (M4)	50.77	17	374	390	R	L
Tubulin alpha-1C chain OS=Homo sapiens (Human) GN=TUBA1C PE=1 SV=1	TUBA1C	sp|Q9BQE3|TBA1C_HUMAN	63.47	TIGGGDDSFNTFFSETGAGK		78.88	20	41	60	K	H
Tubulin alpha-1C chain OS=Homo sapiens (Human) GN=TUBA1C PE=1 SV=1	TUBA1C	sp|Q9BQE3|TBA1C_HUMAN	63.47	AFVHWYVGEGMEEGEFSEAR		79	20	403	422	R	E
Tubulin alpha-1C chain OS=Homo sapiens (Human) GN=TUBA1C PE=1 SV=1	TUBA1C	sp|Q9BQE3|TBA1C_HUMAN	63.47	AFVHWYVGEGMEEGEFSEAR	Oxidation (M11)	77.34	20	403	422	R	E
Tubulin alpha-1C chain OS=Homo sapiens (Human) GN=TUBA1C PE=1 SV=1	TUBA1C	sp|Q9BQE3|TBA1C_HUMAN	63.47	FDGALNVDLTEFQTNLVPYPR		30.09	21	244	264	R	I
Tubulin alpha-1C chain OS=Homo sapiens (Human) GN=TUBA1C PE=1 SV=1	TUBA1C	sp|Q9BQE3|TBA1C_HUMAN	63.47	RAFVHWYVGEGMEEGEFSEAR		53.25	21	402	422	K	E
Tubulin alpha-1C chain OS=Homo sapiens (Human) GN=TUBA1C PE=1 SV=1	TUBA1C	sp|Q9BQE3|TBA1C_HUMAN	63.47	AYHEQLTVAEITNACFEPANQMVK	Carbamidomethyl (C15)	74.78	24	281	304	K	C
Tubulin alpha-1C chain OS=Homo sapiens (Human) GN=TUBA1C PE=1 SV=1	TUBA1C	sp|Q9BQE3|TBA1C_HUMAN	63.47	AYHEQLTVAEITNACFEPANQMVK	Carbamidomethyl (C15); Oxidation (M22)	90.18	24	281	304	K	C
Tubulin alpha-1C chain OS=Homo sapiens (Human) GN=TUBA1C PE=1 SV=1	TUBA1C	sp|Q9BQE3|TBA1C_HUMAN	63.47	AFVHWYVGEGMEEGEFSEAREDMAALEK		59.26	28	403	430	R	D
Tubulin alpha-1C chain OS=Homo sapiens (Human) GN=TUBA1C PE=1 SV=1	TUBA1C	sp|Q9BQE3|TBA1C_HUMAN	63.47	AFVHWYVGEGMEEGEFSEAREDMAALEK	Oxidation (M11)	41.63	28	403	430	R	D
Tubulin alpha-1C chain OS=Homo sapiens (Human) GN=TUBA1C PE=1 SV=1	TUBA1C	sp|Q9BQE3|TBA1C_HUMAN	63.47	LADQCTGLQGFLVFHSFGGGTGSGFTSLLMER	Carbamidomethyl (C5)	93.09	32	125	156	K	L
Tubulin alpha-1C chain OS=Homo sapiens (Human) GN=TUBA1C PE=1 SV=1	TUBA1C	sp|Q9BQE3|TBA1C_HUMAN	63.47	ECISIHVGQAGVQIGNACWELYCLEHGIQPDGQMPSDK	Carbamidomethyl (C2); Carbamidomethyl (C18); Carbamidomethyl (C23)	35.94	38	3	40	R	T
Glyceraldehyde-3-phosphate dehydrogenase OS=Homo sapiens (Human) GN=GAPDH PE=1 SV=3	GAPDH	sp|P04406|G3P_HUMAN	45.67	VVDLMAHMASKE		95.2	12	324	335	R	-
Glyceraldehyde-3-phosphate dehydrogenase OS=Homo sapiens (Human) GN=GAPDH PE=1 SV=3	GAPDH	sp|P04406|G3P_HUMAN	45.67	VPTANVSVVDLTCR	Carbamidomethyl (C13)	81.04	14	235	248	R	L
Glyceraldehyde-3-phosphate dehydrogenase OS=Homo sapiens (Human) GN=GAPDH PE=1 SV=3	GAPDH	sp|P04406|G3P_HUMAN	45.67	LISWYDNEFGYSNR		110.62	14	310	323	K	V
Glyceraldehyde-3-phosphate dehydrogenase OS=Homo sapiens (Human) GN=GAPDH PE=1 SV=3	GAPDH	sp|P04406|G3P_HUMAN	45.67	IISNASCTTNCLAPLAK	Carbamidomethyl (C7); Carbamidomethyl (C11)	47.26	17	146	162	K	V
Glyceraldehyde-3-phosphate dehydrogenase OS=Homo sapiens (Human) GN=GAPDH PE=1 SV=3	GAPDH	sp|P04406|G3P_HUMAN	45.67	VIISAPSADAPMFVMGVNHEK		64.84	21	119	139	R	Y
Glyceraldehyde-3-phosphate dehydrogenase OS=Homo sapiens (Human) GN=GAPDH PE=1 SV=3	GAPDH	sp|P04406|G3P_HUMAN	45.67	WGDAGAEYVVESTGVFTTMEK		50.4	21	87	107	K	A
Glyceraldehyde-3-phosphate dehydrogenase OS=Homo sapiens (Human) GN=GAPDH PE=1 SV=3	GAPDH	sp|P04406|G3P_HUMAN	45.67	WGDAGAEYVVESTGVFTTMEK	Oxidation (M19)	66.19	21	87	107	K	A
Glyceraldehyde-3-phosphate dehydrogenase OS=Homo sapiens (Human) GN=GAPDH PE=1 SV=3	GAPDH	sp|P04406|G3P_HUMAN	45.67	IKWGDAGAEYVVESTGVFTTMEK		62.4	23	85	107	K	A
Glyceraldehyde-3-phosphate dehydrogenase OS=Homo sapiens (Human) GN=GAPDH PE=1 SV=3	GAPDH	sp|P04406|G3P_HUMAN	45.67	VIHDNFGIVEGLMTTVHAITATQK		167.26	24	163	186	K	T
Glyceraldehyde-3-phosphate dehydrogenase OS=Homo sapiens (Human) GN=GAPDH PE=1 SV=3	GAPDH	sp|P04406|G3P_HUMAN	45.67	VIHDNFGIVEGLMTTVHAITATQK	Oxidation (M13)	54.44	24	163	186	K	T
Glyceraldehyde-3-phosphate dehydrogenase OS=Homo sapiens (Human) GN=GAPDH PE=1 SV=3	GAPDH	sp|P04406|G3P_HUMAN	45.67	VDIVAINDPFIDLNYMVYMFQYDSTHGK		149.12	28	28	55	K	F
Glyceraldehyde-3-phosphate dehydrogenase OS=Homo sapiens (Human) GN=GAPDH PE=1 SV=3	GAPDH	sp|P04406|G3P_HUMAN	45.67	VDIVAINDPFIDLNYMVYMFQYDSTHGK	Oxidation (M19)	120.15	28	28	55	K	F
Glyceraldehyde-3-phosphate dehydrogenase OS=Homo sapiens (Human) GN=GAPDH PE=1 SV=3	GAPDH	sp|P04406|G3P_HUMAN	45.67	VDIVAINDPFIDLNYMVYMFQYDSTHGK	Oxidation (M16)	75.58	28	28	55	K	F
Glyceraldehyde-3-phosphate dehydrogenase OS=Homo sapiens (Human) GN=GAPDH PE=1 SV=3	GAPDH	sp|P04406|G3P_HUMAN	45.67	VDIVAINDPFIDLNYMVYMFQYDSTHGK	Oxidation (M16); Oxidation (M19)	66.24	28	28	55	K	F
Heat shock protein HSP 90-beta OS=Homo sapiens (Human) GN=HSP90AB1 PE=1 SV=4	HSP90AB1	sp|P08238|HS90B_HUMAN	42.82	ALLFIPR		49.91	7	331	337	R	R
Heat shock protein HSP 90-beta OS=Homo sapiens (Human) GN=HSP90AB1 PE=1 SV=4	HSP90AB1	sp|P08238|HS90B_HUMAN	42.82	LGIHEDSTNR		51.89	10	439	448	K	R
Heat shock protein HSP 90-beta OS=Homo sapiens (Human) GN=HSP90AB1 PE=1 SV=4	HSP90AB1	sp|P08238|HS90B_HUMAN	42.82	SIYYITGESK		32.92	10	482	491	K	E
Heat shock protein HSP 90-beta OS=Homo sapiens (Human) GN=HSP90AB1 PE=1 SV=4	HSP90AB1	sp|P08238|HS90B_HUMAN	42.82	ADLINNLGTIAK		30.49	12	96	107	K	S
Heat shock protein HSP 90-beta OS=Homo sapiens (Human) GN=HSP90AB1 PE=1 SV=4	HSP90AB1	sp|P08238|HS90B_HUMAN	42.82	DNSTMGYMMAK		26.68	11	613	623	R	K
Heat shock protein HSP 90-beta OS=Homo sapiens (Human) GN=HSP90AB1 PE=1 SV=4	HSP90AB1	sp|P08238|HS90B_HUMAN	42.82	EQVANSAFVER		54.03	11	492	502	K	V
Heat shock protein HSP 90-beta OS=Homo sapiens (Human) GN=HSP90AB1 PE=1 SV=4	HSP90AB1	sp|P08238|HS90B_HUMAN	42.82	HFSVEGQLEFR		38.83	11	320	330	K	A
Heat shock protein HSP 90-beta OS=Homo sapiens (Human) GN=HSP90AB1 PE=1 SV=4	HSP90AB1	sp|P08238|HS90B_HUMAN	42.82	TLTLVDTGIGMTK		76.24	13	83	95	R	A
Heat shock protein HSP 90-beta OS=Homo sapiens (Human) GN=HSP90AB1 PE=1 SV=4	HSP90AB1	sp|P08238|HS90B_HUMAN	42.82	TLTLVDTGIGMTK	Oxidation (M11)	66.18	13	83	95	R	A
Heat shock protein HSP 90-beta OS=Homo sapiens (Human) GN=HSP90AB1 PE=1 SV=4	HSP90AB1	sp|P08238|HS90B_HUMAN	42.82	GVVDSEDLPLNISR		86.15	14	379	392	R	E
Heat shock protein HSP 90-beta OS=Homo sapiens (Human) GN=HSP90AB1 PE=1 SV=4	HSP90AB1	sp|P08238|HS90B_HUMAN	42.82	SLTNDWEDHLAVK		51.91	13	307	319	K	H
Heat shock protein HSP 90-beta OS=Homo sapiens (Human) GN=HSP90AB1 PE=1 SV=4	HSP90AB1	sp|P08238|HS90B_HUMAN	42.82	ELISNASDALDKIR		52.91	14	42	55	R	Y
Heat shock protein HSP 90-beta OS=Homo sapiens (Human) GN=HSP90AB1 PE=1 SV=4	HSP90AB1	sp|P08238|HS90B_HUMAN	42.82	HSQFIGYPITLYLEK		58.71	15	205	219	K	E
Heat shock protein HSP 90-beta OS=Homo sapiens (Human) GN=HSP90AB1 PE=1 SV=4	HSP90AB1	sp|P08238|HS90B_HUMAN	42.82	NPDDITQEEYGEFYK		38.27	15	292	306	R	S
Heat shock protein HSP 90-beta OS=Homo sapiens (Human) GN=HSP90AB1 PE=1 SV=4	HSP90AB1	sp|P08238|HS90B_HUMAN	42.82	KHLEINPDHPIVETLR		47.49	16	624	639	K	Q
Heat shock protein HSP 90-beta OS=Homo sapiens (Human) GN=HSP90AB1 PE=1 SV=4	HSP90AB1	sp|P08238|HS90B_HUMAN	42.82	CLELFSELAEDKENYK	Carbamidomethyl (C1)	66.81	16	412	427	K	K
Heat shock protein HSP 90-beta OS=Homo sapiens (Human) GN=HSP90AB1 PE=1 SV=4	HSP90AB1	sp|P08238|HS90B_HUMAN	42.82	VILHLKEDQTEYLEER		86.5	16	181	196	K	R
Heat shock protein HSP 90-beta OS=Homo sapiens (Human) GN=HSP90AB1 PE=1 SV=4	HSP90AB1	sp|P08238|HS90B_HUMAN	42.82	YHTSQSGDEMTSLSEYVSR		89.11	19	457	475	R	M
Heat shock protein HSP 90-beta OS=Homo sapiens (Human) GN=HSP90AB1 PE=1 SV=4	HSP90AB1	sp|P08238|HS90B_HUMAN	42.82	YHTSQSGDEMTSLSEYVSR	Oxidation (M10)	48.17	19	457	475	R	M
Heat shock protein HSP 90-beta OS=Homo sapiens (Human) GN=HSP90AB1 PE=1 SV=4	HSP90AB1	sp|P08238|HS90B_HUMAN	42.82	HNDDEQYAWESSAGGSFTVR		65.81	20	149	168	K	A
Heat shock protein HSP 90-beta OS=Homo sapiens (Human) GN=HSP90AB1 PE=1 SV=4	HSP90AB1	sp|P08238|HS90B_HUMAN	42.82	VFIMDSCDELIPEYLNFIR	Carbamidomethyl (C7)	47.71	19	360	378	R	G
Heat shock protein HSP 90-beta OS=Homo sapiens (Human) GN=HSP90AB1 PE=1 SV=4	HSP90AB1	sp|P08238|HS90B_HUMAN	42.82	SIYYITGESKEQVANSAFVER		83.73	21	482	502	K	V
Heat shock protein HSP 90-beta OS=Homo sapiens (Human) GN=HSP90AB1 PE=1 SV=4	HSP90AB1	sp|P08238|HS90B_HUMAN	42.82	RGFEVVYMTEPIDEYCVQQLK	Carbamidomethyl (C16)	47.93	21	506	526	K	E
Heat shock protein HSP 90-beta OS=Homo sapiens (Human) GN=HSP90AB1 PE=1 SV=4	HSP90AB1	sp|P08238|HS90B_HUMAN	42.82	DLVVLLFETALLSSGFSLEDPQTHSNR		130.99	27	653	679	K	I
Tubulin beta chain OS=Homo sapiens (Human) GN=TUBB PE=1 SV=2	TUBB	sp|P07437|TBB5_HUMAN	52.03	YLTVAAVFR		52.06	9	310	318	R	G
Tubulin beta chain OS=Homo sapiens (Human) GN=TUBB PE=1 SV=2	TUBB	sp|P07437|TBB5_HUMAN	52.03	LAVNMVPFPR		52.72	10	253	262	K	L
Tubulin beta chain OS=Homo sapiens (Human) GN=TUBB PE=1 SV=2	TUBB	sp|P07437|TBB5_HUMAN	52.03	ISEQFTAMFR		50.45	10	381	390	R	R
Tubulin beta chain OS=Homo sapiens (Human) GN=TUBB PE=1 SV=2	TUBB	sp|P07437|TBB5_HUMAN	52.03	FPGQLNADLRK		50.85	11	242	252	R	L
Tubulin beta chain OS=Homo sapiens (Human) GN=TUBB PE=1 SV=2	TUBB	sp|P07437|TBB5_HUMAN	52.03	ISVYYNEATGGK		60.85	12	47	58	R	Y
Tubulin beta chain OS=Homo sapiens (Human) GN=TUBB PE=1 SV=2	TUBB	sp|P07437|TBB5_HUMAN	52.03	IMNTFSVVPSPK		59.1	12	163	174	R	V
Tubulin beta chain OS=Homo sapiens (Human) GN=TUBB PE=1 SV=2	TUBB	sp|P07437|TBB5_HUMAN	52.03	RISEQFTAMFR		54.21	11	380	390	K	R
Tubulin beta chain OS=Homo sapiens (Human) GN=TUBB PE=1 SV=2	TUBB	sp|P07437|TBB5_HUMAN	52.03	EVDEQMLNVQNK		43.84	12	325	336	K	N
Tubulin beta chain OS=Homo sapiens (Human) GN=TUBB PE=1 SV=2	TUBB	sp|P07437|TBB5_HUMAN	52.03	AILVDLEPGTMDSVR		38.24	15	63	77	R	S
Tubulin beta chain OS=Homo sapiens (Human) GN=TUBB PE=1 SV=2	TUBB	sp|P07437|TBB5_HUMAN	52.03	AILVDLEPGTMDSVR	Oxidation (M11)	53.03	15	63	77	R	S
Tubulin beta chain OS=Homo sapiens (Human) GN=TUBB PE=1 SV=2	TUBB	sp|P07437|TBB5_HUMAN	52.03	NSSYFVEWIPNNVK		72.42	14	337	350	K	T
Tubulin beta chain OS=Homo sapiens (Human) GN=TUBB PE=1 SV=2	TUBB	sp|P07437|TBB5_HUMAN	52.03	ISVYYNEATGGKYVPR		57.67	16	47	62	R	A
Tubulin beta chain OS=Homo sapiens (Human) GN=TUBB PE=1 SV=2	TUBB	sp|P07437|TBB5_HUMAN	52.03	EIVHIQAGQCGNQIGAK	Carbamidomethyl (C10)	57.66	17	3	19	R	F
Tubulin beta chain OS=Homo sapiens (Human) GN=TUBB PE=1 SV=2	TUBB	sp|P07437|TBB5_HUMAN	52.03	MAVTFIGNSTAIQELFK		99.4	17	363	379	K	R
Tubulin beta chain OS=Homo sapiens (Human) GN=TUBB PE=1 SV=2	TUBB	sp|P07437|TBB5_HUMAN	52.03	MAVTFIGNSTAIQELFK	Oxidation (M1)	124.7	17	363	379	K	R
Tubulin beta chain OS=Homo sapiens (Human) GN=TUBB PE=1 SV=2	TUBB	sp|P07437|TBB5_HUMAN	52.03	MSMKEVDEQMLNVQNK		50.26	16	321	336	R	N
Tubulin beta chain OS=Homo sapiens (Human) GN=TUBB PE=1 SV=2	TUBB	sp|P07437|TBB5_HUMAN	52.03	GHYTEGAELVDSVLDVVR		84.63	18	104	121	K	K
Tubulin beta chain OS=Homo sapiens (Human) GN=TUBB PE=1 SV=2	TUBB	sp|P07437|TBB5_HUMAN	52.03	GHYTEGAELVDSVLDVVRK		126.69	19	104	122	K	E
Tubulin beta chain OS=Homo sapiens (Human) GN=TUBB PE=1 SV=2	TUBB	sp|P07437|TBB5_HUMAN	52.03	LTTPTYGDLNHLVSATMSGVTTCLR	Carbamidomethyl (C23)	50.31	25	217	241	K	F
Tubulin beta chain OS=Homo sapiens (Human) GN=TUBB PE=1 SV=2	TUBB	sp|P07437|TBB5_HUMAN	52.03	LTTPTYGDLNHLVSATMSGVTTCLR	Oxidation (M17); Carbamidomethyl (C23)	52	25	217	241	K	F
Tubulin beta chain OS=Homo sapiens (Human) GN=TUBB PE=1 SV=2	TUBB	sp|P07437|TBB5_HUMAN	52.03	VSDTVVEPYNATLSVHQLVENTDETYCIDNEALYDICFR	Carbamidomethyl (C27); Carbamidomethyl (C37)	66.81	39	175	213	K	T
Myosin-4 OS=Homo sapiens (Human) GN=MYH4 PE=2 SV=2	MYH4	sp|Q9Y623|MYH4_HUMAN	13.51	MFLWMVTR		39.41	8	438	445	K	I
Myosin-4 OS=Homo sapiens (Human) GN=MYH4 PE=2 SV=2	MYH4	sp|Q9Y623|MYH4_HUMAN	13.51	KDIDDLELTLAK		33.09	12	956	967	K	V
Myosin-4 OS=Homo sapiens (Human) GN=MYH4 PE=2 SV=2	MYH4	sp|Q9Y623|MYH4_HUMAN	13.51	KGSSFQTVSALFR		31.81	13	644	656	K	E
Myosin-4 OS=Homo sapiens (Human) GN=MYH4 PE=2 SV=2	MYH4	sp|Q9Y623|MYH4_HUMAN	13.51	LASADIETYLLEK		79.01	13	261	273	K	S
Myosin-4 OS=Homo sapiens (Human) GN=MYH4 PE=2 SV=2	MYH4	sp|Q9Y623|MYH4_HUMAN	13.51	IEELEEEIEAER		65.2	12	1119	1130	R	A
Myosin-4 OS=Homo sapiens (Human) GN=MYH4 PE=2 SV=2	MYH4	sp|Q9Y623|MYH4_HUMAN	13.51	VIQYFATIAVTGEK		48.21	14	192	205	R	K
Myosin-4 OS=Homo sapiens (Human) GN=MYH4 PE=2 SV=2	MYH4	sp|Q9Y623|MYH4_HUMAN	13.51	VVESMQSTLDAEIR		76.49	14	1597	1610	R	S
Myosin-4 OS=Homo sapiens (Human) GN=MYH4 PE=2 SV=2	MYH4	sp|Q9Y623|MYH4_HUMAN	13.51	NLTEEMAGLDETIAK		49.13	15	981	995	K	L
Myosin-4 OS=Homo sapiens (Human) GN=MYH4 PE=2 SV=2	MYH4	sp|Q9Y623|MYH4_HUMAN	13.51	RVIQYFATIAVTGEK		71.71	15	191	205	K	K
Myosin-4 OS=Homo sapiens (Human) GN=MYH4 PE=2 SV=2	MYH4	sp|Q9Y623|MYH4_HUMAN	13.51	LQNEVEDLMIDVER		47.04	14	1425	1438	R	S
Myosin-4 OS=Homo sapiens (Human) GN=MYH4 PE=2 SV=2	MYH4	sp|Q9Y623|MYH4_HUMAN	13.51	VQLLHTQNTSLINTK		98.88	15	1717	1731	R	K
Myosin-4 OS=Homo sapiens (Human) GN=MYH4 PE=2 SV=2	MYH4	sp|Q9Y623|MYH4_HUMAN	13.51	TPGAMEHELVLHQLR		66.01	15	684	698	K	C
Myosin-4 OS=Homo sapiens (Human) GN=MYH4 PE=2 SV=2	MYH4	sp|Q9Y623|MYH4_HUMAN	13.51	LEQQVDDLEGSLEQEK		111.56	16	1031	1046	K	K
Myosin-4 OS=Homo sapiens (Human) GN=MYH4 PE=2 SV=2	MYH4	sp|Q9Y623|MYH4_HUMAN	13.51	LEQQVDDLEGSLEQEKK		68.45	17	1031	1047	K	L
Myosin-4 OS=Homo sapiens (Human) GN=MYH4 PE=2 SV=2	MYH4	sp|Q9Y623|MYH4_HUMAN	13.51	MEGDLNEMEIQLNHANR		94.71	17	1622	1638	K	Q
Myosin-4 OS=Homo sapiens (Human) GN=MYH4 PE=2 SV=2	MYH4	sp|Q9Y623|MYH4_HUMAN	13.51	EVTERAEDEEEINAELTAK		37.85	19	925	943	K	K
Myosin-4 OS=Homo sapiens (Human) GN=MYH4 PE=2 SV=2	MYH4	sp|Q9Y623|MYH4_HUMAN	13.51	LQQFFNHHMFVLEQEEYK		30.62	18	488	505	K	K
Myosin-4 OS=Homo sapiens (Human) GN=MYH4 PE=2 SV=2	MYH4	sp|Q9Y623|MYH4_HUMAN	13.51	KLETDISQIQGEMEDIVQEAR		69.15	21	1733	1753	K	N
Myosin-4 OS=Homo sapiens (Human) GN=MYH4 PE=2 SV=2	MYH4	sp|Q9Y623|MYH4_HUMAN	13.51	ELEEISERLEEAGGATSAQIEMNK		84.94	24	1146	1169	R	K
Myosin-4 OS=Homo sapiens (Human) GN=MYH4 PE=2 SV=2	MYH4	sp|Q9Y623|MYH4_HUMAN	13.51	ELEEISERLEEAGGATSAQIEMNK	Oxidation (M22)	120.1	24	1146	1169	R	K
Actin, alpha skeletal muscle OS=Homo sapiens (Human) GN=ACTA1 PE=1 SV=1	ACTA1	sp|P68133|ACTS_HUMAN	65.52	IIAPPER		43.95	7	331	337	K	K
Actin, alpha skeletal muscle OS=Homo sapiens (Human) GN=ACTA1 PE=1 SV=1	ACTA1	sp|P68133|ACTS_HUMAN	65.52	RGILTLK		31.13	7	64	70	K	Y
Actin, alpha skeletal muscle OS=Homo sapiens (Human) GN=ACTA1 PE=1 SV=1	ACTA1	sp|P68133|ACTS_HUMAN	65.52	AGFAGDDAPR		62.32	10	21	30	K	A
Actin, alpha skeletal muscle OS=Homo sapiens (Human) GN=ACTA1 PE=1 SV=1	ACTA1	sp|P68133|ACTS_HUMAN	65.52	DLTDYLMK		42.89	8	186	193	R	I
Actin, alpha skeletal muscle OS=Homo sapiens (Human) GN=ACTA1 PE=1 SV=1	ACTA1	sp|P68133|ACTS_HUMAN	65.52	IKIIAPPER		46.95	9	329	337	K	K
Actin, alpha skeletal muscle OS=Homo sapiens (Human) GN=ACTA1 PE=1 SV=1	ACTA1	sp|P68133|ACTS_HUMAN	65.52	GYSFVTTAER		37.9	10	199	208	R	E
Actin, alpha skeletal muscle OS=Homo sapiens (Human) GN=ACTA1 PE=1 SV=1	ACTA1	sp|P68133|ACTS_HUMAN	65.52	EITALAPSTMK		40.6	11	318	328	K	I
Actin, alpha skeletal muscle OS=Homo sapiens (Human) GN=ACTA1 PE=1 SV=1	ACTA1	sp|P68133|ACTS_HUMAN	65.52	HQGVMVGMGQK		67.18	11	42	52	R	D
Actin, alpha skeletal muscle OS=Homo sapiens (Human) GN=ACTA1 PE=1 SV=1	ACTA1	sp|P68133|ACTS_HUMAN	65.52	HQGVMVGMGQK	Oxidation (M8)	32.7	11	42	52	R	D
Actin, alpha skeletal muscle OS=Homo sapiens (Human) GN=ACTA1 PE=1 SV=1	ACTA1	sp|P68133|ACTS_HUMAN	65.52	DSYVGDEAQSK		39.87	11	53	63	K	R
Actin, alpha skeletal muscle OS=Homo sapiens (Human) GN=ACTA1 PE=1 SV=1	ACTA1	sp|P68133|ACTS_HUMAN	65.52	AVFPSIVGRPR		55.59	11	31	41	R	H
Actin, alpha skeletal muscle OS=Homo sapiens (Human) GN=ACTA1 PE=1 SV=1	ACTA1	sp|P68133|ACTS_HUMAN	65.52	DSYVGDEAQSKR		43.97	12	53	64	K	G
Actin, alpha skeletal muscle OS=Homo sapiens (Human) GN=ACTA1 PE=1 SV=1	ACTA1	sp|P68133|ACTS_HUMAN	65.52	EITALAPSTMKIK		33.41	13	318	330	K	I
Actin, alpha skeletal muscle OS=Homo sapiens (Human) GN=ACTA1 PE=1 SV=1	ACTA1	sp|P68133|ACTS_HUMAN	65.52	QEYDEAGPSIVHR		43.06	13	362	374	K	K
Actin, alpha skeletal muscle OS=Homo sapiens (Human) GN=ACTA1 PE=1 SV=1	ACTA1	sp|P68133|ACTS_HUMAN	65.52	IWHHTFYNELR		57.39	11	87	97	K	V
Actin, alpha skeletal muscle OS=Homo sapiens (Human) GN=ACTA1 PE=1 SV=1	ACTA1	sp|P68133|ACTS_HUMAN	65.52	MQKEITALAPSTMK		56.52	14	315	328	R	I
Actin, alpha skeletal muscle OS=Homo sapiens (Human) GN=ACTA1 PE=1 SV=1	ACTA1	sp|P68133|ACTS_HUMAN	65.52	LDLAGRDLTDYLMK		35.35	14	180	193	R	I
Actin, alpha skeletal muscle OS=Homo sapiens (Human) GN=ACTA1 PE=1 SV=1	ACTA1	sp|P68133|ACTS_HUMAN	65.52	LDLAGRDLTDYLMK	Oxidation (M13)	47.56	14	180	193	R	I
Actin, alpha skeletal muscle OS=Homo sapiens (Human) GN=ACTA1 PE=1 SV=1	ACTA1	sp|P68133|ACTS_HUMAN	65.52	SYELPDGQVITIGNER		94.38	16	241	256	K	F
Actin, alpha skeletal muscle OS=Homo sapiens (Human) GN=ACTA1 PE=1 SV=1	ACTA1	sp|P68133|ACTS_HUMAN	65.52	VAPEEHPTLLTEAPLNPK		55.9	18	98	115	R	A
Actin, alpha skeletal muscle OS=Homo sapiens (Human) GN=ACTA1 PE=1 SV=1	ACTA1	sp|P68133|ACTS_HUMAN	65.52	YPIEHGIITNWDDMEK		82.76	16	71	86	K	I
Actin, alpha skeletal muscle OS=Homo sapiens (Human) GN=ACTA1 PE=1 SV=1	ACTA1	sp|P68133|ACTS_HUMAN	65.52	YPIEHGIITNWDDMEK	Oxidation (M14)	28.74	16	71	86	K	I
Actin, alpha skeletal muscle OS=Homo sapiens (Human) GN=ACTA1 PE=1 SV=1	ACTA1	sp|P68133|ACTS_HUMAN	65.52	HQGVMVGMGQKDSYVGDEAQSK		38.93	22	42	63	R	R
Actin, alpha skeletal muscle OS=Homo sapiens (Human) GN=ACTA1 PE=1 SV=1	ACTA1	sp|P68133|ACTS_HUMAN	65.52	HQGVMVGMGQKDSYVGDEAQSK	Oxidation (M8)	77.39	22	42	63	R	R
Actin, alpha skeletal muscle OS=Homo sapiens (Human) GN=ACTA1 PE=1 SV=1	ACTA1	sp|P68133|ACTS_HUMAN	65.52	HQGVMVGMGQKDSYVGDEAQSK	Oxidation (M5); Oxidation (M8)	33.42	22	42	63	R	R
Actin, alpha skeletal muscle OS=Homo sapiens (Human) GN=ACTA1 PE=1 SV=1	ACTA1	sp|P68133|ACTS_HUMAN	65.52	LCYVALDFENEMATAASSSSLEK	Carbamidomethyl (C2)	72.24	23	218	240	K	S
Actin, alpha skeletal muscle OS=Homo sapiens (Human) GN=ACTA1 PE=1 SV=1	ACTA1	sp|P68133|ACTS_HUMAN	65.52	LCYVALDFENEMATAASSSSLEK	Carbamidomethyl (C2); Oxidation (M12)	46.57	23	218	240	K	S
Actin, alpha skeletal muscle OS=Homo sapiens (Human) GN=ACTA1 PE=1 SV=1	ACTA1	sp|P68133|ACTS_HUMAN	65.52	YSVWIGGSILASLSTFQQMWITK		85.76	23	339	361	K	Q
Actin, alpha skeletal muscle OS=Homo sapiens (Human) GN=ACTA1 PE=1 SV=1	ACTA1	sp|P68133|ACTS_HUMAN	65.52	FRCPETLFQPSFIGMESAGIHETTYNSIMK	Carbamidomethyl (C3)	37.66	30	257	286	R	C
Actin, alpha skeletal muscle OS=Homo sapiens (Human) GN=ACTA1 PE=1 SV=1	ACTA1	sp|P68133|ACTS_HUMAN	65.52	YSVWIGGSILASLSTFQQMWITKQEYDEAGPSIVHR		62.52	36	339	374	K	K
Filamin-A OS=Homo sapiens (Human) GN=FLNA PE=1 SV=4	FLNA	sp|P21333|FLNA_HUMAN	17.49	LLGWIQNK		54.48	8	172	179	R	L
Filamin-A OS=Homo sapiens (Human) GN=FLNA PE=1 SV=4	FLNA	sp|P21333|FLNA_HUMAN	17.49	LSPFMADIR		40	9	656	664	R	D
Filamin-A OS=Homo sapiens (Human) GN=FLNA PE=1 SV=4	FLNA	sp|P21333|FLNA_HUMAN	17.49	LKPGAPLRPK		34.62	10	269	278	K	L
Filamin-A OS=Homo sapiens (Human) GN=FLNA PE=1 SV=4	FLNA	sp|P21333|FLNA_HUMAN	17.49	LYSVSYLLK		37.6	9	2613	2621	R	D
Filamin-A OS=Homo sapiens (Human) GN=FLNA PE=1 SV=4	FLNA	sp|P21333|FLNA_HUMAN	17.49	LDVQFSGLTK		48.77	10	907	916	K	G
Filamin-A OS=Homo sapiens (Human) GN=FLNA PE=1 SV=4	FLNA	sp|P21333|FLNA_HUMAN	17.49	EATTEFSVDAR		38.32	11	1273	1283	R	A
Filamin-A OS=Homo sapiens (Human) GN=FLNA PE=1 SV=4	FLNA	sp|P21333|FLNA_HUMAN	17.49	VTVLFAGQHIAK		38.51	12	356	367	K	S
Filamin-A OS=Homo sapiens (Human) GN=FLNA PE=1 SV=4	FLNA	sp|P21333|FLNA_HUMAN	17.49	LIALLEVLSQKK		48.71	12	77	88	R	M
Filamin-A OS=Homo sapiens (Human) GN=FLNA PE=1 SV=4	FLNA	sp|P21333|FLNA_HUMAN	17.49	EAGAGGLAIAVEGPSK		57.38	16	2265	2280	R	A
Filamin-A OS=Homo sapiens (Human) GN=FLNA PE=1 SV=4	FLNA	sp|P21333|FLNA_HUMAN	17.49	AFGPGLQGGSAGSPAR		108.79	16	1072	1087	K	F
Filamin-A OS=Homo sapiens (Human) GN=FLNA PE=1 SV=4	FLNA	sp|P21333|FLNA_HUMAN	17.49	AGNNMLLVGVHGPR		72.9	14	2585	2598	K	T
Filamin-A OS=Homo sapiens (Human) GN=FLNA PE=1 SV=4	FLNA	sp|P21333|FLNA_HUMAN	17.49	DAGYGGLSLSIEGPSK		38.26	16	2074	2089	R	V
Filamin-A OS=Homo sapiens (Human) GN=FLNA PE=1 SV=4	FLNA	sp|P21333|FLNA_HUMAN	17.49	GAGTGGLGLAVEGPSEAK		52.94	18	1382	1399	R	M
Filamin-A OS=Homo sapiens (Human) GN=FLNA PE=1 SV=4	FLNA	sp|P21333|FLNA_HUMAN	17.49	TGVAVNKPAEFTVDAK		78.91	16	685	700	K	H
Filamin-A OS=Homo sapiens (Human) GN=FLNA PE=1 SV=4	FLNA	sp|P21333|FLNA_HUMAN	17.49	VTAQGPGLEPSGNIANK		32.15	17	384	400	K	T
Filamin-A OS=Homo sapiens (Human) GN=FLNA PE=1 SV=4	FLNA	sp|P21333|FLNA_HUMAN	17.49	TFSVWYVPEVTGTHK		43.8	15	341	355	R	V
Filamin-A OS=Homo sapiens (Human) GN=FLNA PE=1 SV=4	FLNA	sp|P21333|FLNA_HUMAN	17.49	VAQPTITDNKDGTVTVR		28.66	17	1815	1831	K	Y
Filamin-A OS=Homo sapiens (Human) GN=FLNA PE=1 SV=4	FLNA	sp|P21333|FLNA_HUMAN	17.49	SPYTVTVGQACNPSACR	Carbamidomethyl (C11); Carbamidomethyl (C16)	34.78	17	468	484	R	A
Filamin-A OS=Homo sapiens (Human) GN=FLNA PE=1 SV=4	FLNA	sp|P21333|FLNA_HUMAN	17.49	VTYCPTEPGNYIINIK	Carbamidomethyl (C4)	49.38	16	2104	2119	R	F
Filamin-A OS=Homo sapiens (Human) GN=FLNA PE=1 SV=4	FLNA	sp|P21333|FLNA_HUMAN	17.49	QMQLENVSVALEFLDR		58.28	16	101	116	R	E
Filamin-A OS=Homo sapiens (Human) GN=FLNA PE=1 SV=4	FLNA	sp|P21333|FLNA_HUMAN	17.49	EGPYSISVLYGDEEVPR		57.67	17	1516	1532	R	S
Filamin-A OS=Homo sapiens (Human) GN=FLNA PE=1 SV=4	FLNA	sp|P21333|FLNA_HUMAN	17.49	DAGEGLLAVQITDPEGKPK		36.15	19	1574	1592	K	K
Filamin-A OS=Homo sapiens (Human) GN=FLNA PE=1 SV=4	FLNA	sp|P21333|FLNA_HUMAN	17.49	THEAEIVEGENHTYCIR	Carbamidomethyl (C15)	39.18	17	2185	2201	K	F
Filamin-A OS=Homo sapiens (Human) GN=FLNA PE=1 SV=4	FLNA	sp|P21333|FLNA_HUMAN	17.49	FADQHVPGSPFSVKVTGEGR		56.07	20	2120	2139	K	V
Filamin-A OS=Homo sapiens (Human) GN=FLNA PE=1 SV=4	FLNA	sp|P21333|FLNA_HUMAN	17.49	LVSNHSLHETSSVFVDSLTK		82.2	20	2521	2540	R	A
Filamin-A OS=Homo sapiens (Human) GN=FLNA PE=1 SV=4	FLNA	sp|P21333|FLNA_HUMAN	17.49	VHSPSGALEECYVTEIDQDK	Carbamidomethyl (C11)	46.22	20	2368	2387	K	Y
Filamin-A OS=Homo sapiens (Human) GN=FLNA PE=1 SV=4	FLNA	sp|P21333|FLNA_HUMAN	17.49	GDAVRDVDIIDHHDNTYTVK		51.4	20	917	936	K	Y
Filamin-A OS=Homo sapiens (Human) GN=FLNA PE=1 SV=4	FLNA	sp|P21333|FLNA_HUMAN	17.49	NGQHVASSPIPVVISQSEIGDASRVR		35.47	26	2026	2051	K	V
Filamin-A OS=Homo sapiens (Human) GN=FLNA PE=1 SV=4	FLNA	sp|P21333|FLNA_HUMAN	17.49	VGSAADIPINISETDLSLLTATVVPPSGR		38.14	29	1965	1993	K	E
Endoplasmic reticulum chaperone BiP OS=Homo sapiens (Human) GN=HSPA5 PE=1 SV=2	HSPA5	sp|P11021|BIP_HUMAN	41.28	DAGTIAGLNVMR		36.87	12	186	197	K	I
Endoplasmic reticulum chaperone BiP OS=Homo sapiens (Human) GN=HSPA5 PE=1 SV=2	HSPA5	sp|P11021|BIP_HUMAN	41.28	VEIIANDQGNR		59.4	11	50	60	R	I
Endoplasmic reticulum chaperone BiP OS=Homo sapiens (Human) GN=HSPA5 PE=1 SV=2	HSPA5	sp|P11021|BIP_HUMAN	41.28	MKETAEAYLGK		36.57	11	153	163	K	K
Endoplasmic reticulum chaperone BiP OS=Homo sapiens (Human) GN=HSPA5 PE=1 SV=2	HSPA5	sp|P11021|BIP_HUMAN	41.28	NELESYAYSLK		32.98	11	563	573	R	N
Endoplasmic reticulum chaperone BiP OS=Homo sapiens (Human) GN=HSPA5 PE=1 SV=2	HSPA5	sp|P11021|BIP_HUMAN	41.28	SDIDEIVLVGGSTR		63.35	14	354	367	K	I
Endoplasmic reticulum chaperone BiP OS=Homo sapiens (Human) GN=HSPA5 PE=1 SV=2	HSPA5	sp|P11021|BIP_HUMAN	41.28	AKFEELNMDLFR		44.01	12	325	336	R	S
Endoplasmic reticulum chaperone BiP OS=Homo sapiens (Human) GN=HSPA5 PE=1 SV=2	HSPA5	sp|P11021|BIP_HUMAN	41.28	TFAPEEISAMVLTK		50.11	14	139	152	K	M
Endoplasmic reticulum chaperone BiP OS=Homo sapiens (Human) GN=HSPA5 PE=1 SV=2	HSPA5	sp|P11021|BIP_HUMAN	41.28	TFAPEEISAMVLTK	Oxidation (M10)	43.72	14	139	152	K	M
Endoplasmic reticulum chaperone BiP OS=Homo sapiens (Human) GN=HSPA5 PE=1 SV=2	HSPA5	sp|P11021|BIP_HUMAN	41.28	NGRVEIIANDQGNR		46.33	14	47	60	K	I
Endoplasmic reticulum chaperone BiP OS=Homo sapiens (Human) GN=HSPA5 PE=1 SV=2	HSPA5	sp|P11021|BIP_HUMAN	41.28	ITPSYVAFTPEGER		32.43	14	61	74	R	L
Endoplasmic reticulum chaperone BiP OS=Homo sapiens (Human) GN=HSPA5 PE=1 SV=2	HSPA5	sp|P11021|BIP_HUMAN	41.28	KSDIDEIVLVGGSTR		37.6	15	353	367	K	I
Endoplasmic reticulum chaperone BiP OS=Homo sapiens (Human) GN=HSPA5 PE=1 SV=2	HSPA5	sp|P11021|BIP_HUMAN	41.28	TKPYIQVDIGGGQTK		60.65	15	124	138	K	T
Endoplasmic reticulum chaperone BiP OS=Homo sapiens (Human) GN=HSPA5 PE=1 SV=2	HSPA5	sp|P11021|BIP_HUMAN	41.28	IINEPTAAAIAYGLDK		113.19	16	198	213	R	R
Endoplasmic reticulum chaperone BiP OS=Homo sapiens (Human) GN=HSPA5 PE=1 SV=2	HSPA5	sp|P11021|BIP_HUMAN	41.28	IINEPTAAAIAYGLDKR		99.12	17	198	214	R	E
Endoplasmic reticulum chaperone BiP OS=Homo sapiens (Human) GN=HSPA5 PE=1 SV=2	HSPA5	sp|P11021|BIP_HUMAN	41.28	NQLTSNPENTVFDAKR		41.45	16	82	97	K	L
Endoplasmic reticulum chaperone BiP OS=Homo sapiens (Human) GN=HSPA5 PE=1 SV=2	HSPA5	sp|P11021|BIP_HUMAN	41.28	SQIFSTASDNQPTVTIK		76.59	17	448	464	K	V
Endoplasmic reticulum chaperone BiP OS=Homo sapiens (Human) GN=HSPA5 PE=1 SV=2	HSPA5	sp|P11021|BIP_HUMAN	41.28	VTHAVVTVPAYFNDAQR		52.35	17	165	181	K	Q
Endoplasmic reticulum chaperone BiP OS=Homo sapiens (Human) GN=HSPA5 PE=1 SV=2	HSPA5	sp|P11021|BIP_HUMAN	41.28	IEWLESHQDADIEDFK		67.69	16	602	617	K	A
Endoplasmic reticulum chaperone BiP OS=Homo sapiens (Human) GN=HSPA5 PE=1 SV=2	HSPA5	sp|P11021|BIP_HUMAN	41.28	IEIESFYEGEDFSETLTR		83.87	18	307	324	R	A
Endoplasmic reticulum chaperone BiP OS=Homo sapiens (Human) GN=HSPA5 PE=1 SV=2	HSPA5	sp|P11021|BIP_HUMAN	41.28	IEWLESHQDADIEDFKAK		72.11	18	602	619	K	K
Endoplasmic reticulum chaperone BiP OS=Homo sapiens (Human) GN=HSPA5 PE=1 SV=2	HSPA5	sp|P11021|BIP_HUMAN	41.28	IEIESFYEGEDFSETLTRAK		31.64	20	307	326	R	F
Endoplasmic reticulum chaperone BiP OS=Homo sapiens (Human) GN=HSPA5 PE=1 SV=2	HSPA5	sp|P11021|BIP_HUMAN	41.28	GINPDEAVAYGAAVQAGVLSGDQDTGDLVLLDVCPLTLGIETVGGVMTK	Carbamidomethyl (C34)	139.28	49	387	435	R	L
Vimentin OS=Homo sapiens (Human) GN=VIM PE=1 SV=4	VIM	sp|P08670|VIME_HUMAN	58.37	SYVTTSTR		41.64	8	29	36	R	T
Vimentin OS=Homo sapiens (Human) GN=VIM PE=1 SV=4	VIM	sp|P08670|VIME_HUMAN	58.37	LLEGEESR		56.6	8	403	410	K	I
Vimentin OS=Homo sapiens (Human) GN=VIM PE=1 SV=4	VIM	sp|P08670|VIME_HUMAN	58.37	LQEEMLQR		42.51	8	189	196	K	E
Vimentin OS=Homo sapiens (Human) GN=VIM PE=1 SV=4	VIM	sp|P08670|VIME_HUMAN	58.37	KLLEGEESR		39.22	9	402	410	R	I
Vimentin OS=Homo sapiens (Human) GN=VIM PE=1 SV=4	VIM	sp|P08670|VIME_HUMAN	58.37	EYQDLLNVK		39.98	9	382	390	R	M
Vimentin OS=Homo sapiens (Human) GN=VIM PE=1 SV=4	VIM	sp|P08670|VIME_HUMAN	58.37	FANYIDKVR		36.67	9	114	122	R	F
Vimentin OS=Homo sapiens (Human) GN=VIM PE=1 SV=4	VIM	sp|P08670|VIME_HUMAN	58.37	LGDLYEEEMR		51.44	10	146	155	R	E
Vimentin OS=Homo sapiens (Human) GN=VIM PE=1 SV=4	VIM	sp|P08670|VIME_HUMAN	58.37	QVDQLTNDKAR		46.08	11	160	170	R	V
Vimentin OS=Homo sapiens (Human) GN=VIM PE=1 SV=4	VIM	sp|P08670|VIME_HUMAN	58.37	MALDIEIATYR		75.12	11	391	401	K	K
Vimentin OS=Homo sapiens (Human) GN=VIM PE=1 SV=4	VIM	sp|P08670|VIME_HUMAN	58.37	NLQEAEEWYK		40.23	10	283	292	K	S
Vimentin OS=Homo sapiens (Human) GN=VIM PE=1 SV=4	VIM	sp|P08670|VIME_HUMAN	58.37	MALDIEIATYR	Oxidation (M1)	63.11	11	391	401	K	K
Vimentin OS=Homo sapiens (Human) GN=VIM PE=1 SV=4	VIM	sp|P08670|VIME_HUMAN	58.37	EEAENTLQSFR		62.89	11	197	207	R	Q
Vimentin OS=Homo sapiens (Human) GN=VIM PE=1 SV=4	VIM	sp|P08670|VIME_HUMAN	58.37	VESLQEEIAFLK		62.03	12	224	235	K	K
Vimentin OS=Homo sapiens (Human) GN=VIM PE=1 SV=4	VIM	sp|P08670|VIME_HUMAN	58.37	MALDIEIATYRK		72.9	12	391	402	K	L
Vimentin OS=Homo sapiens (Human) GN=VIM PE=1 SV=4	VIM	sp|P08670|VIME_HUMAN	58.37	SLYASSPGGVYATR		46.86	14	51	64	R	S
Vimentin OS=Homo sapiens (Human) GN=VIM PE=1 SV=4	VIM	sp|P08670|VIME_HUMAN	58.37	MFGGPGTASRPSSSR		32.79	15	14	28	R	S
Vimentin OS=Homo sapiens (Human) GN=VIM PE=1 SV=4	VIM	sp|P08670|VIME_HUMAN	58.37	NLQEAEEWYKSK		41.38	12	283	294	K	F
Vimentin OS=Homo sapiens (Human) GN=VIM PE=1 SV=4	VIM	sp|P08670|VIME_HUMAN	58.37	HLREYQDLLNVK		46.13	12	379	390	R	M
Vimentin OS=Homo sapiens (Human) GN=VIM PE=1 SV=4	VIM	sp|P08670|VIME_HUMAN	58.37	VESLQEEIAFLKK		99.95	13	224	236	K	L
Vimentin OS=Homo sapiens (Human) GN=VIM PE=1 SV=4	VIM	sp|P08670|VIME_HUMAN	58.37	KVESLQEEIAFLK		49.77	13	223	235	R	K
Vimentin OS=Homo sapiens (Human) GN=VIM PE=1 SV=4	VIM	sp|P08670|VIME_HUMAN	58.37	ILLAELEQLKGQGK		101.14	14	130	143	K	S
Vimentin OS=Homo sapiens (Human) GN=VIM PE=1 SV=4	VIM	sp|P08670|VIME_HUMAN	58.37	VEVERDNLAEDIMR		87.1	14	171	184	R	L
Vimentin OS=Homo sapiens (Human) GN=VIM PE=1 SV=4	VIM	sp|P08670|VIME_HUMAN	58.37	VEVERDNLAEDIMR	Oxidation (M13)	47.38	14	171	184	R	L
Vimentin OS=Homo sapiens (Human) GN=VIM PE=1 SV=4	VIM	sp|P08670|VIME_HUMAN	58.37	LQDEIQNMKEEMAR		52.12	14	365	378	R	H
Vimentin OS=Homo sapiens (Human) GN=VIM PE=1 SV=4	VIM	sp|P08670|VIME_HUMAN	58.37	FADLSEAANRNNDALR		42.97	16	295	310	K	Q
Vimentin OS=Homo sapiens (Human) GN=VIM PE=1 SV=4	VIM	sp|P08670|VIME_HUMAN	58.37	ETNLDSLPLVDTHSKR		43.71	16	425	440	R	T
Vimentin OS=Homo sapiens (Human) GN=VIM PE=1 SV=4	VIM	sp|P08670|VIME_HUMAN	58.37	DGQVINETSQHHDDLE		34.5	16	451	466	R	-
Vimentin OS=Homo sapiens (Human) GN=VIM PE=1 SV=4	VIM	sp|P08670|VIME_HUMAN	58.37	VELQELNDRFANYIDK		38.7	16	105	120	K	V
Vimentin OS=Homo sapiens (Human) GN=VIM PE=1 SV=4	VIM	sp|P08670|VIME_HUMAN	58.37	EMEENFAVEAANYQDTIGR		41.51	19	346	364	R	L
Vimentin OS=Homo sapiens (Human) GN=VIM PE=1 SV=4	VIM	sp|P08670|VIME_HUMAN	58.37	EEAENTLQSFRQDVDNASLAR		57.14	21	197	217	R	L
Heat shock 70 kDa protein 1A OS=Homo sapiens (Human) GN=HSPA1A PE=1 SV=1	HSPA1A	sp|P0DMV8|HS71A_HUMAN	42.12	LSKEEIER		41.49	8	510	517	R	M
Heat shock 70 kDa protein 1A OS=Homo sapiens (Human) GN=HSPA1A PE=1 SV=1	HSPA1A	sp|P0DMV8|HS71A_HUMAN	42.12	ITITNDKGR		53.11	9	501	509	K	L
Heat shock 70 kDa protein 1A OS=Homo sapiens (Human) GN=HSPA1A PE=1 SV=1	HSPA1A	sp|P0DMV8|HS71A_HUMAN	42.12	VEIIANDQGNR		59.4	11	26	36	K	T
Heat shock 70 kDa protein 1A OS=Homo sapiens (Human) GN=HSPA1A PE=1 SV=1	HSPA1A	sp|P0DMV8|HS71A_HUMAN	42.12	NALESYAFNMK		39.43	11	540	550	K	S
Heat shock 70 kDa protein 1A OS=Homo sapiens (Human) GN=HSPA1A PE=1 SV=1	HSPA1A	sp|P0DMV8|HS71A_HUMAN	42.12	NALESYAFNMK	Oxidation (M10)	43.56	11	540	550	K	S
Heat shock 70 kDa protein 1A OS=Homo sapiens (Human) GN=HSPA1A PE=1 SV=1	HSPA1A	sp|P0DMV8|HS71A_HUMAN	42.12	LVNHFVEEFKR		93.39	11	237	247	R	K
Heat shock 70 kDa protein 1A OS=Homo sapiens (Human) GN=HSPA1A PE=1 SV=1	HSPA1A	sp|P0DMV8|HS71A_HUMAN	42.12	AQIHDLVLVGGSTR		78.17	14	329	342	K	I
Heat shock 70 kDa protein 1A OS=Homo sapiens (Human) GN=HSPA1A PE=1 SV=1	HSPA1A	sp|P0DMV8|HS71A_HUMAN	42.12	TTPSYVAFTDTER		44.19	13	37	49	R	L
Heat shock 70 kDa protein 1A OS=Homo sapiens (Human) GN=HSPA1A PE=1 SV=1	HSPA1A	sp|P0DMV8|HS71A_HUMAN	42.12	ARFEELCSDLFR	Carbamidomethyl (C7)	50.14	12	300	311	R	S
Heat shock 70 kDa protein 1A OS=Homo sapiens (Human) GN=HSPA1A PE=1 SV=1	HSPA1A	sp|P0DMV8|HS71A_HUMAN	42.12	AFYPEEISSMVLTK		42.52	14	113	126	K	M
Heat shock 70 kDa protein 1A OS=Homo sapiens (Human) GN=HSPA1A PE=1 SV=1	HSPA1A	sp|P0DMV8|HS71A_HUMAN	42.12	IINEPTAAAIAYGLDR		58.04	16	172	187	R	T
Heat shock 70 kDa protein 1A OS=Homo sapiens (Human) GN=HSPA1A PE=1 SV=1	HSPA1A	sp|P0DMV8|HS71A_HUMAN	42.12	NQVALNPQNTVFDAKR		68.23	16	57	72	K	L
Heat shock 70 kDa protein 1A OS=Homo sapiens (Human) GN=HSPA1A PE=1 SV=1	HSPA1A	sp|P0DMV8|HS71A_HUMAN	42.12	AAAIGIDLGTTYSCVGVFQHGK	Carbamidomethyl (C14)	65.49	22	4	25	K	V
Heat shock 70 kDa protein 1A OS=Homo sapiens (Human) GN=HSPA1A PE=1 SV=1	HSPA1A	sp|P0DMV8|HS71A_HUMAN	42.12	VEIIANDQGNRTTPSYVAFTDTER		74.3	24	26	49	K	L
Heat shock 70 kDa protein 1A OS=Homo sapiens (Human) GN=HSPA1A PE=1 SV=1	HSPA1A	sp|P0DMV8|HS71A_HUMAN	42.12	QTQIFTTYSDNQPGVLIQVYEGER		48.99	24	424	447	K	A
Heat shock 70 kDa protein 1A OS=Homo sapiens (Human) GN=HSPA1A PE=1 SV=1	HSPA1A	sp|P0DMV8|HS71A_HUMAN	42.12	NVLIFDLGGGTFDVSILTIDDGIFEVK		49.88	27	194	220	R	A
Heat shock 70 kDa protein 1A OS=Homo sapiens (Human) GN=HSPA1A PE=1 SV=1	HSPA1A	sp|P0DMV8|HS71A_HUMAN	42.12	TLSSSTQASLEIDSLFEGIDFYTSITR		65.43	27	273	299	R	A
Heat shock 70 kDa protein 1A OS=Homo sapiens (Human) GN=HSPA1A PE=1 SV=1	HSPA1A	sp|P0DMV8|HS71A_HUMAN	42.12	RTLSSSTQASLEIDSLFEGIDFYTSITR		92.72	28	272	299	K	A
Heat shock 70 kDa protein 1A OS=Homo sapiens (Human) GN=HSPA1A PE=1 SV=1	HSPA1A	sp|P0DMV8|HS71A_HUMAN	42.12	SENVQDLLLLDVAPLSLGLETAGGVMTALIK		134.4	31	385	415	K	R
Heat shock 70 kDa protein 1A OS=Homo sapiens (Human) GN=HSPA1A PE=1 SV=1	HSPA1A	sp|P0DMV8|HS71A_HUMAN	42.12	SENVQDLLLLDVAPLSLGLETAGGVMTALIK	Oxidation (M26)	67.23	31	385	415	K	R
Heat shock 70 kDa protein 1A OS=Homo sapiens (Human) GN=HSPA1A PE=1 SV=1	HSPA1A	sp|P0DMV8|HS71A_HUMAN	42.12	GERNVLIFDLGGGTFDVSILTIDDGIFEVK		31.82	30	191	220	K	A
Actin, alpha cardiac muscle 1 OS=Homo sapiens (Human) GN=ACTC1 PE=1 SV=1	ACTC1	sp|P68032|ACTC_HUMAN	65.52	IIAPPER		43.95	7	331	337	K	K
Actin, alpha cardiac muscle 1 OS=Homo sapiens (Human) GN=ACTC1 PE=1 SV=1	ACTC1	sp|P68032|ACTC_HUMAN	65.52	RGILTLK		31.13	7	64	70	K	Y
Actin, alpha cardiac muscle 1 OS=Homo sapiens (Human) GN=ACTC1 PE=1 SV=1	ACTC1	sp|P68032|ACTC_HUMAN	65.52	AGFAGDDAPR		62.32	10	21	30	K	A
Actin, alpha cardiac muscle 1 OS=Homo sapiens (Human) GN=ACTC1 PE=1 SV=1	ACTC1	sp|P68032|ACTC_HUMAN	65.52	DLTDYLMK		42.89	8	186	193	R	I
Actin, alpha cardiac muscle 1 OS=Homo sapiens (Human) GN=ACTC1 PE=1 SV=1	ACTC1	sp|P68032|ACTC_HUMAN	65.52	IKIIAPPER		46.95	9	329	337	K	K
Actin, alpha cardiac muscle 1 OS=Homo sapiens (Human) GN=ACTC1 PE=1 SV=1	ACTC1	sp|P68032|ACTC_HUMAN	65.52	GYSFVTTAER		37.9	10	199	208	R	E
Actin, alpha cardiac muscle 1 OS=Homo sapiens (Human) GN=ACTC1 PE=1 SV=1	ACTC1	sp|P68032|ACTC_HUMAN	65.52	EITALAPSTMK		40.6	11	318	328	K	I
Actin, alpha cardiac muscle 1 OS=Homo sapiens (Human) GN=ACTC1 PE=1 SV=1	ACTC1	sp|P68032|ACTC_HUMAN	65.52	HQGVMVGMGQK		67.18	11	42	52	R	D
Actin, alpha cardiac muscle 1 OS=Homo sapiens (Human) GN=ACTC1 PE=1 SV=1	ACTC1	sp|P68032|ACTC_HUMAN	65.52	HQGVMVGMGQK	Oxidation (M8)	32.7	11	42	52	R	D
Actin, alpha cardiac muscle 1 OS=Homo sapiens (Human) GN=ACTC1 PE=1 SV=1	ACTC1	sp|P68032|ACTC_HUMAN	65.52	DSYVGDEAQSK		39.87	11	53	63	K	R
Actin, alpha cardiac muscle 1 OS=Homo sapiens (Human) GN=ACTC1 PE=1 SV=1	ACTC1	sp|P68032|ACTC_HUMAN	65.52	AVFPSIVGRPR		55.59	11	31	41	R	H
Actin, alpha cardiac muscle 1 OS=Homo sapiens (Human) GN=ACTC1 PE=1 SV=1	ACTC1	sp|P68032|ACTC_HUMAN	65.52	DSYVGDEAQSKR		43.97	12	53	64	K	G
Actin, alpha cardiac muscle 1 OS=Homo sapiens (Human) GN=ACTC1 PE=1 SV=1	ACTC1	sp|P68032|ACTC_HUMAN	65.52	EITALAPSTMKIK		33.41	13	318	330	K	I
Actin, alpha cardiac muscle 1 OS=Homo sapiens (Human) GN=ACTC1 PE=1 SV=1	ACTC1	sp|P68032|ACTC_HUMAN	65.52	QEYDEAGPSIVHR		43.06	13	362	374	K	K
Actin, alpha cardiac muscle 1 OS=Homo sapiens (Human) GN=ACTC1 PE=1 SV=1	ACTC1	sp|P68032|ACTC_HUMAN	65.52	IWHHTFYNELR		57.39	11	87	97	K	V
Actin, alpha cardiac muscle 1 OS=Homo sapiens (Human) GN=ACTC1 PE=1 SV=1	ACTC1	sp|P68032|ACTC_HUMAN	65.52	MQKEITALAPSTMK		56.52	14	315	328	R	I
Actin, alpha cardiac muscle 1 OS=Homo sapiens (Human) GN=ACTC1 PE=1 SV=1	ACTC1	sp|P68032|ACTC_HUMAN	65.52	LDLAGRDLTDYLMK		35.35	14	180	193	R	I
Actin, alpha cardiac muscle 1 OS=Homo sapiens (Human) GN=ACTC1 PE=1 SV=1	ACTC1	sp|P68032|ACTC_HUMAN	65.52	LDLAGRDLTDYLMK	Oxidation (M13)	47.56	14	180	193	R	I
Actin, alpha cardiac muscle 1 OS=Homo sapiens (Human) GN=ACTC1 PE=1 SV=1	ACTC1	sp|P68032|ACTC_HUMAN	65.52	SYELPDGQVITIGNER		94.38	16	241	256	K	F
Actin, alpha cardiac muscle 1 OS=Homo sapiens (Human) GN=ACTC1 PE=1 SV=1	ACTC1	sp|P68032|ACTC_HUMAN	65.52	VAPEEHPTLLTEAPLNPK		55.9	18	98	115	R	A
Actin, alpha cardiac muscle 1 OS=Homo sapiens (Human) GN=ACTC1 PE=1 SV=1	ACTC1	sp|P68032|ACTC_HUMAN	65.52	YPIEHGIITNWDDMEK		82.76	16	71	86	K	I
Actin, alpha cardiac muscle 1 OS=Homo sapiens (Human) GN=ACTC1 PE=1 SV=1	ACTC1	sp|P68032|ACTC_HUMAN	65.52	YPIEHGIITNWDDMEK	Oxidation (M14)	28.74	16	71	86	K	I
Actin, alpha cardiac muscle 1 OS=Homo sapiens (Human) GN=ACTC1 PE=1 SV=1	ACTC1	sp|P68032|ACTC_HUMAN	65.52	HQGVMVGMGQKDSYVGDEAQSK		38.93	22	42	63	R	R
Actin, alpha cardiac muscle 1 OS=Homo sapiens (Human) GN=ACTC1 PE=1 SV=1	ACTC1	sp|P68032|ACTC_HUMAN	65.52	HQGVMVGMGQKDSYVGDEAQSK	Oxidation (M8)	77.39	22	42	63	R	R
Actin, alpha cardiac muscle 1 OS=Homo sapiens (Human) GN=ACTC1 PE=1 SV=1	ACTC1	sp|P68032|ACTC_HUMAN	65.52	HQGVMVGMGQKDSYVGDEAQSK	Oxidation (M5); Oxidation (M8)	33.42	22	42	63	R	R
Actin, alpha cardiac muscle 1 OS=Homo sapiens (Human) GN=ACTC1 PE=1 SV=1	ACTC1	sp|P68032|ACTC_HUMAN	65.52	LCYVALDFENEMATAASSSSLEK	Carbamidomethyl (C2)	72.24	23	218	240	K	S
Actin, alpha cardiac muscle 1 OS=Homo sapiens (Human) GN=ACTC1 PE=1 SV=1	ACTC1	sp|P68032|ACTC_HUMAN	65.52	LCYVALDFENEMATAASSSSLEK	Carbamidomethyl (C2); Oxidation (M12)	46.57	23	218	240	K	S
Actin, alpha cardiac muscle 1 OS=Homo sapiens (Human) GN=ACTC1 PE=1 SV=1	ACTC1	sp|P68032|ACTC_HUMAN	65.52	YSVWIGGSILASLSTFQQMWISK		65.09	23	339	361	K	Q
Actin, alpha cardiac muscle 1 OS=Homo sapiens (Human) GN=ACTC1 PE=1 SV=1	ACTC1	sp|P68032|ACTC_HUMAN	65.52	YSVWIGGSILASLSTFQQMWISK	Oxidation (M19)	46.53	23	339	361	K	Q
Actin, alpha cardiac muscle 1 OS=Homo sapiens (Human) GN=ACTC1 PE=1 SV=1	ACTC1	sp|P68032|ACTC_HUMAN	65.52	FRCPETLFQPSFIGMESAGIHETTYNSIMK	Carbamidomethyl (C3)	37.66	30	257	286	R	C
Heterogeneous nuclear ribonucleoprotein A1 OS=Homo sapiens (Human) GN=HNRNPA1 PE=1 SV=5	HNRNPA1	sp|P09651|ROA1_HUMAN	41.67	IFVGGIK		25.8	7	107	113	K	E
Heterogeneous nuclear ribonucleoprotein A1 OS=Homo sapiens (Human) GN=HNRNPA1 PE=1 SV=5	HNRNPA1	sp|P09651|ROA1_HUMAN	41.67	KIFVGGIK		25.81	8	106	113	K	E
Heterogeneous nuclear ribonucleoprotein A1 OS=Homo sapiens (Human) GN=HNRNPA1 PE=1 SV=5	HNRNPA1	sp|P09651|ROA1_HUMAN	41.67	IEVIEIMTDR		69.46	10	131	140	K	G
Heterogeneous nuclear ribonucleoprotein A1 OS=Homo sapiens (Human) GN=HNRNPA1 PE=1 SV=5	HNRNPA1	sp|P09651|ROA1_HUMAN	41.67	IEVIEIMTDR	Oxidation (M7)	60.23	10	131	140	K	G
Heterogeneous nuclear ribonucleoprotein A1 OS=Homo sapiens (Human) GN=HNRNPA1 PE=1 SV=5	HNRNPA1	sp|P09651|ROA1_HUMAN	41.67	IEVIEIMTDRGSGK		78.34	14	131	144	K	K
Heterogeneous nuclear ribonucleoprotein A1 OS=Homo sapiens (Human) GN=HNRNPA1 PE=1 SV=5	HNRNPA1	sp|P09651|ROA1_HUMAN	41.67	SSGPYGGGGQYFAKPR		85.03	16	337	352	R	N
Heterogeneous nuclear ribonucleoprotein A1 OS=Homo sapiens (Human) GN=HNRNPA1 PE=1 SV=5	HNRNPA1	sp|P09651|ROA1_HUMAN	41.67	NQGGYGGSSSSSSYGSGR		34.2	18	353	370	R	R
Heterogeneous nuclear ribonucleoprotein A1 OS=Homo sapiens (Human) GN=HNRNPA1 PE=1 SV=5	HNRNPA1	sp|P09651|ROA1_HUMAN	41.67	GFAFVTFDDHDSVDK		78.59	15	147	161	R	I
Heterogeneous nuclear ribonucleoprotein A1 OS=Homo sapiens (Human) GN=HNRNPA1 PE=1 SV=5	HNRNPA1	sp|P09651|ROA1_HUMAN	41.67	LFIGGLSFETTDESLR		115.58	16	16	31	K	S
Heterogeneous nuclear ribonucleoprotein A1 OS=Homo sapiens (Human) GN=HNRNPA1 PE=1 SV=5	HNRNPA1	sp|P09651|ROA1_HUMAN	41.67	RGFAFVTFDDHDSVDK		98.91	16	146	161	K	I
Heterogeneous nuclear ribonucleoprotein A1 OS=Homo sapiens (Human) GN=HNRNPA1 PE=1 SV=5	HNRNPA1	sp|P09651|ROA1_HUMAN	41.67	IFVGGIKEDTEEHHLR		41.78	16	107	122	K	D
Heterogeneous nuclear ribonucleoprotein A1 OS=Homo sapiens (Human) GN=HNRNPA1 PE=1 SV=5	HNRNPA1	sp|P09651|ROA1_HUMAN	41.67	KLFIGGLSFETTDESLR		42.51	17	15	31	R	S
Heterogeneous nuclear ribonucleoprotein A1 OS=Homo sapiens (Human) GN=HNRNPA1 PE=1 SV=5	HNRNPA1	sp|P09651|ROA1_HUMAN	41.67	SHFEQWGTLTDCVVMR	Carbamidomethyl (C12)	73.62	16	32	47	R	D
Heterogeneous nuclear ribonucleoprotein A1 OS=Homo sapiens (Human) GN=HNRNPA1 PE=1 SV=5	HNRNPA1	sp|P09651|ROA1_HUMAN	41.67	SHFEQWGTLTDCVVMR	Carbamidomethyl (C12); Oxidation (M15)	51.34	16	32	47	R	D
Heterogeneous nuclear ribonucleoprotein A1 OS=Homo sapiens (Human) GN=HNRNPA1 PE=1 SV=5	HNRNPA1	sp|P09651|ROA1_HUMAN	41.67	DYFEQYGKIEVIEIMTDR		97.61	18	123	140	R	G
Heterogeneous nuclear ribonucleoprotein A1 OS=Homo sapiens (Human) GN=HNRNPA1 PE=1 SV=5	HNRNPA1	sp|P09651|ROA1_HUMAN	41.67	GFAFVTFDDHDSVDKIVIQK		49.35	20	147	166	R	Y
Heterogeneous nuclear ribonucleoprotein A1 OS=Homo sapiens (Human) GN=HNRNPA1 PE=1 SV=5	HNRNPA1	sp|P09651|ROA1_HUMAN	41.67	GFGFVTYATVEEVDAAMNARPHK		98.98	23	56	78	R	V
Heterogeneous nuclear ribonucleoprotein A1 OS=Homo sapiens (Human) GN=HNRNPA1 PE=1 SV=5	HNRNPA1	sp|P09651|ROA1_HUMAN	41.67	SHFEQWGTLTDCVVMRDPNTK	Carbamidomethyl (C12)	25.33	21	32	52	R	R
Heterogeneous nuclear ribonucleoprotein A1 OS=Homo sapiens (Human) GN=HNRNPA1 PE=1 SV=5	HNRNPA1	sp|P09651|ROA1_HUMAN	41.67	GFGFVTYATVEEVDAAMNARPHK	Oxidation (M17)	96.86	23	56	78	R	V
Cytoplasmic dynein 1 heavy chain 1 OS=Homo sapiens (Human) GN=DYNC1H1 PE=1 SV=5	DYNC1H1	sp|Q14204|DYHC1_HUMAN	7.47	INMLVIELK		58.18	9	1396	1404	K	S
Cytoplasmic dynein 1 heavy chain 1 OS=Homo sapiens (Human) GN=DYNC1H1 PE=1 SV=5	DYNC1H1	sp|Q14204|DYHC1_HUMAN	7.47	VTFVNFTVTR		34.51	10	3696	3705	R	S
Cytoplasmic dynein 1 heavy chain 1 OS=Homo sapiens (Human) GN=DYNC1H1 PE=1 SV=5	DYNC1H1	sp|Q14204|DYHC1_HUMAN	7.47	LMHVAYEEFEK		65.39	11	401	411	K	V
Cytoplasmic dynein 1 heavy chain 1 OS=Homo sapiens (Human) GN=DYNC1H1 PE=1 SV=5	DYNC1H1	sp|Q14204|DYHC1_HUMAN	7.47	VLLTTQGVDMISK		57.12	13	4330	4342	R	M
Cytoplasmic dynein 1 heavy chain 1 OS=Homo sapiens (Human) GN=DYNC1H1 PE=1 SV=5	DYNC1H1	sp|Q14204|DYHC1_HUMAN	7.47	IQGLTVEQAEAVVR		56.19	14	3924	3937	R	L
Cytoplasmic dynein 1 heavy chain 1 OS=Homo sapiens (Human) GN=DYNC1H1 PE=1 SV=5	DYNC1H1	sp|Q14204|DYHC1_HUMAN	7.47	RESPEVLLTLDILK		52.8	14	292	305	K	H
Cytoplasmic dynein 1 heavy chain 1 OS=Homo sapiens (Human) GN=DYNC1H1 PE=1 SV=5	DYNC1H1	sp|Q14204|DYHC1_HUMAN	7.47	DVLLVAQGEMALEEFLK		72.91	17	1448	1464	K	Q
Cytoplasmic dynein 1 heavy chain 1 OS=Homo sapiens (Human) GN=DYNC1H1 PE=1 SV=5	DYNC1H1	sp|Q14204|DYHC1_HUMAN	7.47	LYFLLAWFHAIIQER		32.9	15	4179	4193	R	L
Cytoplasmic dynein 1 heavy chain 1 OS=Homo sapiens (Human) GN=DYNC1H1 PE=1 SV=5	DYNC1H1	sp|Q14204|DYHC1_HUMAN	7.47	VSPDMAIFITMNPGYAGR		57.66	18	2008	2025	K	S
Cytoplasmic dynein 1 heavy chain 1 OS=Homo sapiens (Human) GN=DYNC1H1 PE=1 SV=5	DYNC1H1	sp|Q14204|DYHC1_HUMAN	7.47	FYFVGDEDLLEIIGNSK		104.01	17	1629	1645	R	N
Cytoplasmic dynein 1 heavy chain 1 OS=Homo sapiens (Human) GN=DYNC1H1 PE=1 SV=5	DYNC1H1	sp|Q14204|DYHC1_HUMAN	7.47	EVQALIAEGIALVWESYK		70.49	18	811	828	K	L
Cytoplasmic dynein 1 heavy chain 1 OS=Homo sapiens (Human) GN=DYNC1H1 PE=1 SV=5	DYNC1H1	sp|Q14204|DYHC1_HUMAN	7.47	EVWNTYELDLVNYQNK		65.92	16	1468	1483	R	C
Cytoplasmic dynein 1 heavy chain 1 OS=Homo sapiens (Human) GN=DYNC1H1 PE=1 SV=5	DYNC1H1	sp|Q14204|DYHC1_HUMAN	7.47	FGQMLGSNMTEFHSQISK		45.42	18	1131	1148	K	S
Cytoplasmic dynein 1 heavy chain 1 OS=Homo sapiens (Human) GN=DYNC1H1 PE=1 SV=5	DYNC1H1	sp|Q14204|DYHC1_HUMAN	7.47	LALESICLLLGESTTDWK	Carbamidomethyl (C7)	64.02	18	3319	3336	K	Q
Cytoplasmic dynein 1 heavy chain 1 OS=Homo sapiens (Human) GN=DYNC1H1 PE=1 SV=5	DYNC1H1	sp|Q14204|DYHC1_HUMAN	7.47	LDRDPASGTALQEISFWLNLER		108.84	22	262	283	K	A
Cytoplasmic dynein 1 heavy chain 1 OS=Homo sapiens (Human) GN=DYNC1H1 PE=1 SV=5	DYNC1H1	sp|Q14204|DYHC1_HUMAN	7.47	LHVNWVVSELTLGQIWDVDLQK		52.91	22	1420	1441	R	N
Cytoplasmic dynein 1 heavy chain 1 OS=Homo sapiens (Human) GN=DYNC1H1 PE=1 SV=5	DYNC1H1	sp|Q14204|DYHC1_HUMAN	7.47	SWSHYTVPAGMTVIQWVSDFSER		30.21	23	4463	4485	R	I
Cytoplasmic dynein 1 heavy chain 1 OS=Homo sapiens (Human) GN=DYNC1H1 PE=1 SV=5	DYNC1H1	sp|Q14204|DYHC1_HUMAN	7.47	VAEVLFDAADANAIEEVNLAYENVK		77.29	25	507	531	K	E
Cytoplasmic dynein 1 heavy chain 1 OS=Homo sapiens (Human) GN=DYNC1H1 PE=1 SV=5	DYNC1H1	sp|Q14204|DYHC1_HUMAN	7.47	LVAEDIPLLFSLLSDVFPGVQYHR		51.41	24	2149	2172	K	G
Cytoplasmic dynein 1 heavy chain 1 OS=Homo sapiens (Human) GN=DYNC1H1 PE=1 SV=5	DYNC1H1	sp|Q14204|DYHC1_HUMAN	7.47	VFYEEELDVPLVLFNEVLDHVLR		59.79	23	2899	2921	K	I
Tubulin beta-4B chain OS=Homo sapiens (Human) GN=TUBB4B PE=1 SV=1	TUBB4B	sp|P68371|TBB4B_HUMAN	51.01	YLTVAAVFR		52.06	9	310	318	R	G
Tubulin beta-4B chain OS=Homo sapiens (Human) GN=TUBB4B PE=1 SV=1	TUBB4B	sp|P68371|TBB4B_HUMAN	51.01	LAVNMVPFPR		52.72	10	253	262	K	L
Tubulin beta-4B chain OS=Homo sapiens (Human) GN=TUBB4B PE=1 SV=1	TUBB4B	sp|P68371|TBB4B_HUMAN	51.01	ISEQFTAMFR		50.45	10	381	390	R	R
Tubulin beta-4B chain OS=Homo sapiens (Human) GN=TUBB4B PE=1 SV=1	TUBB4B	sp|P68371|TBB4B_HUMAN	51.01	FPGQLNADLRK		50.85	11	242	252	R	L
Tubulin beta-4B chain OS=Homo sapiens (Human) GN=TUBB4B PE=1 SV=1	TUBB4B	sp|P68371|TBB4B_HUMAN	51.01	IMNTFSVVPSPK		59.1	12	163	174	R	V
Tubulin beta-4B chain OS=Homo sapiens (Human) GN=TUBB4B PE=1 SV=1	TUBB4B	sp|P68371|TBB4B_HUMAN	51.01	INVYYNEATGGK		33.21	12	47	58	R	Y
Tubulin beta-4B chain OS=Homo sapiens (Human) GN=TUBB4B PE=1 SV=1	TUBB4B	sp|P68371|TBB4B_HUMAN	51.01	RISEQFTAMFR		54.21	11	380	390	K	R
Tubulin beta-4B chain OS=Homo sapiens (Human) GN=TUBB4B PE=1 SV=1	TUBB4B	sp|P68371|TBB4B_HUMAN	51.01	EVDEQMLNVQNK		43.84	12	325	336	K	N
Tubulin beta-4B chain OS=Homo sapiens (Human) GN=TUBB4B PE=1 SV=1	TUBB4B	sp|P68371|TBB4B_HUMAN	51.01	AVLVDLEPGTMDSVR		42.03	15	63	77	R	S
Tubulin beta-4B chain OS=Homo sapiens (Human) GN=TUBB4B PE=1 SV=1	TUBB4B	sp|P68371|TBB4B_HUMAN	51.01	NSSYFVEWIPNNVK		72.42	14	337	350	K	T
Tubulin beta-4B chain OS=Homo sapiens (Human) GN=TUBB4B PE=1 SV=1	TUBB4B	sp|P68371|TBB4B_HUMAN	51.01	EIVHLQAGQCGNQIGAK	Carbamidomethyl (C10)	57.66	17	3	19	R	F
Tubulin beta-4B chain OS=Homo sapiens (Human) GN=TUBB4B PE=1 SV=1	TUBB4B	sp|P68371|TBB4B_HUMAN	51.01	MSATFIGNSTAIQELFK		80.89	17	363	379	K	R
Tubulin beta-4B chain OS=Homo sapiens (Human) GN=TUBB4B PE=1 SV=1	TUBB4B	sp|P68371|TBB4B_HUMAN	51.01	MSATFIGNSTAIQELFK	Oxidation (M1)	73.27	17	363	379	K	R
Tubulin beta-4B chain OS=Homo sapiens (Human) GN=TUBB4B PE=1 SV=1	TUBB4B	sp|P68371|TBB4B_HUMAN	51.01	MSMKEVDEQMLNVQNK		50.26	16	321	336	R	N
Tubulin beta-4B chain OS=Homo sapiens (Human) GN=TUBB4B PE=1 SV=1	TUBB4B	sp|P68371|TBB4B_HUMAN	51.01	GHYTEGAELVDSVLDVVR		84.63	18	104	121	K	K
Tubulin beta-4B chain OS=Homo sapiens (Human) GN=TUBB4B PE=1 SV=1	TUBB4B	sp|P68371|TBB4B_HUMAN	51.01	MSATFIGNSTAIQELFKR		80.34	18	363	380	K	I
Tubulin beta-4B chain OS=Homo sapiens (Human) GN=TUBB4B PE=1 SV=1	TUBB4B	sp|P68371|TBB4B_HUMAN	51.01	MSATFIGNSTAIQELFKR	Oxidation (M1)	42.51	18	363	380	K	I
Tubulin beta-4B chain OS=Homo sapiens (Human) GN=TUBB4B PE=1 SV=1	TUBB4B	sp|P68371|TBB4B_HUMAN	51.01	GHYTEGAELVDSVLDVVRK		126.69	19	104	122	K	E
Tubulin beta-4B chain OS=Homo sapiens (Human) GN=TUBB4B PE=1 SV=1	TUBB4B	sp|P68371|TBB4B_HUMAN	51.01	LTTPTYGDLNHLVSATMSGVTTCLR	Carbamidomethyl (C23)	50.31	25	217	241	K	F
Tubulin beta-4B chain OS=Homo sapiens (Human) GN=TUBB4B PE=1 SV=1	TUBB4B	sp|P68371|TBB4B_HUMAN	51.01	LTTPTYGDLNHLVSATMSGVTTCLR	Oxidation (M17); Carbamidomethyl (C23)	52	25	217	241	K	F
Tubulin beta-4B chain OS=Homo sapiens (Human) GN=TUBB4B PE=1 SV=1	TUBB4B	sp|P68371|TBB4B_HUMAN	51.01	VSDTVVEPYNATLSVHQLVENTDETYCIDNEALYDICFR	Carbamidomethyl (C27); Carbamidomethyl (C37)	66.81	39	175	213	K	T
Tubulin alpha-4A chain OS=Homo sapiens (Human) GN=TUBA4A PE=1 SV=1	TUBA4A	sp|P68366|TBA4A_HUMAN	40.4	FDLMYAK		36.31	7	395	401	K	R
Tubulin alpha-4A chain OS=Homo sapiens (Human) GN=TUBA4A PE=1 SV=1	TUBA4A	sp|P68366|TBA4A_HUMAN	40.4	FDLMYAK	Oxidation (M4)	33.49	7	395	401	K	R
Tubulin alpha-4A chain OS=Homo sapiens (Human) GN=TUBA4A PE=1 SV=1	TUBA4A	sp|P68366|TBA4A_HUMAN	40.4	LDHKFDLMYAK		56.19	11	391	401	R	R
Tubulin alpha-4A chain OS=Homo sapiens (Human) GN=TUBA4A PE=1 SV=1	TUBA4A	sp|P68366|TBA4A_HUMAN	40.4	LISQIVSSITASLR		84.2	14	230	243	R	F
Tubulin alpha-4A chain OS=Homo sapiens (Human) GN=TUBA4A PE=1 SV=1	TUBA4A	sp|P68366|TBA4A_HUMAN	40.4	SIQFVDWCPTGFK	Carbamidomethyl (C8)	64.99	13	340	352	R	V
Tubulin alpha-4A chain OS=Homo sapiens (Human) GN=TUBA4A PE=1 SV=1	TUBA4A	sp|P68366|TBA4A_HUMAN	40.4	NLDIERPTYTNLNR		33.56	14	216	229	R	L
Tubulin alpha-4A chain OS=Homo sapiens (Human) GN=TUBA4A PE=1 SV=1	TUBA4A	sp|P68366|TBA4A_HUMAN	40.4	VGINYQPPTVVPGGDLAK		59.29	18	353	370	K	V
Tubulin alpha-4A chain OS=Homo sapiens (Human) GN=TUBA4A PE=1 SV=1	TUBA4A	sp|P68366|TBA4A_HUMAN	40.4	AVCMLSNTTAIAEAWAR	Carbamidomethyl (C3)	127.66	17	374	390	R	L
Tubulin alpha-4A chain OS=Homo sapiens (Human) GN=TUBA4A PE=1 SV=1	TUBA4A	sp|P68366|TBA4A_HUMAN	40.4	AVCMLSNTTAIAEAWAR	Carbamidomethyl (C3); Oxidation (M4)	93.01	17	374	390	R	L
Tubulin alpha-4A chain OS=Homo sapiens (Human) GN=TUBA4A PE=1 SV=1	TUBA4A	sp|P68366|TBA4A_HUMAN	40.4	TIGGGDDSFTTFFCETGAGK	Carbamidomethyl (C14)	43.55	20	41	60	K	H
Tubulin alpha-4A chain OS=Homo sapiens (Human) GN=TUBA4A PE=1 SV=1	TUBA4A	sp|P68366|TBA4A_HUMAN	40.4	AFVHWYVGEGMEEGEFSEAR		79	20	403	422	R	E
Tubulin alpha-4A chain OS=Homo sapiens (Human) GN=TUBA4A PE=1 SV=1	TUBA4A	sp|P68366|TBA4A_HUMAN	40.4	AFVHWYVGEGMEEGEFSEAR	Oxidation (M11)	77.34	20	403	422	R	E
Tubulin alpha-4A chain OS=Homo sapiens (Human) GN=TUBA4A PE=1 SV=1	TUBA4A	sp|P68366|TBA4A_HUMAN	40.4	FDGALNVDLTEFQTNLVPYPR		30.09	21	244	264	R	I
Tubulin alpha-4A chain OS=Homo sapiens (Human) GN=TUBA4A PE=1 SV=1	TUBA4A	sp|P68366|TBA4A_HUMAN	40.4	RAFVHWYVGEGMEEGEFSEAR		53.25	21	402	422	K	E
Tubulin alpha-4A chain OS=Homo sapiens (Human) GN=TUBA4A PE=1 SV=1	TUBA4A	sp|P68366|TBA4A_HUMAN	40.4	AYHEQLSVAEITNACFEPANQMVK	Carbamidomethyl (C15)	62.41	24	281	304	K	C
Tubulin alpha-4A chain OS=Homo sapiens (Human) GN=TUBA4A PE=1 SV=1	TUBA4A	sp|P68366|TBA4A_HUMAN	40.4	AYHEQLSVAEITNACFEPANQMVK	Carbamidomethyl (C15); Oxidation (M22)	82.06	24	281	304	K	C
Tubulin alpha-4A chain OS=Homo sapiens (Human) GN=TUBA4A PE=1 SV=1	TUBA4A	sp|P68366|TBA4A_HUMAN	40.4	AFVHWYVGEGMEEGEFSEAREDMAALEK		59.26	28	403	430	R	D
Tubulin alpha-4A chain OS=Homo sapiens (Human) GN=TUBA4A PE=1 SV=1	TUBA4A	sp|P68366|TBA4A_HUMAN	40.4	AFVHWYVGEGMEEGEFSEAREDMAALEK	Oxidation (M11)	41.63	28	403	430	R	D
Argininosuccinate synthase OS=Homo sapiens (Human) GN=ASS1 PE=1 SV=2	ASS1	sp|P00966|ASSY_HUMAN	53.4	VFIEDVSR		48.48	8	59	66	K	E
Argininosuccinate synthase OS=Homo sapiens (Human) GN=ASS1 PE=1 SV=2	ASS1	sp|P00966|ASSY_HUMAN	53.4	APNTPDILEIEFK		49.63	13	216	228	K	K
Argininosuccinate synthase OS=Homo sapiens (Human) GN=ASS1 PE=1 SV=2	ASS1	sp|P00966|ASSY_HUMAN	53.4	APNTPDILEIEFKK		80.59	14	216	229	K	G
Argininosuccinate synthase OS=Homo sapiens (Human) GN=ASS1 PE=1 SV=2	ASS1	sp|P00966|ASSY_HUMAN	53.4	VQVSVLKGQVYILGR		52.95	15	349	363	K	E
Argininosuccinate synthase OS=Homo sapiens (Human) GN=ASS1 PE=1 SV=2	ASS1	sp|P00966|ASSY_HUMAN	53.4	EQGYDVIAYLANIGQK		39.82	16	26	41	K	E
Argininosuccinate synthase OS=Homo sapiens (Human) GN=ASS1 PE=1 SV=2	ASS1	sp|P00966|ASSY_HUMAN	53.4	GNDQVRFELSCYSLAPQIK	Carbamidomethyl (C11)	66.01	19	122	140	K	V
Argininosuccinate synthase OS=Homo sapiens (Human) GN=ASS1 PE=1 SV=2	ASS1	sp|P00966|ASSY_HUMAN	53.4	DGTTHQTSLELFMYLNEVAGK		71.4	21	240	260	K	H
Argininosuccinate synthase OS=Homo sapiens (Human) GN=ASS1 PE=1 SV=2	ASS1	sp|P00966|ASSY_HUMAN	53.4	FAELVYTGFWHSPECEFVR	Carbamidomethyl (C15)	82.12	19	317	335	K	H
Argininosuccinate synthase OS=Homo sapiens (Human) GN=ASS1 PE=1 SV=2	ASS1	sp|P00966|ASSY_HUMAN	53.4	NPWSMDENLMHISYEAGILENPK		99.41	23	177	199	K	N
Argininosuccinate synthase OS=Homo sapiens (Human) GN=ASS1 PE=1 SV=2	ASS1	sp|P00966|ASSY_HUMAN	53.4	NPWSMDENLMHISYEAGILENPK	Oxidation (M5)	53.71	23	177	199	K	N
Argininosuccinate synthase OS=Homo sapiens (Human) GN=ASS1 PE=1 SV=2	ASS1	sp|P00966|ASSY_HUMAN	53.4	GIYETPAGTILYHAHLDIEAFTMDR		113.45	25	280	304	R	E
Argininosuccinate synthase OS=Homo sapiens (Human) GN=ASS1 PE=1 SV=2	ASS1	sp|P00966|ASSY_HUMAN	53.4	GIYETPAGTILYHAHLDIEAFTMDR	Oxidation (M23)	89.87	25	280	304	R	E
Argininosuccinate synthase OS=Homo sapiens (Human) GN=ASS1 PE=1 SV=2	ASS1	sp|P00966|ASSY_HUMAN	53.4	SRGIYETPAGTILYHAHLDIEAFTMDR		31.34	27	278	304	K	E
Argininosuccinate synthase OS=Homo sapiens (Human) GN=ASS1 PE=1 SV=2	ASS1	sp|P00966|ASSY_HUMAN	53.4	GIYETPAGTILYHAHLDIEAFTMDREVR		52.73	28	280	307	R	K
Argininosuccinate synthase OS=Homo sapiens (Human) GN=ASS1 PE=1 SV=2	ASS1	sp|P00966|ASSY_HUMAN	53.4	VFIEDVSREFVEEFIWPAIQSSALYEDR		100.73	28	59	86	K	Y
Argininosuccinate synthase OS=Homo sapiens (Human) GN=ASS1 PE=1 SV=2	ASS1	sp|P00966|ASSY_HUMAN	53.4	ESPLSLYNEELVSMNVQGDYEPTDATGFININSLR		25.16	35	364	398	R	L
Alpha-actinin-4 OS=Homo sapiens (Human) GN=ACTN4 PE=1 SV=2	ACTN4	sp|O43707|ACTN4_HUMAN	29.09	ALDFIASK		46.94	8	115	122	K	G
Alpha-actinin-4 OS=Homo sapiens (Human) GN=ACTN4 PE=1 SV=2	ACTN4	sp|O43707|ACTN4_HUMAN	29.09	LMLLLEVISGER		84.49	12	84	95	K	L
Alpha-actinin-4 OS=Homo sapiens (Human) GN=ACTN4 PE=1 SV=2	ACTN4	sp|O43707|ACTN4_HUMAN	29.09	VGWEQLLTTIAR		94.36	12	734	745	R	T
Alpha-actinin-4 OS=Homo sapiens (Human) GN=ACTN4 PE=1 SV=2	ACTN4	sp|O43707|ACTN4_HUMAN	29.09	TINEVENQILTR		58.8	12	746	757	R	D
Alpha-actinin-4 OS=Homo sapiens (Human) GN=ACTN4 PE=1 SV=2	ACTN4	sp|O43707|ACTN4_HUMAN	29.09	MTLGMIWTIILR		53.2	12	141	152	K	F
Alpha-actinin-4 OS=Homo sapiens (Human) GN=ACTN4 PE=1 SV=2	ACTN4	sp|O43707|ACTN4_HUMAN	29.09	LVSIGAEEIVDGNAK		73.34	15	126	140	K	M
Alpha-actinin-4 OS=Homo sapiens (Human) GN=ACTN4 PE=1 SV=2	ACTN4	sp|O43707|ACTN4_HUMAN	29.09	FAIQDISVEETSAK		58.83	14	153	166	R	E
Alpha-actinin-4 OS=Homo sapiens (Human) GN=ACTN4 PE=1 SV=2	ACTN4	sp|O43707|ACTN4_HUMAN	29.09	HRDYETATLSDIK		44.61	13	438	450	K	A
Alpha-actinin-4 OS=Homo sapiens (Human) GN=ACTN4 PE=1 SV=2	ACTN4	sp|O43707|ACTN4_HUMAN	29.09	CQLEINFNTLQTK	Carbamidomethyl (C1)	64.43	13	351	363	K	L
Alpha-actinin-4 OS=Homo sapiens (Human) GN=ACTN4 PE=1 SV=2	ACTN4	sp|O43707|ACTN4_HUMAN	29.09	ACLISLGYDVENDR	Carbamidomethyl (C2)	40.66	14	792	805	K	Q
Alpha-actinin-4 OS=Homo sapiens (Human) GN=ACTN4 PE=1 SV=2	ACTN4	sp|O43707|ACTN4_HUMAN	29.09	QLEAIDQLHLEYAK		33.68	14	522	535	K	R
Alpha-actinin-4 OS=Homo sapiens (Human) GN=ACTN4 PE=1 SV=2	ACTN4	sp|O43707|ACTN4_HUMAN	29.09	ETTDTDTADQVIASFK		53.66	16	838	853	R	V
Alpha-actinin-4 OS=Homo sapiens (Human) GN=ACTN4 PE=1 SV=2	ACTN4	sp|O43707|ACTN4_HUMAN	29.09	ISIEMNGTLEDQLSHLK		74.92	17	675	691	R	Q
Alpha-actinin-4 OS=Homo sapiens (Human) GN=ACTN4 PE=1 SV=2	ACTN4	sp|O43707|ACTN4_HUMAN	29.09	AIMTYVSSFYHAFSGAQK		75.21	18	256	273	K	A
Alpha-actinin-4 OS=Homo sapiens (Human) GN=ACTN4 PE=1 SV=2	ACTN4	sp|O43707|ACTN4_HUMAN	29.09	VLAVNQENEHLMEDYEK		29.17	17	284	300	K	L
Alpha-actinin-4 OS=Homo sapiens (Human) GN=ACTN4 PE=1 SV=2	ACTN4	sp|O43707|ACTN4_HUMAN	29.09	LMLLLEVISGERLPKPER		58.74	18	84	101	K	G
Alpha-actinin-4 OS=Homo sapiens (Human) GN=ACTN4 PE=1 SV=2	ACTN4	sp|O43707|ACTN4_HUMAN	29.09	IMSLVDPNHSGLVTFQAFIDFMSR		90.5	24	814	837	R	E
Alpha-actinin-4 OS=Homo sapiens (Human) GN=ACTN4 PE=1 SV=2	ACTN4	sp|O43707|ACTN4_HUMAN	29.09	IMSLVDPNHSGLVTFQAFIDFMSR	Oxidation (M2)	73.97	24	814	837	R	E
Alpha-actinin-4 OS=Homo sapiens (Human) GN=ACTN4 PE=1 SV=2	ACTN4	sp|O43707|ACTN4_HUMAN	29.09	SIVDYKPNLDLLEQQHQLIQEALIFDNK		72.19	28	696	723	R	H
Myosin-8 OS=Homo sapiens (Human) GN=MYH8 PE=1 SV=3	MYH8	sp|P13535|MYH8_HUMAN	11.31	MFLWMVTR		39.41	8	438	445	K	I
Myosin-8 OS=Homo sapiens (Human) GN=MYH8 PE=1 SV=3	MYH8	sp|P13535|MYH8_HUMAN	11.31	IAEQELLDASER		86.58	12	1704	1715	K	V
Myosin-8 OS=Homo sapiens (Human) GN=MYH8 PE=1 SV=3	MYH8	sp|P13535|MYH8_HUMAN	11.31	KDIDDLELTLAK		33.09	12	955	966	K	V
Myosin-8 OS=Homo sapiens (Human) GN=MYH8 PE=1 SV=3	MYH8	sp|P13535|MYH8_HUMAN	11.31	KGSSFQTVSALFR		31.81	13	643	655	K	E
Myosin-8 OS=Homo sapiens (Human) GN=MYH8 PE=1 SV=3	MYH8	sp|P13535|MYH8_HUMAN	11.31	LASADIETYLLEK		79.01	13	261	273	K	S
Myosin-8 OS=Homo sapiens (Human) GN=MYH8 PE=1 SV=3	MYH8	sp|P13535|MYH8_HUMAN	11.31	VIQYFATIAVTGEK		48.21	14	194	207	R	K
Myosin-8 OS=Homo sapiens (Human) GN=MYH8 PE=1 SV=3	MYH8	sp|P13535|MYH8_HUMAN	11.31	AGLLGLLEEMRDEK		81.39	14	770	783	K	L
Myosin-8 OS=Homo sapiens (Human) GN=MYH8 PE=1 SV=3	MYH8	sp|P13535|MYH8_HUMAN	11.31	NLTEEMAGLDETIAK		49.13	15	980	994	K	L
Myosin-8 OS=Homo sapiens (Human) GN=MYH8 PE=1 SV=3	MYH8	sp|P13535|MYH8_HUMAN	11.31	RVIQYFATIAVTGEK		71.71	15	193	207	K	K
Myosin-8 OS=Homo sapiens (Human) GN=MYH8 PE=1 SV=3	MYH8	sp|P13535|MYH8_HUMAN	11.31	LQNEVEDLMLDVER		47.04	14	1424	1437	R	S
Myosin-8 OS=Homo sapiens (Human) GN=MYH8 PE=1 SV=3	MYH8	sp|P13535|MYH8_HUMAN	11.31	VQLLHTQNTSLINTK		98.88	15	1716	1730	R	K
Myosin-8 OS=Homo sapiens (Human) GN=MYH8 PE=1 SV=3	MYH8	sp|P13535|MYH8_HUMAN	11.31	TPGAMEHELVLHQLR		66.01	15	683	697	K	C
Myosin-8 OS=Homo sapiens (Human) GN=MYH8 PE=1 SV=3	MYH8	sp|P13535|MYH8_HUMAN	11.31	LEQQVDDLEGSLEQEK		111.56	16	1030	1045	K	K
Myosin-8 OS=Homo sapiens (Human) GN=MYH8 PE=1 SV=3	MYH8	sp|P13535|MYH8_HUMAN	11.31	LEQQVDDLEGSLEQEKK		68.45	17	1030	1046	K	L
Myosin-8 OS=Homo sapiens (Human) GN=MYH8 PE=1 SV=3	MYH8	sp|P13535|MYH8_HUMAN	11.31	MEGDLNEMEIQLNHANR		94.71	17	1621	1637	K	L
Myosin-8 OS=Homo sapiens (Human) GN=MYH8 PE=1 SV=3	MYH8	sp|P13535|MYH8_HUMAN	11.31	LQQFFNHHMFVLEQEEYK		30.62	18	488	505	K	K
Myosin-8 OS=Homo sapiens (Human) GN=MYH8 PE=1 SV=3	MYH8	sp|P13535|MYH8_HUMAN	11.31	LQHELEEAEERADIAESQVNK		52.29	21	1902	1922	K	L
ATP-dependent RNA helicase A OS=Homo sapiens (Human) GN=DHX9 PE=1 SV=4	DHX9	sp|Q08211|DHX9_HUMAN	19.37	LGGIGQFLAK		32.9	10	810	819	R	A
ATP-dependent RNA helicase A OS=Homo sapiens (Human) GN=DHX9 PE=1 SV=4	DHX9	sp|Q08211|DHX9_HUMAN	19.37	GISHVIVDEIHER		69.48	13	504	516	R	D
ATP-dependent RNA helicase A OS=Homo sapiens (Human) GN=DHX9 PE=1 SV=4	DHX9	sp|Q08211|DHX9_HUMAN	19.37	LQISHEAAACITGLR	Carbamidomethyl (C10)	76.23	15	1090	1104	K	A
ATP-dependent RNA helicase A OS=Homo sapiens (Human) GN=DHX9 PE=1 SV=4	DHX9	sp|Q08211|DHX9_HUMAN	19.37	GMTLVTPLQLLLFASK		43.8	16	1058	1073	K	K
ATP-dependent RNA helicase A OS=Homo sapiens (Human) GN=DHX9 PE=1 SV=4	DHX9	sp|Q08211|DHX9_HUMAN	19.37	ELDALDANDELTPLGR		51.44	16	838	853	R	I
ATP-dependent RNA helicase A OS=Homo sapiens (Human) GN=DHX9 PE=1 SV=4	DHX9	sp|Q08211|DHX9_HUMAN	19.37	QLYHLGVVEAYSGLTK		50.48	16	249	264	R	K
ATP-dependent RNA helicase A OS=Homo sapiens (Human) GN=DHX9 PE=1 SV=4	DHX9	sp|Q08211|DHX9_HUMAN	19.37	QISRPSAAGINLMIGSTR		38.89	18	1137	1154	R	Y
ATP-dependent RNA helicase A OS=Homo sapiens (Human) GN=DHX9 PE=1 SV=4	DHX9	sp|Q08211|DHX9_HUMAN	19.37	FESEILEAISQNSVVIIR		73.72	18	393	410	K	G
ATP-dependent RNA helicase A OS=Homo sapiens (Human) GN=DHX9 PE=1 SV=4	DHX9	sp|Q08211|DHX9_HUMAN	19.37	FSDHVALLSVFQAWDDAR		78.41	18	912	929	R	M
ATP-dependent RNA helicase A OS=Homo sapiens (Human) GN=DHX9 PE=1 SV=4	DHX9	sp|Q08211|DHX9_HUMAN	19.37	KFESEILEAISQNSVVIIR		32.21	19	392	410	K	G
ATP-dependent RNA helicase A OS=Homo sapiens (Human) GN=DHX9 PE=1 SV=4	DHX9	sp|Q08211|DHX9_HUMAN	19.37	DINTDFLLVVLRDVVQAYPEVR		114.16	22	517	538	R	I
ATP-dependent RNA helicase A OS=Homo sapiens (Human) GN=DHX9 PE=1 SV=4	DHX9	sp|Q08211|DHX9_HUMAN	19.37	FESEILEAISQNSVVIIRGATGCGK	Carbamidomethyl (C23)	56.45	25	393	417	K	T
ATP-dependent RNA helicase A OS=Homo sapiens (Human) GN=DHX9 PE=1 SV=4	DHX9	sp|Q08211|DHX9_HUMAN	19.37	VILSTNIAETSITINDVVYVIDSCK	Carbamidomethyl (C24)	66.2	25	709	733	K	Q
ATP-dependent RNA helicase A OS=Homo sapiens (Human) GN=DHX9 PE=1 SV=4	DHX9	sp|Q08211|DHX9_HUMAN	19.37	AAMEALVVEVTKQPAIISQLDPVNER		163.31	26	1105	1130	R	M
ATP-dependent RNA helicase A OS=Homo sapiens (Human) GN=DHX9 PE=1 SV=4	DHX9	sp|Q08211|DHX9_HUMAN	19.37	AAMEALVVEVTKQPAIISQLDPVNER	Oxidation (M3)	68.31	26	1105	1130	R	M
ATP-dependent RNA helicase A OS=Homo sapiens (Human) GN=DHX9 PE=1 SV=4	DHX9	sp|Q08211|DHX9_HUMAN	19.37	TYPVQEYFLEDCIQMTHFVPPPKDK	Carbamidomethyl (C12)	44.25	25	567	591	R	K
Tubulin beta-2B chain OS=Homo sapiens (Human) GN=TUBB2B PE=1 SV=1	TUBB2B	sp|Q9BVA1|TBB2B_HUMAN	43.6	LAVNMVPFPR		52.72	10	253	262	K	L
Tubulin beta-2B chain OS=Homo sapiens (Human) GN=TUBB2B PE=1 SV=1	TUBB2B	sp|Q9BVA1|TBB2B_HUMAN	43.6	ISEQFTAMFR		50.45	10	381	390	R	R
Tubulin beta-2B chain OS=Homo sapiens (Human) GN=TUBB2B PE=1 SV=1	TUBB2B	sp|Q9BVA1|TBB2B_HUMAN	43.6	FPGQLNADLRK		50.85	11	242	252	R	L
Tubulin beta-2B chain OS=Homo sapiens (Human) GN=TUBB2B PE=1 SV=1	TUBB2B	sp|Q9BVA1|TBB2B_HUMAN	43.6	RISEQFTAMFR		54.21	11	380	390	K	R
Tubulin beta-2B chain OS=Homo sapiens (Human) GN=TUBB2B PE=1 SV=1	TUBB2B	sp|Q9BVA1|TBB2B_HUMAN	43.6	EVDEQMLNVQNK		43.84	12	325	336	K	N
Tubulin beta-2B chain OS=Homo sapiens (Human) GN=TUBB2B PE=1 SV=1	TUBB2B	sp|Q9BVA1|TBB2B_HUMAN	43.6	AILVDLEPGTMDSVR		38.24	15	63	77	R	S
Tubulin beta-2B chain OS=Homo sapiens (Human) GN=TUBB2B PE=1 SV=1	TUBB2B	sp|Q9BVA1|TBB2B_HUMAN	43.6	AILVDLEPGTMDSVR	Oxidation (M11)	53.03	15	63	77	R	S
Tubulin beta-2B chain OS=Homo sapiens (Human) GN=TUBB2B PE=1 SV=1	TUBB2B	sp|Q9BVA1|TBB2B_HUMAN	43.6	NSSYFVEWIPNNVK		72.42	14	337	350	K	T
Tubulin beta-2B chain OS=Homo sapiens (Human) GN=TUBB2B PE=1 SV=1	TUBB2B	sp|Q9BVA1|TBB2B_HUMAN	43.6	EIVHIQAGQCGNQIGAK	Carbamidomethyl (C10)	57.66	17	3	19	R	F
Tubulin beta-2B chain OS=Homo sapiens (Human) GN=TUBB2B PE=1 SV=1	TUBB2B	sp|Q9BVA1|TBB2B_HUMAN	43.6	MSATFIGNSTAIQELFK		80.89	17	363	379	K	R
Tubulin beta-2B chain OS=Homo sapiens (Human) GN=TUBB2B PE=1 SV=1	TUBB2B	sp|Q9BVA1|TBB2B_HUMAN	43.6	MSATFIGNSTAIQELFK	Oxidation (M1)	73.27	17	363	379	K	R
Tubulin beta-2B chain OS=Homo sapiens (Human) GN=TUBB2B PE=1 SV=1	TUBB2B	sp|Q9BVA1|TBB2B_HUMAN	43.6	MSMKEVDEQMLNVQNK		50.26	16	321	336	R	N
Tubulin beta-2B chain OS=Homo sapiens (Human) GN=TUBB2B PE=1 SV=1	TUBB2B	sp|Q9BVA1|TBB2B_HUMAN	43.6	GHYTEGAELVDSVLDVVR		84.63	18	104	121	K	K
Tubulin beta-2B chain OS=Homo sapiens (Human) GN=TUBB2B PE=1 SV=1	TUBB2B	sp|Q9BVA1|TBB2B_HUMAN	43.6	MSATFIGNSTAIQELFKR		80.34	18	363	380	K	I
Tubulin beta-2B chain OS=Homo sapiens (Human) GN=TUBB2B PE=1 SV=1	TUBB2B	sp|Q9BVA1|TBB2B_HUMAN	43.6	MSATFIGNSTAIQELFKR	Oxidation (M1)	42.51	18	363	380	K	I
Tubulin beta-2B chain OS=Homo sapiens (Human) GN=TUBB2B PE=1 SV=1	TUBB2B	sp|Q9BVA1|TBB2B_HUMAN	43.6	GHYTEGAELVDSVLDVVRK		126.69	19	104	122	K	E
Tubulin beta-2B chain OS=Homo sapiens (Human) GN=TUBB2B PE=1 SV=1	TUBB2B	sp|Q9BVA1|TBB2B_HUMAN	43.6	LTTPTYGDLNHLVSATMSGVTTCLR	Carbamidomethyl (C23)	50.31	25	217	241	K	F
Tubulin beta-2B chain OS=Homo sapiens (Human) GN=TUBB2B PE=1 SV=1	TUBB2B	sp|Q9BVA1|TBB2B_HUMAN	43.6	LTTPTYGDLNHLVSATMSGVTTCLR	Oxidation (M17); Carbamidomethyl (C23)	52	25	217	241	K	F
Tubulin beta-2B chain OS=Homo sapiens (Human) GN=TUBB2B PE=1 SV=1	TUBB2B	sp|Q9BVA1|TBB2B_HUMAN	43.6	VSDTVVEPYNATLSVHQLVENTDETYCIDNEALYDICFR	Carbamidomethyl (C27); Carbamidomethyl (C37)	66.81	39	175	213	K	T
L-lactate dehydrogenase A chain OS=Homo sapiens (Human) GN=LDHA PE=1 SV=2	LDHA	sp|P00338|LDHA_HUMAN	58.43	LVIITAGAR		60.59	9	91	99	K	Q
L-lactate dehydrogenase A chain OS=Homo sapiens (Human) GN=LDHA PE=1 SV=2	LDHA	sp|P00338|LDHA_HUMAN	58.43	FIIPNVVK		36.92	8	119	126	K	Y
L-lactate dehydrogenase A chain OS=Homo sapiens (Human) GN=LDHA PE=1 SV=2	LDHA	sp|P00338|LDHA_HUMAN	58.43	VHPVSTMIK		37.75	9	270	278	R	G
L-lactate dehydrogenase A chain OS=Homo sapiens (Human) GN=LDHA PE=1 SV=2	LDHA	sp|P00338|LDHA_HUMAN	58.43	SADTLWGIQK		52.57	10	319	328	K	E
L-lactate dehydrogenase A chain OS=Homo sapiens (Human) GN=LDHA PE=1 SV=2	LDHA	sp|P00338|LDHA_HUMAN	58.43	VTLTSEEEAR		41.49	10	306	315	K	L
L-lactate dehydrogenase A chain OS=Homo sapiens (Human) GN=LDHA PE=1 SV=2	LDHA	sp|P00338|LDHA_HUMAN	58.43	VIGSGCNLDSAR	Carbamidomethyl (C6)	72.79	12	158	169	R	F
L-lactate dehydrogenase A chain OS=Homo sapiens (Human) GN=LDHA PE=1 SV=2	LDHA	sp|P00338|LDHA_HUMAN	58.43	QVVESAYEVIK		69.51	11	233	243	K	L
L-lactate dehydrogenase A chain OS=Homo sapiens (Human) GN=LDHA PE=1 SV=2	LDHA	sp|P00338|LDHA_HUMAN	58.43	NRVIGSGCNLDSAR	Carbamidomethyl (C8)	41.56	14	156	169	K	F
L-lactate dehydrogenase A chain OS=Homo sapiens (Human) GN=LDHA PE=1 SV=2	LDHA	sp|P00338|LDHA_HUMAN	58.43	GEMMDLQHGSLFLR		79.54	14	60	73	K	T
L-lactate dehydrogenase A chain OS=Homo sapiens (Human) GN=LDHA PE=1 SV=2	LDHA	sp|P00338|LDHA_HUMAN	58.43	GEMMDLQHGSLFLR	Oxidation (M4)	38.65	14	60	73	K	T
L-lactate dehydrogenase A chain OS=Homo sapiens (Human) GN=LDHA PE=1 SV=2	LDHA	sp|P00338|LDHA_HUMAN	58.43	DLADELALVDVIEDKLK		87.96	17	43	59	K	G
L-lactate dehydrogenase A chain OS=Homo sapiens (Human) GN=LDHA PE=1 SV=2	LDHA	sp|P00338|LDHA_HUMAN	58.43	LLIVSNPVDILTYVAWK		99.7	17	133	149	K	I
L-lactate dehydrogenase A chain OS=Homo sapiens (Human) GN=LDHA PE=1 SV=2	LDHA	sp|P00338|LDHA_HUMAN	58.43	ITVVGVGAVGMACAISILMK	Carbamidomethyl (C13)	37.37	20	23	42	K	D
L-lactate dehydrogenase A chain OS=Homo sapiens (Human) GN=LDHA PE=1 SV=2	LDHA	sp|P00338|LDHA_HUMAN	58.43	GYTSWAIGLSVADLAESIMK		57.32	20	246	265	K	N
L-lactate dehydrogenase A chain OS=Homo sapiens (Human) GN=LDHA PE=1 SV=2	LDHA	sp|P00338|LDHA_HUMAN	58.43	GYTSWAIGLSVADLAESIMK	Oxidation (M19)	68.55	20	246	265	K	N
L-lactate dehydrogenase A chain OS=Homo sapiens (Human) GN=LDHA PE=1 SV=2	LDHA	sp|P00338|LDHA_HUMAN	58.43	LKGYTSWAIGLSVADLAESIMK	Oxidation (M21)	37.56	22	244	265	K	N
L-lactate dehydrogenase A chain OS=Homo sapiens (Human) GN=LDHA PE=1 SV=2	LDHA	sp|P00338|LDHA_HUMAN	58.43	LLIVSNPVDILTYVAWKISGFPK		74.5	23	133	155	K	N
L-lactate dehydrogenase A chain OS=Homo sapiens (Human) GN=LDHA PE=1 SV=2	LDHA	sp|P00338|LDHA_HUMAN	58.43	GLYGIKDDVFLSVPCILGQNGISDLVK	Carbamidomethyl (C15)	50	27	279	305	K	V
L-lactate dehydrogenase A chain OS=Homo sapiens (Human) GN=LDHA PE=1 SV=2	LDHA	sp|P00338|LDHA_HUMAN	58.43	ITVVGVGAVGMACAISILMKDLADELALVDVIEDK	Carbamidomethyl (C13)	63.44	35	23	57	K	L
Heterogeneous nuclear ribonucleoproteins A2/B1 OS=Homo sapiens (Human) GN=HNRNPA2B1 PE=1 SV=2	HNRNPA2B1	sp|P22626|ROA2_HUMAN	37.39	LFVGGIK		25.8	7	114	120	K	E
Heterogeneous nuclear ribonucleoproteins A2/B1 OS=Homo sapiens (Human) GN=HNRNPA2B1 PE=1 SV=2	HNRNPA2B1	sp|P22626|ROA2_HUMAN	37.39	KLFVGGIK		25.81	8	113	120	K	E
Heterogeneous nuclear ribonucleoproteins A2/B1 OS=Homo sapiens (Human) GN=HNRNPA2B1 PE=1 SV=2	HNRNPA2B1	sp|P22626|ROA2_HUMAN	37.39	GGNFGFGDSR		64.71	10	204	213	R	G
Heterogeneous nuclear ribonucleoproteins A2/B1 OS=Homo sapiens (Human) GN=HNRNPA2B1 PE=1 SV=2	HNRNPA2B1	sp|P22626|ROA2_HUMAN	37.39	IDTIEIITDR		61.79	10	138	147	K	Q
Heterogeneous nuclear ribonucleoproteins A2/B1 OS=Homo sapiens (Human) GN=HNRNPA2B1 PE=1 SV=2	HNRNPA2B1	sp|P22626|ROA2_HUMAN	37.39	ALSRQEMQEVQSSR		53.65	14	187	200	K	S
Heterogeneous nuclear ribonucleoproteins A2/B1 OS=Homo sapiens (Human) GN=HNRNPA2B1 PE=1 SV=2	HNRNPA2B1	sp|P22626|ROA2_HUMAN	37.39	GFGFVTFDDHDPVDK		71.17	15	154	168	R	I
Heterogeneous nuclear ribonucleoproteins A2/B1 OS=Homo sapiens (Human) GN=HNRNPA2B1 PE=1 SV=2	HNRNPA2B1	sp|P22626|ROA2_HUMAN	37.39	LFIGGLSFETTEESLR		107.03	16	23	38	K	N
Heterogeneous nuclear ribonucleoproteins A2/B1 OS=Homo sapiens (Human) GN=HNRNPA2B1 PE=1 SV=2	HNRNPA2B1	sp|P22626|ROA2_HUMAN	37.39	RGFGFVTFDDHDPVDK		100.81	16	153	168	K	I
Heterogeneous nuclear ribonucleoproteins A2/B1 OS=Homo sapiens (Human) GN=HNRNPA2B1 PE=1 SV=2	HNRNPA2B1	sp|P22626|ROA2_HUMAN	37.39	LFVGGIKEDTEEHHLR		41.78	16	114	129	K	D
Heterogeneous nuclear ribonucleoproteins A2/B1 OS=Homo sapiens (Human) GN=HNRNPA2B1 PE=1 SV=2	HNRNPA2B1	sp|P22626|ROA2_HUMAN	37.39	KLFIGGLSFETTEESLR		42.84	17	22	38	R	N
Heterogeneous nuclear ribonucleoproteins A2/B1 OS=Homo sapiens (Human) GN=HNRNPA2B1 PE=1 SV=2	HNRNPA2B1	sp|P22626|ROA2_HUMAN	37.39	DYFEEYGKIDTIEIITDR		95.06	18	130	147	R	Q
Heterogeneous nuclear ribonucleoproteins A2/B1 OS=Homo sapiens (Human) GN=HNRNPA2B1 PE=1 SV=2	HNRNPA2B1	sp|P22626|ROA2_HUMAN	37.39	GFGFVTFDDHDPVDKIVLQK		70.54	20	154	173	R	Y
Heterogeneous nuclear ribonucleoproteins A2/B1 OS=Homo sapiens (Human) GN=HNRNPA2B1 PE=1 SV=2	HNRNPA2B1	sp|P22626|ROA2_HUMAN	37.39	GFGFVTFSSMAEVDAAMAARPHSIDGR		147.94	27	63	89	R	V
Heterogeneous nuclear ribonucleoproteins A2/B1 OS=Homo sapiens (Human) GN=HNRNPA2B1 PE=1 SV=2	HNRNPA2B1	sp|P22626|ROA2_HUMAN	37.39	GFGFVTFSSMAEVDAAMAARPHSIDGR	Oxidation (M17)	80.9	27	63	89	R	V
Heterogeneous nuclear ribonucleoproteins A2/B1 OS=Homo sapiens (Human) GN=HNRNPA2B1 PE=1 SV=2	HNRNPA2B1	sp|P22626|ROA2_HUMAN	37.39	LFIGGLSFETTEESLRNYYEQWGK		32.12	24	23	46	K	L
Ras GTPase-activating-like protein IQGAP1 OS=Homo sapiens (Human) GN=IQGAP1 PE=1 SV=1	IQGAP1	sp|P46940|IQGA1_HUMAN	15.99	FLSAIVSSVDK		41.27	11	1145	1155	K	I
Ras GTPase-activating-like protein IQGAP1 OS=Homo sapiens (Human) GN=IQGAP1 PE=1 SV=1	IQGAP1	sp|P46940|IQGA1_HUMAN	15.99	MREEVITLIR		40.81	10	892	901	K	S
Ras GTPase-activating-like protein IQGAP1 OS=Homo sapiens (Human) GN=IQGAP1 PE=1 SV=1	IQGAP1	sp|P46940|IQGA1_HUMAN	15.99	ALESGDVNTVWK		40.22	12	466	477	R	Q
Ras GTPase-activating-like protein IQGAP1 OS=Homo sapiens (Human) GN=IQGAP1 PE=1 SV=1	IQGAP1	sp|P46940|IQGA1_HUMAN	15.99	VNVNLLIFLLNK		68.78	12	1641	1652	K	K
Ras GTPase-activating-like protein IQGAP1 OS=Homo sapiens (Human) GN=IQGAP1 PE=1 SV=1	IQGAP1	sp|P46940|IQGA1_HUMAN	15.99	VNVNLLIFLLNKK		76.97	13	1641	1653	K	F
Ras GTPase-activating-like protein IQGAP1 OS=Homo sapiens (Human) GN=IQGAP1 PE=1 SV=1	IQGAP1	sp|P46940|IQGA1_HUMAN	15.99	EQLWLANEGLITR		56	13	739	751	R	L
Ras GTPase-activating-like protein IQGAP1 OS=Homo sapiens (Human) GN=IQGAP1 PE=1 SV=1	IQGAP1	sp|P46940|IQGA1_HUMAN	15.99	SWVNQMESQTGEASK		74.68	15	1097	1111	K	L
Ras GTPase-activating-like protein IQGAP1 OS=Homo sapiens (Human) GN=IQGAP1 PE=1 SV=1	IQGAP1	sp|P46940|IQGA1_HUMAN	15.99	EEIQSSISGVTAAYNR		70.07	16	723	738	R	E
Ras GTPase-activating-like protein IQGAP1 OS=Homo sapiens (Human) GN=IQGAP1 PE=1 SV=1	IQGAP1	sp|P46940|IQGA1_HUMAN	15.99	GVLLEIEDLQVNQFK		115.15	15	1572	1586	K	N
Ras GTPase-activating-like protein IQGAP1 OS=Homo sapiens (Human) GN=IQGAP1 PE=1 SV=1	IQGAP1	sp|P46940|IQGA1_HUMAN	15.99	ILAIGLINEALDEGDAQK		44.44	18	539	556	R	T
Ras GTPase-activating-like protein IQGAP1 OS=Homo sapiens (Human) GN=IQGAP1 PE=1 SV=1	IQGAP1	sp|P46940|IQGA1_HUMAN	15.99	FALGIFAINEAVESGDVGK		86.99	19	623	641	K	T
Ras GTPase-activating-like protein IQGAP1 OS=Homo sapiens (Human) GN=IQGAP1 PE=1 SV=1	IQGAP1	sp|P46940|IQGA1_HUMAN	15.99	NVIFEISPTEEVGDFEVK		49.73	18	1587	1604	K	A
Ras GTPase-activating-like protein IQGAP1 OS=Homo sapiens (Human) GN=IQGAP1 PE=1 SV=1	IQGAP1	sp|P46940|IQGA1_HUMAN	15.99	LEAYQHLFYLLQTNPTYLAK		42.63	20	969	988	K	L
Ras GTPase-activating-like protein IQGAP1 OS=Homo sapiens (Human) GN=IQGAP1 PE=1 SV=1	IQGAP1	sp|P46940|IQGA1_HUMAN	15.99	MFLGDNAHLSIINEYLSQSYQK		70.37	22	1240	1261	K	F
Ras GTPase-activating-like protein IQGAP1 OS=Homo sapiens (Human) GN=IQGAP1 PE=1 SV=1	IQGAP1	sp|P46940|IQGA1_HUMAN	15.99	IGGILANELSVDEAALHAAVIAINEAIDR		34.45	29	202	230	K	R
Ras GTPase-activating-like protein IQGAP1 OS=Homo sapiens (Human) GN=IQGAP1 PE=1 SV=1	IQGAP1	sp|P46940|IQGA1_HUMAN	15.99	IGGILANELSVDEAALHAAVIAINEAIDRR		59.01	30	202	231	K	I
Ras GTPase-activating-like protein IQGAP1 OS=Homo sapiens (Human) GN=IQGAP1 PE=1 SV=1	IQGAP1	sp|P46940|IQGA1_HUMAN	15.99	AQAHAENNEFITWNDIQACVDHVNLVVQEEHER	Carbamidomethyl (C19)	51.48	33	506	538	K	I
Alanine--tRNA ligase, cytoplasmic OS=Homo sapiens (Human) GN=AARS PE=1 SV=2	AARS	sp|P49588|SYAC_HUMAN	22.21	IVAVTGAEAQK		34.84	11	752	762	R	A
Alanine--tRNA ligase, cytoplasmic OS=Homo sapiens (Human) GN=AARS PE=1 SV=2	AARS	sp|P49588|SYAC_HUMAN	22.21	AEEIANEMIEAAK		55.58	13	652	664	K	A
Alanine--tRNA ligase, cytoplasmic OS=Homo sapiens (Human) GN=AARS PE=1 SV=2	AARS	sp|P49588|SYAC_HUMAN	22.21	GGYVLHIGTIYGDLK		98.27	15	570	584	R	V
Alanine--tRNA ligase, cytoplasmic OS=Homo sapiens (Human) GN=AARS PE=1 SV=2	AARS	sp|P49588|SYAC_HUMAN	22.21	GLVVDMDGFEEERK		58.99	14	433	446	K	L
Alanine--tRNA ligase, cytoplasmic OS=Homo sapiens (Human) GN=AARS PE=1 SV=2	AARS	sp|P49588|SYAC_HUMAN	22.21	NSSHAGAFVIVTEEAIAK		62.94	18	730	747	R	G
Alanine--tRNA ligase, cytoplasmic OS=Homo sapiens (Human) GN=AARS PE=1 SV=2	AARS	sp|P49588|SYAC_HUMAN	22.21	MALELLTQEFGIPIER		92.92	16	117	132	K	L
Alanine--tRNA ligase, cytoplasmic OS=Homo sapiens (Human) GN=AARS PE=1 SV=2	AARS	sp|P49588|SYAC_HUMAN	22.21	MFVEEVSTGQECGVVLDK	Carbamidomethyl (C12)	85.41	18	514	531	K	T
Alanine--tRNA ligase, cytoplasmic OS=Homo sapiens (Human) GN=AARS PE=1 SV=2	AARS	sp|P49588|SYAC_HUMAN	22.21	GAGGEDLIMLDIYAIEELR		61.86	19	456	474	K	A
Alanine--tRNA ligase, cytoplasmic OS=Homo sapiens (Human) GN=AARS PE=1 SV=2	AARS	sp|P49588|SYAC_HUMAN	22.21	GAGGEDLIMLDIYAIEELR	Oxidation (M9)	58.53	19	456	474	K	A
Alanine--tRNA ligase, cytoplasmic OS=Homo sapiens (Human) GN=AARS PE=1 SV=2	AARS	sp|P49588|SYAC_HUMAN	22.21	NVGCLQEALQLATSFAQLR	Carbamidomethyl (C4)	46.93	19	944	962	K	L
Alanine--tRNA ligase, cytoplasmic OS=Homo sapiens (Human) GN=AARS PE=1 SV=2	AARS	sp|P49588|SYAC_HUMAN	22.21	TCFYAEQGGQIYDEGYLVK	Carbamidomethyl (C2)	41.17	19	532	550	K	V
Alanine--tRNA ligase, cytoplasmic OS=Homo sapiens (Human) GN=AARS PE=1 SV=2	AARS	sp|P49588|SYAC_HUMAN	22.21	GAGGEDLIMLDIYAIEELRAR		79.33	21	456	476	K	G
Alanine--tRNA ligase, cytoplasmic OS=Homo sapiens (Human) GN=AARS PE=1 SV=2	AARS	sp|P49588|SYAC_HUMAN	22.21	YNYHLDSSGSYVFENTVATVMALR		75.31	24	487	510	K	R
Alanine--tRNA ligase, cytoplasmic OS=Homo sapiens (Human) GN=AARS PE=1 SV=2	AARS	sp|P49588|SYAC_HUMAN	22.21	YNYHLDSSGSYVFENTVATVMALRR		42.09	25	487	511	K	E
Alanine--tRNA ligase, cytoplasmic OS=Homo sapiens (Human) GN=AARS PE=1 SV=2	AARS	sp|P49588|SYAC_HUMAN	22.21	DAAHLVNQDDPNVLEIWNLVFIQYNR		75.58	26	199	224	R	E
ATP synthase subunit beta, mitochondrial OS=Homo sapiens (Human) GN=ATP5F1B PE=1 SV=3	ATP5F1B	sp|P06576|ATPB_HUMAN	31.76	TIAMDGTEGLVR		44.84	12	110	121	R	G
ATP synthase subunit beta, mitochondrial OS=Homo sapiens (Human) GN=ATP5F1B PE=1 SV=3	ATP5F1B	sp|P06576|ATPB_HUMAN	31.76	AHGGYSVFAGVGER		47.18	14	226	239	K	T
ATP synthase subunit beta, mitochondrial OS=Homo sapiens (Human) GN=ATP5F1B PE=1 SV=3	ATP5F1B	sp|P06576|ATPB_HUMAN	31.76	FTQAGSEVSALLGR		76.9	14	311	324	R	I
ATP synthase subunit beta, mitochondrial OS=Homo sapiens (Human) GN=ATP5F1B PE=1 SV=3	ATP5F1B	sp|P06576|ATPB_HUMAN	31.76	VALTGLTVAEYFR		80.94	13	282	294	R	D
ATP synthase subunit beta, mitochondrial OS=Homo sapiens (Human) GN=ATP5F1B PE=1 SV=3	ATP5F1B	sp|P06576|ATPB_HUMAN	31.76	LVLEVAQHLGESTVR		69.43	15	95	109	R	T
ATP synthase subunit beta, mitochondrial OS=Homo sapiens (Human) GN=ATP5F1B PE=1 SV=3	ATP5F1B	sp|P06576|ATPB_HUMAN	31.76	DQEGQDVLLFIDNIFR		118.52	16	295	310	R	F
ATP synthase subunit beta, mitochondrial OS=Homo sapiens (Human) GN=ATP5F1B PE=1 SV=3	ATP5F1B	sp|P06576|ATPB_HUMAN	31.76	FLSQPFQVAEVFTGHMGK		77.94	18	463	480	R	L
ATP synthase subunit beta, mitochondrial OS=Homo sapiens (Human) GN=ATP5F1B PE=1 SV=3	ATP5F1B	sp|P06576|ATPB_HUMAN	31.76	SLQDIIAILGMDELSEEDK		52.89	19	433	451	K	L
ATP synthase subunit beta, mitochondrial OS=Homo sapiens (Human) GN=ATP5F1B PE=1 SV=3	ATP5F1B	sp|P06576|ATPB_HUMAN	31.76	TREGNDLYHEMIESGVINLK		55.79	20	240	259	R	D
ATP synthase subunit beta, mitochondrial OS=Homo sapiens (Human) GN=ATP5F1B PE=1 SV=3	ATP5F1B	sp|P06576|ATPB_HUMAN	31.76	QFAPIHAEAPEFMEMSVEQEILVTGIK		97.13	27	162	188	K	V
ATP synthase subunit beta, mitochondrial OS=Homo sapiens (Human) GN=ATP5F1B PE=1 SV=3	ATP5F1B	sp|P06576|ATPB_HUMAN	31.76	VALTGLTVAEYFRDQEGQDVLLFIDNIFR		188.14	29	282	310	R	F
Heterogeneous nuclear ribonucleoprotein R OS=Homo sapiens (Human) GN=HNRNPR PE=1 SV=1	HNRNPR	sp|O43390|HNRPR_HUMAN	25.12	LFVGSIPK		28.57	8	248	255	R	N
Heterogeneous nuclear ribonucleoprotein R OS=Homo sapiens (Human) GN=HNRNPR PE=1 SV=1	HNRNPR	sp|O43390|HNRPR_HUMAN	25.12	AGPIWDLR		61.1	8	188	195	K	L
Heterogeneous nuclear ribonucleoprotein R OS=Homo sapiens (Human) GN=HNRNPR PE=1 SV=1	HNRNPR	sp|O43390|HNRPR_HUMAN	25.12	GYAFITFCGK	Carbamidomethyl (C8)	37.11	10	207	216	R	E
Heterogeneous nuclear ribonucleoprotein R OS=Homo sapiens (Human) GN=HNRNPR PE=1 SV=1	HNRNPR	sp|O43390|HNRPR_HUMAN	25.12	DYAFVHFEDR		31.55	10	375	384	K	G
Heterogeneous nuclear ribonucleoprotein R OS=Homo sapiens (Human) GN=HNRNPR PE=1 SV=1	HNRNPR	sp|O43390|HNRPR_HUMAN	25.12	TGYTLDVTTGQR		64.05	12	134	145	R	K
Heterogeneous nuclear ribonucleoprotein R OS=Homo sapiens (Human) GN=HNRNPR PE=1 SV=1	HNRNPR	sp|O43390|HNRPR_HUMAN	25.12	GFCFLEYEDHK	Carbamidomethyl (C3)	52.52	11	290	300	R	S
Heterogeneous nuclear ribonucleoprotein R OS=Homo sapiens (Human) GN=HNRNPR PE=1 SV=1	HNRNPR	sp|O43390|HNRPR_HUMAN	25.12	LKDYAFVHFEDR		42.14	12	373	384	K	G
Heterogeneous nuclear ribonucleoprotein R OS=Homo sapiens (Human) GN=HNRNPR PE=1 SV=1	HNRNPR	sp|O43390|HNRPR_HUMAN	25.12	NRGFCFLEYEDHK	Carbamidomethyl (C5)	48.79	13	288	300	K	S
Heterogeneous nuclear ribonucleoprotein R OS=Homo sapiens (Human) GN=HNRNPR PE=1 SV=1	HNRNPR	sp|O43390|HNRPR_HUMAN	25.12	STAYEDYYYHPPPR		47.4	14	428	441	R	M
Heterogeneous nuclear ribonucleoprotein R OS=Homo sapiens (Human) GN=HNRNPR PE=1 SV=1	HNRNPR	sp|O43390|HNRPR_HUMAN	25.12	EIEGEEIEIVLAKPPDK		109.46	17	398	414	K	K
Heterogeneous nuclear ribonucleoprotein R OS=Homo sapiens (Human) GN=HNRNPR PE=1 SV=1	HNRNPR	sp|O43390|HNRPR_HUMAN	25.12	VTEGLVDVILYHQPDDK		95.51	17	269	285	K	K
Heterogeneous nuclear ribonucleoprotein R OS=Homo sapiens (Human) GN=HNRNPR PE=1 SV=1	HNRNPR	sp|O43390|HNRPR_HUMAN	25.12	EIEGEEIEIVLAKPPDKK		113.58	18	398	415	K	R
Heterogeneous nuclear ribonucleoprotein R OS=Homo sapiens (Human) GN=HNRNPR PE=1 SV=1	HNRNPR	sp|O43390|HNRPR_HUMAN	25.12	VTEGLVDVILYHQPDDKK		127.54	18	269	286	K	K
Heterogeneous nuclear ribonucleoprotein R OS=Homo sapiens (Human) GN=HNRNPR PE=1 SV=1	HNRNPR	sp|O43390|HNRPR_HUMAN	25.12	VAERLDEIFQTGLVAYVDLDER		69.15	22	42	63	K	A
Heterogeneous nuclear ribonucleoprotein R OS=Homo sapiens (Human) GN=HNRNPR PE=1 SV=1	HNRNPR	sp|O43390|HNRPR_HUMAN	25.12	VWGNVVTVEWADPVEEPDPEVMAK	Oxidation (M22)	32.48	24	316	339	K	V
Prelamin-A/C OS=Homo sapiens (Human) GN=LMNA PE=1 SV=1	LMNA	sp|P02545|LMNA_HUMAN	28.16	LAVYIDR		36.53	7	42	48	R	V
Prelamin-A/C OS=Homo sapiens (Human) GN=LMNA PE=1 SV=1	LMNA	sp|P02545|LMNA_HUMAN	28.16	SLETENAGLR		41.68	10	51	60	R	L
Prelamin-A/C OS=Homo sapiens (Human) GN=LMNA PE=1 SV=1	LMNA	sp|P02545|LMNA_HUMAN	28.16	ITESEEVVSR		60.67	10	63	72	R	E
Prelamin-A/C OS=Homo sapiens (Human) GN=LMNA PE=1 SV=1	LMNA	sp|P02545|LMNA_HUMAN	28.16	AAYEAELGDAR		37.66	11	79	89	K	K
Prelamin-A/C OS=Homo sapiens (Human) GN=LMNA PE=1 SV=1	LMNA	sp|P02545|LMNA_HUMAN	28.16	LRDLEDSLAR		43.36	10	320	329	K	E
Prelamin-A/C OS=Homo sapiens (Human) GN=LMNA PE=1 SV=1	LMNA	sp|P02545|LMNA_HUMAN	28.16	LALDMEIHAYR		90.95	11	367	377	K	K
Prelamin-A/C OS=Homo sapiens (Human) GN=LMNA PE=1 SV=1	LMNA	sp|P02545|LMNA_HUMAN	28.16	SGAQASSTPLSPTR		49.91	14	12	25	R	I
Prelamin-A/C OS=Homo sapiens (Human) GN=LMNA PE=1 SV=1	LMNA	sp|P02545|LMNA_HUMAN	28.16	TALINSTGEEVAMR		66.31	14	528	541	R	K
Prelamin-A/C OS=Homo sapiens (Human) GN=LMNA PE=1 SV=1	LMNA	sp|P02545|LMNA_HUMAN	28.16	TALINSTGEEVAMR	Oxidation (M13)	47.98	14	528	541	R	K
Prelamin-A/C OS=Homo sapiens (Human) GN=LMNA PE=1 SV=1	LMNA	sp|P02545|LMNA_HUMAN	28.16	SNEDQSMGNWQIK		49.72	13	458	470	K	R
Prelamin-A/C OS=Homo sapiens (Human) GN=LMNA PE=1 SV=1	LMNA	sp|P02545|LMNA_HUMAN	28.16	SVGGSGGGSFGDNLVTR		54.08	17	628	644	R	S
Prelamin-A/C OS=Homo sapiens (Human) GN=LMNA PE=1 SV=1	LMNA	sp|P02545|LMNA_HUMAN	28.16	VAVEEVDEEGKFVR		88.53	14	440	453	R	L
Prelamin-A/C OS=Homo sapiens (Human) GN=LMNA PE=1 SV=1	LMNA	sp|P02545|LMNA_HUMAN	28.16	TALINSTGEEVAMRK		67	15	528	542	R	L
Prelamin-A/C OS=Homo sapiens (Human) GN=LMNA PE=1 SV=1	LMNA	sp|P02545|LMNA_HUMAN	28.16	IRIDSLSAQLSQLQK		59.73	15	297	311	R	Q
Prelamin-A/C OS=Homo sapiens (Human) GN=LMNA PE=1 SV=1	LMNA	sp|P02545|LMNA_HUMAN	28.16	NSNLVGAAHEELQQSR		75.8	16	281	296	R	I
Prelamin-A/C OS=Homo sapiens (Human) GN=LMNA PE=1 SV=1	LMNA	sp|P02545|LMNA_HUMAN	28.16	MQQQLDEYQELLDIK		61.41	15	352	366	R	L
Prelamin-A/C OS=Homo sapiens (Human) GN=LMNA PE=1 SV=1	LMNA	sp|P02545|LMNA_HUMAN	28.16	MQQQLDEYQELLDIK	Oxidation (M1)	52.66	15	352	366	R	L
Prelamin-A/C OS=Homo sapiens (Human) GN=LMNA PE=1 SV=1	LMNA	sp|P02545|LMNA_HUMAN	28.16	EDLQELNDRLAVYIDR		80.69	16	33	48	K	V
Glucose-6-phosphate isomerase OS=Homo sapiens (Human) GN=GPI PE=1 SV=4	GPI	sp|P06744|G6PI_HUMAN	31	MLVDLAK		34.73	7	67	73	R	S
Glucose-6-phosphate isomerase OS=Homo sapiens (Human) GN=GPI PE=1 SV=4	GPI	sp|P06744|G6PI_HUMAN	31	AVLHVALR		29.37	8	97	104	R	N
Glucose-6-phosphate isomerase OS=Homo sapiens (Human) GN=GPI PE=1 SV=4	GPI	sp|P06744|G6PI_HUMAN	31	HFVALSTNTTK		32.49	11	242	252	K	V
Glucose-6-phosphate isomerase OS=Homo sapiens (Human) GN=GPI PE=1 SV=4	GPI	sp|P06744|G6PI_HUMAN	31	VWYVSNIDGTHIAK		60.56	14	181	194	R	T
Glucose-6-phosphate isomerase OS=Homo sapiens (Human) GN=GPI PE=1 SV=4	GPI	sp|P06744|G6PI_HUMAN	31	TFTTQETITNAETAK		103.04	15	212	226	K	E
Glucose-6-phosphate isomerase OS=Homo sapiens (Human) GN=GPI PE=1 SV=4	GPI	sp|P06744|G6PI_HUMAN	31	FAAYFQQGDMESNGK		80.23	15	348	362	R	Y
Glucose-6-phosphate isomerase OS=Homo sapiens (Human) GN=GPI PE=1 SV=4	GPI	sp|P06744|G6PI_HUMAN	31	ILLANFLAQTEALMR		68.71	15	424	438	K	G
Glucose-6-phosphate isomerase OS=Homo sapiens (Human) GN=GPI PE=1 SV=4	GPI	sp|P06744|G6PI_HUMAN	31	FAAYFQQGDMESNGK	Oxidation (M10)	56.64	15	348	362	R	Y
Glucose-6-phosphate isomerase OS=Homo sapiens (Human) GN=GPI PE=1 SV=4	GPI	sp|P06744|G6PI_HUMAN	31	LTPFMLGALVAMYEHK		78.17	16	482	497	K	I
Glucose-6-phosphate isomerase OS=Homo sapiens (Human) GN=GPI PE=1 SV=4	GPI	sp|P06744|G6PI_HUMAN	31	TLAQLNPESSLFIIASK		104.47	17	195	211	K	T
Glucose-6-phosphate isomerase OS=Homo sapiens (Human) GN=GPI PE=1 SV=4	GPI	sp|P06744|G6PI_HUMAN	31	LTPFMLGALVAMYEHK	Oxidation (M5)	37.25	16	482	497	K	I
Glucose-6-phosphate isomerase OS=Homo sapiens (Human) GN=GPI PE=1 SV=4	GPI	sp|P06744|G6PI_HUMAN	31	IFVQGIIWDINSFDQWGVELGK		64.67	22	498	519	K	Q
Glucose-6-phosphate isomerase OS=Homo sapiens (Human) GN=GPI PE=1 SV=4	GPI	sp|P06744|G6PI_HUMAN	31	TITDVINIGIGGSDLGPLMVTEALKPYSSGGPR		111.57	33	148	180	K	V
Glucose-6-phosphate isomerase OS=Homo sapiens (Human) GN=GPI PE=1 SV=4	GPI	sp|P06744|G6PI_HUMAN	31	TITDVINIGIGGSDLGPLMVTEALKPYSSGGPR	Oxidation (M19)	66.83	33	148	180	K	V
Alpha-actinin-2 OS=Homo sapiens (Human) GN=ACTN2 PE=1 SV=1	ACTN2	sp|P35609|ACTN2_HUMAN	21.14	DYESASLTEVR		52.24	11	428	438	K	A
Alpha-actinin-2 OS=Homo sapiens (Human) GN=ACTN2 PE=1 SV=1	ACTN2	sp|P35609|ACTN2_HUMAN	21.14	LMLLLEVISGER		84.49	12	72	83	K	L
Alpha-actinin-2 OS=Homo sapiens (Human) GN=ACTN2 PE=1 SV=1	ACTN2	sp|P35609|ACTN2_HUMAN	21.14	TINEVETQILTR		81.88	12	734	745	R	D
Alpha-actinin-2 OS=Homo sapiens (Human) GN=ACTN2 PE=1 SV=1	ACTN2	sp|P35609|ACTN2_HUMAN	21.14	MTLGMIWTIILR		53.2	12	129	140	K	F
Alpha-actinin-2 OS=Homo sapiens (Human) GN=ACTN2 PE=1 SV=1	ACTN2	sp|P35609|ACTN2_HUMAN	21.14	FAIQDISVEETSAK		58.83	14	141	154	R	E
Alpha-actinin-2 OS=Homo sapiens (Human) GN=ACTN2 PE=1 SV=1	ACTN2	sp|P35609|ACTN2_HUMAN	21.14	LVSIGAEEIVDGNVK		76.7	15	114	128	K	M
Alpha-actinin-2 OS=Homo sapiens (Human) GN=ACTN2 PE=1 SV=1	ACTN2	sp|P35609|ACTN2_HUMAN	21.14	CQLEINFNTLQTK	Carbamidomethyl (C1)	64.43	13	339	351	K	L
Alpha-actinin-2 OS=Homo sapiens (Human) GN=ACTN2 PE=1 SV=1	ACTN2	sp|P35609|ACTN2_HUMAN	21.14	LLETIDQLHLEFAK		36.73	14	510	523	K	R
Alpha-actinin-2 OS=Homo sapiens (Human) GN=ACTN2 PE=1 SV=1	ACTN2	sp|P35609|ACTN2_HUMAN	21.14	ETADTDTAEQVIASFR		109.87	16	821	836	R	I
Alpha-actinin-2 OS=Homo sapiens (Human) GN=ACTN2 PE=1 SV=1	ACTN2	sp|P35609|ACTN2_HUMAN	21.14	ACLISMGYDLGEAEFAR	Carbamidomethyl (C2)	86.75	17	780	796	R	I
Alpha-actinin-2 OS=Homo sapiens (Human) GN=ACTN2 PE=1 SV=1	ACTN2	sp|P35609|ACTN2_HUMAN	21.14	LEGDHQLIQEALVFDNK		55.58	17	695	711	K	H
Alpha-actinin-2 OS=Homo sapiens (Human) GN=ACTN2 PE=1 SV=1	ACTN2	sp|P35609|ACTN2_HUMAN	21.14	LMLLLEVISGERLPKPDR		50.98	18	72	89	K	G
Alpha-actinin-2 OS=Homo sapiens (Human) GN=ACTN2 PE=1 SV=1	ACTN2	sp|P35609|ACTN2_HUMAN	21.14	NNIDKLEGDHQLIQEALVFDNK		51.93	22	690	711	K	H
Alpha-actinin-2 OS=Homo sapiens (Human) GN=ACTN2 PE=1 SV=1	ACTN2	sp|P35609|ACTN2_HUMAN	21.14	AIMTYVSCFYHAFAGAEQAETAANR	Carbamidomethyl (C8)	92.49	25	244	268	R	I
Annexin A2 OS=Homo sapiens (Human) GN=ANXA2 PE=1 SV=2	ANXA2	sp|P07355|ANXA2_HUMAN	57.82	LMVALAK		41.62	7	170	176	K	G
Annexin A2 OS=Homo sapiens (Human) GN=ANXA2 PE=1 SV=2	ANXA2	sp|P07355|ANXA2_HUMAN	57.82	WISIMTER		42.84	8	213	220	K	S
Annexin A2 OS=Homo sapiens (Human) GN=ANXA2 PE=1 SV=2	ANXA2	sp|P07355|ANXA2_HUMAN	57.82	DALNIETAIK		44.16	10	38	47	R	T
Annexin A2 OS=Homo sapiens (Human) GN=ANXA2 PE=1 SV=2	ANXA2	sp|P07355|ANXA2_HUMAN	57.82	QDIAFAYQR		57.77	9	69	77	R	R
Annexin A2 OS=Homo sapiens (Human) GN=ANXA2 PE=1 SV=2	ANXA2	sp|P07355|ANXA2_HUMAN	57.82	DIISDTSGDFRK		36.98	12	158	169	K	L
Annexin A2 OS=Homo sapiens (Human) GN=ANXA2 PE=1 SV=2	ANXA2	sp|P07355|ANXA2_HUMAN	57.82	IMVSRSEVDMLK		39.17	12	291	302	R	I
Annexin A2 OS=Homo sapiens (Human) GN=ANXA2 PE=1 SV=2	ANXA2	sp|P07355|ANXA2_HUMAN	57.82	SLYYYIQQDTK		47.16	11	314	324	K	G
Annexin A2 OS=Homo sapiens (Human) GN=ANXA2 PE=1 SV=2	ANXA2	sp|P07355|ANXA2_HUMAN	57.82	SYSPYDMLESIR		29.62	12	234	245	K	K
Annexin A2 OS=Homo sapiens (Human) GN=ANXA2 PE=1 SV=2	ANXA2	sp|P07355|ANXA2_HUMAN	57.82	GVDEVTIVNILTNR		90.59	14	50	63	K	S
Annexin A2 OS=Homo sapiens (Human) GN=ANXA2 PE=1 SV=2	ANXA2	sp|P07355|ANXA2_HUMAN	57.82	SALSGHLETVILGLLK		101.77	16	89	104	K	T
Annexin A2 OS=Homo sapiens (Human) GN=ANXA2 PE=1 SV=2	ANXA2	sp|P07355|ANXA2_HUMAN	57.82	SNAQRQDIAFAYQR		50.29	14	64	77	R	R
Annexin A2 OS=Homo sapiens (Human) GN=ANXA2 PE=1 SV=2	ANXA2	sp|P07355|ANXA2_HUMAN	57.82	TKGVDEVTIVNILTNR		46.11	16	48	63	K	S
Annexin A2 OS=Homo sapiens (Human) GN=ANXA2 PE=1 SV=2	ANXA2	sp|P07355|ANXA2_HUMAN	57.82	GLGTDEDSLIEIICSR	Carbamidomethyl (C14)	103.89	16	120	135	K	T
Annexin A2 OS=Homo sapiens (Human) GN=ANXA2 PE=1 SV=2	ANXA2	sp|P07355|ANXA2_HUMAN	57.82	AEDGSVIDYELIDQDAR		48.6	17	180	196	R	D
Annexin A2 OS=Homo sapiens (Human) GN=ANXA2 PE=1 SV=2	ANXA2	sp|P07355|ANXA2_HUMAN	57.82	RAEDGSVIDYELIDQDAR		61.05	18	179	196	R	D
Annexin A2 OS=Homo sapiens (Human) GN=ANXA2 PE=1 SV=2	ANXA2	sp|P07355|ANXA2_HUMAN	57.82	AYTNFDAERDALNIETAIK		59.22	19	29	47	K	T
Annexin A2 OS=Homo sapiens (Human) GN=ANXA2 PE=1 SV=2	ANXA2	sp|P07355|ANXA2_HUMAN	57.82	GDLENAFLNLVQCIQNKPLYFADR	Carbamidomethyl (C13)	43.56	24	250	273	K	L
Annexin A2 OS=Homo sapiens (Human) GN=ANXA2 PE=1 SV=2	ANXA2	sp|P07355|ANXA2_HUMAN	57.82	SALSGHLETVILGLLKTPAQYDASELK		68.92	27	89	115	K	A
Eukaryotic initiation factor 4A-I OS=Homo sapiens (Human) GN=EIF4A1 PE=1 SV=1	EIF4A1	sp|P60842|IF4A1_HUMAN	36.45	VLITTDLLAR		71.58	10	325	334	R	G
Eukaryotic initiation factor 4A-I OS=Homo sapiens (Human) GN=EIF4A1 PE=1 SV=1	EIF4A1	sp|P60842|IF4A1_HUMAN	36.45	GVAINMVTEEDK		68.3	12	370	381	K	R
Eukaryotic initiation factor 4A-I OS=Homo sapiens (Human) GN=EIF4A1 PE=1 SV=1	EIF4A1	sp|P60842|IF4A1_HUMAN	36.45	GYDVIAQAQSGTGK		65.61	14	69	82	K	T
Eukaryotic initiation factor 4A-I OS=Homo sapiens (Human) GN=EIF4A1 PE=1 SV=1	EIF4A1	sp|P60842|IF4A1_HUMAN	36.45	GVAINMVTEEDKR		55.66	13	370	382	K	T
Eukaryotic initiation factor 4A-I OS=Homo sapiens (Human) GN=EIF4A1 PE=1 SV=1	EIF4A1	sp|P60842|IF4A1_HUMAN	36.45	MFVLDEADEMLSR		80	13	178	190	K	G
Eukaryotic initiation factor 4A-I OS=Homo sapiens (Human) GN=EIF4A1 PE=1 SV=1	EIF4A1	sp|P60842|IF4A1_HUMAN	36.45	MFVLDEADEMLSR	Oxidation (M10)	87.46	13	178	190	K	G
Eukaryotic initiation factor 4A-I OS=Homo sapiens (Human) GN=EIF4A1 PE=1 SV=1	EIF4A1	sp|P60842|IF4A1_HUMAN	36.45	MFVLDEADEMLSR	Oxidation (M1); Oxidation (M10)	38.75	13	178	190	K	G
Eukaryotic initiation factor 4A-I OS=Homo sapiens (Human) GN=EIF4A1 PE=1 SV=1	EIF4A1	sp|P60842|IF4A1_HUMAN	36.45	SGSSRVLITTDLLAR		52.2	15	320	334	R	G
Eukaryotic initiation factor 4A-I OS=Homo sapiens (Human) GN=EIF4A1 PE=1 SV=1	EIF4A1	sp|P60842|IF4A1_HUMAN	36.45	QFYINVEREEWK		32.15	12	248	259	R	L
Eukaryotic initiation factor 4A-I OS=Homo sapiens (Human) GN=EIF4A1 PE=1 SV=1	EIF4A1	sp|P60842|IF4A1_HUMAN	36.45	GIYAYGFEKPSAIQQR		45.67	16	46	61	R	A
Eukaryotic initiation factor 4A-I OS=Homo sapiens (Human) GN=EIF4A1 PE=1 SV=1	EIF4A1	sp|P60842|IF4A1_HUMAN	36.45	TATFAISILQQIELDLK		50.95	17	83	99	K	A
Eukaryotic initiation factor 4A-I OS=Homo sapiens (Human) GN=EIF4A1 PE=1 SV=1	EIF4A1	sp|P60842|IF4A1_HUMAN	36.45	GIDVQQVSLVINYDLPTNR		55.02	19	335	353	R	E
Eukaryotic initiation factor 4A-I OS=Homo sapiens (Human) GN=EIF4A1 PE=1 SV=1	EIF4A1	sp|P60842|IF4A1_HUMAN	36.45	LDTLCDLYETLTITQAVIFINTR	Carbamidomethyl (C5)	56.98	23	260	282	K	R
Eukaryotic initiation factor 4A-I OS=Homo sapiens (Human) GN=EIF4A1 PE=1 SV=1	EIF4A1	sp|P60842|IF4A1_HUMAN	36.45	GIDVQQVSLVINYDLPTNRENYIHR		114.91	25	335	359	R	I
Heat shock protein HSP 90-alpha OS=Homo sapiens (Human) GN=HSP90AA1 PE=1 SV=5	HSP90AA1	sp|P07900|HS90A_HUMAN	25.41	ADLINNLGTIAK		30.49	12	101	112	K	S
Heat shock protein HSP 90-alpha OS=Homo sapiens (Human) GN=HSP90AA1 PE=1 SV=5	HSP90AA1	sp|P07900|HS90A_HUMAN	25.41	HFSVEGQLEFR		38.83	11	328	338	K	A
Heat shock protein HSP 90-alpha OS=Homo sapiens (Human) GN=HSP90AA1 PE=1 SV=5	HSP90AA1	sp|P07900|HS90A_HUMAN	25.41	TLTIVDTGIGMTK		76.24	13	88	100	R	A
Heat shock protein HSP 90-alpha OS=Homo sapiens (Human) GN=HSP90AA1 PE=1 SV=5	HSP90AA1	sp|P07900|HS90A_HUMAN	25.41	TLTIVDTGIGMTK	Oxidation (M11)	66.18	13	88	100	R	A
Heat shock protein HSP 90-alpha OS=Homo sapiens (Human) GN=HSP90AA1 PE=1 SV=5	HSP90AA1	sp|P07900|HS90A_HUMAN	25.41	GVVDSEDLPLNISR		86.15	14	387	400	R	E
Heat shock protein HSP 90-alpha OS=Homo sapiens (Human) GN=HSP90AA1 PE=1 SV=5	HSP90AA1	sp|P07900|HS90A_HUMAN	25.41	SLTNDWEDHLAVK		51.91	13	315	327	K	H
Heat shock protein HSP 90-alpha OS=Homo sapiens (Human) GN=HSP90AA1 PE=1 SV=5	HSP90AA1	sp|P07900|HS90A_HUMAN	25.41	YYTSASGDEMVSLK		54.41	14	465	478	R	D
Heat shock protein HSP 90-alpha OS=Homo sapiens (Human) GN=HSP90AA1 PE=1 SV=5	HSP90AA1	sp|P07900|HS90A_HUMAN	25.41	YYTSASGDEMVSLK	Oxidation (M10)	32.95	14	465	478	R	D
Heat shock protein HSP 90-alpha OS=Homo sapiens (Human) GN=HSP90AA1 PE=1 SV=5	HSP90AA1	sp|P07900|HS90A_HUMAN	25.41	HSQFIGYPITLFVEK		27.64	15	210	224	K	E
Heat shock protein HSP 90-alpha OS=Homo sapiens (Human) GN=HSP90AA1 PE=1 SV=5	HSP90AA1	sp|P07900|HS90A_HUMAN	25.41	NPDDITNEEYGEFYK		56.44	15	300	314	R	S
Heat shock protein HSP 90-alpha OS=Homo sapiens (Human) GN=HSP90AA1 PE=1 SV=5	HSP90AA1	sp|P07900|HS90A_HUMAN	25.41	CLELFTELAEDKENYK	Carbamidomethyl (C1)	80.14	16	420	435	K	K
Heat shock protein HSP 90-alpha OS=Homo sapiens (Human) GN=HSP90AA1 PE=1 SV=5	HSP90AA1	sp|P07900|HS90A_HUMAN	25.41	VILHLKEDQTEYLEER		86.5	16	186	201	K	R
Heat shock protein HSP 90-alpha OS=Homo sapiens (Human) GN=HSP90AA1 PE=1 SV=5	HSP90AA1	sp|P07900|HS90A_HUMAN	25.41	HNDDEQYAWESSAGGSFTVR		65.81	20	154	173	K	T
Heat shock protein HSP 90-alpha OS=Homo sapiens (Human) GN=HSP90AA1 PE=1 SV=5	HSP90AA1	sp|P07900|HS90A_HUMAN	25.41	DLVILLYETALLSSGFSLEDPQTHANR		112.88	27	661	687	K	I
Transketolase OS=Homo sapiens (Human) GN=TKT PE=1 SV=3	TKT	sp|P29401|TKT_HUMAN	39.33	NSTFSEIFK		37.99	9	344	352	K	K
Transketolase OS=Homo sapiens (Human) GN=TKT PE=1 SV=3	TKT	sp|P29401|TKT_HUMAN	39.33	ISSDLDGHPVPK		45.38	12	103	114	K	Q
Transketolase OS=Homo sapiens (Human) GN=TKT PE=1 SV=3	TKT	sp|P29401|TKT_HUMAN	39.33	LDNLVAILDINR		58.44	12	175	186	K	L
Transketolase OS=Homo sapiens (Human) GN=TKT PE=1 SV=3	TKT	sp|P29401|TKT_HUMAN	39.33	VLDPFTIKPLDR		28.52	12	531	542	R	K
Transketolase OS=Homo sapiens (Human) GN=TKT PE=1 SV=3	TKT	sp|P29401|TKT_HUMAN	39.33	MFGIDRDAIAQAVR		42.5	14	604	617	K	G
Transketolase OS=Homo sapiens (Human) GN=TKT PE=1 SV=3	TKT	sp|P29401|TKT_HUMAN	39.33	SVPTSTVFYPSDGVATEK		35.51	18	439	456	R	A
Transketolase OS=Homo sapiens (Human) GN=TKT PE=1 SV=3	TKT	sp|P29401|TKT_HUMAN	39.33	GITGVEDKESWHGKPLPK		39.78	18	247	264	R	N
Transketolase OS=Homo sapiens (Human) GN=TKT PE=1 SV=3	TKT	sp|P29401|TKT_HUMAN	39.33	NMAEQIIQEIYSQIQSK		74.5	17	265	281	K	K
Transketolase OS=Homo sapiens (Human) GN=TKT PE=1 SV=3	TKT	sp|P29401|TKT_HUMAN	39.33	NMAEQIIQEIYSQIQSK	Oxidation (M2)	65.76	17	265	281	K	K
Transketolase OS=Homo sapiens (Human) GN=TKT PE=1 SV=3	TKT	sp|P29401|TKT_HUMAN	39.33	DDQVTVIGAGVTLHEALAAAELLK		59.37	24	500	523	K	K
Transketolase OS=Homo sapiens (Human) GN=TKT PE=1 SV=3	TKT	sp|P29401|TKT_HUMAN	39.33	TSRPENAIIYNNNEDFQVGQAK		51.58	22	472	493	R	V
Transketolase OS=Homo sapiens (Human) GN=TKT PE=1 SV=3	TKT	sp|P29401|TKT_HUMAN	39.33	DDQVTVIGAGVTLHEALAAAELLKK		46.84	25	500	524	K	E
Transketolase OS=Homo sapiens (Human) GN=TKT PE=1 SV=3	TKT	sp|P29401|TKT_HUMAN	39.33	RCEAFGWHAIIVDGHSVEELCK	Carbamidomethyl (C2); Carbamidomethyl (C21)	61.38	22	205	226	K	A
Transketolase OS=Homo sapiens (Human) GN=TKT PE=1 SV=3	TKT	sp|P29401|TKT_HUMAN	39.33	SKDDQVTVIGAGVTLHEALAAAELLK		50.52	26	498	523	K	K
Transketolase OS=Homo sapiens (Human) GN=TKT PE=1 SV=3	TKT	sp|P29401|TKT_HUMAN	39.33	VYCLLGDGELSEGSVWEAMAFASIYK	Carbamidomethyl (C3)	88.69	26	149	174	R	L
Transketolase OS=Homo sapiens (Human) GN=TKT PE=1 SV=3	TKT	sp|P29401|TKT_HUMAN	39.33	ILTVEDHYYEGGIGEAVSSAVVGEPGITVTHLAVNR		101.26	36	556	591	R	V
Stress-70 protein, mitochondrial OS=Homo sapiens (Human) GN=HSPA9 PE=1 SV=2	HSPA9	sp|P38646|GRP75_HUMAN	30.04	VQQTVQDLFGR		36.41	11	395	405	K	A
Stress-70 protein, mitochondrial OS=Homo sapiens (Human) GN=HSPA9 PE=1 SV=2	HSPA9	sp|P38646|GRP75_HUMAN	30.04	TTPSVVAFTADGER		61.85	14	86	99	R	L
Stress-70 protein, mitochondrial OS=Homo sapiens (Human) GN=HSPA9 PE=1 SV=2	HSPA9	sp|P38646|GRP75_HUMAN	30.04	SDIGEVILVGGMTR	Oxidation (M12)	51.19	14	378	391	K	M
Stress-70 protein, mitochondrial OS=Homo sapiens (Human) GN=HSPA9 PE=1 SV=2	HSPA9	sp|P38646|GRP75_HUMAN	30.04	EQQIVIQSSGGLSK		41.75	14	542	555	R	D
Stress-70 protein, mitochondrial OS=Homo sapiens (Human) GN=HSPA9 PE=1 SV=2	HSPA9	sp|P38646|GRP75_HUMAN	30.04	AQFEGIVTDLIRR		70.67	13	349	361	R	T
Stress-70 protein, mitochondrial OS=Homo sapiens (Human) GN=HSPA9 PE=1 SV=2	HSPA9	sp|P38646|GRP75_HUMAN	30.04	SQVFSTAADGQTQVEIK		86.35	17	469	485	K	V
Stress-70 protein, mitochondrial OS=Homo sapiens (Human) GN=HSPA9 PE=1 SV=2	HSPA9	sp|P38646|GRP75_HUMAN	30.04	VEAVNMAEGIIHDTETK		81.36	17	579	595	R	M
Stress-70 protein, mitochondrial OS=Homo sapiens (Human) GN=HSPA9 PE=1 SV=2	HSPA9	sp|P38646|GRP75_HUMAN	30.04	GAVVGIDLGTTNSCVAVMEGK	Carbamidomethyl (C14)	47.34	21	53	73	K	Q
Stress-70 protein, mitochondrial OS=Homo sapiens (Human) GN=HSPA9 PE=1 SV=2	HSPA9	sp|P38646|GRP75_HUMAN	30.04	ERVEAVNMAEGIIHDTETK		32.53	19	577	595	K	M
Stress-70 protein, mitochondrial OS=Homo sapiens (Human) GN=HSPA9 PE=1 SV=2	HSPA9	sp|P38646|GRP75_HUMAN	30.04	VIAVYDLGGGTFDISILEIQK		57.38	21	239	259	K	G
Stress-70 protein, mitochondrial OS=Homo sapiens (Human) GN=HSPA9 PE=1 SV=2	HSPA9	sp|P38646|GRP75_HUMAN	30.04	AMQDAEVSKSDIGEVILVGGMTR	Oxidation (M2)	45.24	23	369	391	K	M
Stress-70 protein, mitochondrial OS=Homo sapiens (Human) GN=HSPA9 PE=1 SV=2	HSPA9	sp|P38646|GRP75_HUMAN	30.04	SEDKVIAVYDLGGGTFDISILEIQK		65.27	25	235	259	K	G
Stress-70 protein, mitochondrial OS=Homo sapiens (Human) GN=HSPA9 PE=1 SV=2	HSPA9	sp|P38646|GRP75_HUMAN	30.04	AVNPDEAVAIGAAIQGGVLAGDVTDVLLLDVTPLSLGIETLGGVFTK		179.27	47	410	456	K	L
L-lactate dehydrogenase B chain OS=Homo sapiens (Human) GN=LDHB PE=1 SV=2	LDHB	sp|P07195|LDHB_HUMAN	53.29	IVVVTAGVR		55.19	9	92	100	K	Q
L-lactate dehydrogenase B chain OS=Homo sapiens (Human) GN=LDHB PE=1 SV=2	LDHB	sp|P07195|LDHB_HUMAN	53.29	FIIPQIVK		26.42	8	120	127	K	Y
L-lactate dehydrogenase B chain OS=Homo sapiens (Human) GN=LDHB PE=1 SV=2	LDHB	sp|P07195|LDHB_HUMAN	53.29	GLTSVINQK		39.02	9	300	308	R	L
L-lactate dehydrogenase B chain OS=Homo sapiens (Human) GN=LDHB PE=1 SV=2	LDHB	sp|P07195|LDHB_HUMAN	53.29	VIGSGCNLDSAR	Carbamidomethyl (C6)	72.79	12	159	170	R	F
L-lactate dehydrogenase B chain OS=Homo sapiens (Human) GN=LDHB PE=1 SV=2	LDHB	sp|P07195|LDHB_HUMAN	53.29	MVVESAYEVIK		58.45	11	234	244	K	L
L-lactate dehydrogenase B chain OS=Homo sapiens (Human) GN=LDHB PE=1 SV=2	LDHB	sp|P07195|LDHB_HUMAN	53.29	MVVESAYEVIK	Oxidation (M1)	61.84	11	234	244	K	L
L-lactate dehydrogenase B chain OS=Homo sapiens (Human) GN=LDHB PE=1 SV=2	LDHB	sp|P07195|LDHB_HUMAN	53.29	MVVESAYEVIKLK		91.36	13	234	246	K	G
L-lactate dehydrogenase B chain OS=Homo sapiens (Human) GN=LDHB PE=1 SV=2	LDHB	sp|P07195|LDHB_HUMAN	53.29	IVADKDYSVTANSK		81.66	14	78	91	K	I
L-lactate dehydrogenase B chain OS=Homo sapiens (Human) GN=LDHB PE=1 SV=2	LDHB	sp|P07195|LDHB_HUMAN	53.29	LIAPVAEEEATVPNNK		46.28	16	8	23	K	I
L-lactate dehydrogenase B chain OS=Homo sapiens (Human) GN=LDHB PE=1 SV=2	LDHB	sp|P07195|LDHB_HUMAN	53.29	SLADELALVDVLEDKLK		94.61	17	44	60	K	G
L-lactate dehydrogenase B chain OS=Homo sapiens (Human) GN=LDHB PE=1 SV=2	LDHB	sp|P07195|LDHB_HUMAN	53.29	GEMMDLQHGSLFLQTPK		110.49	17	61	77	K	I
L-lactate dehydrogenase B chain OS=Homo sapiens (Human) GN=LDHB PE=1 SV=2	LDHB	sp|P07195|LDHB_HUMAN	53.29	GYTNWAIGLSVADLIESMLK	Oxidation (M18)	57.26	20	247	266	K	N
L-lactate dehydrogenase B chain OS=Homo sapiens (Human) GN=LDHB PE=1 SV=2	LDHB	sp|P07195|LDHB_HUMAN	53.29	GMYGIENEVFLSLPCILNAR	Carbamidomethyl (C15)	55.07	20	280	299	K	G
L-lactate dehydrogenase B chain OS=Homo sapiens (Human) GN=LDHB PE=1 SV=2	LDHB	sp|P07195|LDHB_HUMAN	53.29	YSPDCIIIVVSNPVDILTYVTWK	Carbamidomethyl (C5)	54.08	23	128	150	K	L
Phosphoglycerate kinase 1 OS=Homo sapiens (Human) GN=PGK1 PE=1 SV=3	PGK1	sp|P00558|PGK1_HUMAN	50.12	FHVEEEGK		34.73	8	124	131	R	G
Phosphoglycerate kinase 1 OS=Homo sapiens (Human) GN=PGK1 PE=1 SV=3	PGK1	sp|P00558|PGK1_HUMAN	50.12	KELNYFAK		37.74	8	192	199	K	A
Phosphoglycerate kinase 1 OS=Homo sapiens (Human) GN=PGK1 PE=1 SV=3	PGK1	sp|P00558|PGK1_HUMAN	50.12	IQLINNMLDK		44.8	10	221	230	K	V
Phosphoglycerate kinase 1 OS=Homo sapiens (Human) GN=PGK1 PE=1 SV=3	PGK1	sp|P00558|PGK1_HUMAN	50.12	ALMDEVVKATSR		58.82	12	354	365	K	G
Phosphoglycerate kinase 1 OS=Homo sapiens (Human) GN=PGK1 PE=1 SV=3	PGK1	sp|P00558|PGK1_HUMAN	50.12	AAVPSIKFCLDNGAK	Carbamidomethyl (C9)	48.9	15	42	56	K	S
Phosphoglycerate kinase 1 OS=Homo sapiens (Human) GN=PGK1 PE=1 SV=3	PGK1	sp|P00558|PGK1_HUMAN	50.12	VNEMIIGGGMAFTFLK		71.8	16	231	246	K	V
Phosphoglycerate kinase 1 OS=Homo sapiens (Human) GN=PGK1 PE=1 SV=3	PGK1	sp|P00558|PGK1_HUMAN	50.12	VSHVSTGGGASLELLEGK		52.82	18	389	406	K	V
Phosphoglycerate kinase 1 OS=Homo sapiens (Human) GN=PGK1 PE=1 SV=3	PGK1	sp|P00558|PGK1_HUMAN	50.12	VNEMIIGGGMAFTFLK	Oxidation (M4)	82.14	16	231	246	K	V
Phosphoglycerate kinase 1 OS=Homo sapiens (Human) GN=PGK1 PE=1 SV=3	PGK1	sp|P00558|PGK1_HUMAN	50.12	DVLFLKDCVGPEVEK	Carbamidomethyl (C8)	56.04	15	92	106	K	A
Phosphoglycerate kinase 1 OS=Homo sapiens (Human) GN=PGK1 PE=1 SV=3	PGK1	sp|P00558|PGK1_HUMAN	50.12	GCITIIGGGDTATCCAK	Carbamidomethyl (C2); Carbamidomethyl (C14); Carbamidomethyl (C15)	73.52	17	366	382	R	W
Phosphoglycerate kinase 1 OS=Homo sapiens (Human) GN=PGK1 PE=1 SV=3	PGK1	sp|P00558|PGK1_HUMAN	50.12	ACANPAAGSVILLENLR	Carbamidomethyl (C2)	40.86	17	107	123	K	F
Phosphoglycerate kinase 1 OS=Homo sapiens (Human) GN=PGK1 PE=1 SV=3	PGK1	sp|P00558|PGK1_HUMAN	50.12	ALESPERPFLAILGGAK		67.51	17	200	216	K	V
Phosphoglycerate kinase 1 OS=Homo sapiens (Human) GN=PGK1 PE=1 SV=3	PGK1	sp|P00558|PGK1_HUMAN	50.12	VLNNMEIGTSLFDEEGAK		61.87	18	247	264	K	I
Phosphoglycerate kinase 1 OS=Homo sapiens (Human) GN=PGK1 PE=1 SV=3	PGK1	sp|P00558|PGK1_HUMAN	50.12	VLNNMEIGTSLFDEEGAK	Oxidation (M5)	58.93	18	247	264	K	I
Phosphoglycerate kinase 1 OS=Homo sapiens (Human) GN=PGK1 PE=1 SV=3	PGK1	sp|P00558|PGK1_HUMAN	50.12	ITLPVDFVTADKFDENAK		62.58	18	280	297	K	T
Phosphoglycerate kinase 1 OS=Homo sapiens (Human) GN=PGK1 PE=1 SV=3	PGK1	sp|P00558|PGK1_HUMAN	50.12	AKQIVWNGPVGVFEWEAFAR		67.09	20	331	350	R	G
Phosphoglycerate kinase 1 OS=Homo sapiens (Human) GN=PGK1 PE=1 SV=3	PGK1	sp|P00558|PGK1_HUMAN	50.12	IQLINNMLDKVNEMIIGGGMAFTFLK		68.16	26	221	246	K	V
Histone H4 OS=Homo sapiens (Human) GN=HIST1H4A PE=1 SV=2	HIST1H4A	sp|P62805|H4_HUMAN	61.17	VFLENVIR		33.93	8	61	68	K	D
Histone H4 OS=Homo sapiens (Human) GN=HIST1H4A PE=1 SV=2	HIST1H4A	sp|P62805|H4_HUMAN	61.17	DAVTYTEHAK		57.96	10	69	78	R	R
Histone H4 OS=Homo sapiens (Human) GN=HIST1H4A PE=1 SV=2	HIST1H4A	sp|P62805|H4_HUMAN	61.17	ISGLIYEETR		57.86	10	47	56	R	G
Histone H4 OS=Homo sapiens (Human) GN=HIST1H4A PE=1 SV=2	HIST1H4A	sp|P62805|H4_HUMAN	61.17	TVTAMDVVYALK		67.17	12	81	92	K	R
Histone H4 OS=Homo sapiens (Human) GN=HIST1H4A PE=1 SV=2	HIST1H4A	sp|P62805|H4_HUMAN	61.17	DNIQGITKPAIR		70.8	12	25	36	R	R
Histone H4 OS=Homo sapiens (Human) GN=HIST1H4A PE=1 SV=2	HIST1H4A	sp|P62805|H4_HUMAN	61.17	TVTAMDVVYALK	Oxidation (M5)	82.86	12	81	92	K	R
Histone H4 OS=Homo sapiens (Human) GN=HIST1H4A PE=1 SV=2	HIST1H4A	sp|P62805|H4_HUMAN	61.17	RISGLIYEETR		45.03	11	46	56	K	G
Histone H4 OS=Homo sapiens (Human) GN=HIST1H4A PE=1 SV=2	HIST1H4A	sp|P62805|H4_HUMAN	61.17	KTVTAMDVVYALK		80.26	13	80	92	R	R
Histone H4 OS=Homo sapiens (Human) GN=HIST1H4A PE=1 SV=2	HIST1H4A	sp|P62805|H4_HUMAN	61.17	TVTAMDVVYALKR		83.04	13	81	93	K	Q
Histone H4 OS=Homo sapiens (Human) GN=HIST1H4A PE=1 SV=2	HIST1H4A	sp|P62805|H4_HUMAN	61.17	DNIQGITKPAIRR		25.19	13	25	37	R	L
Histone H4 OS=Homo sapiens (Human) GN=HIST1H4A PE=1 SV=2	HIST1H4A	sp|P62805|H4_HUMAN	61.17	TVTAMDVVYALKR	Oxidation (M5)	81.55	13	81	93	K	Q
Histone H4 OS=Homo sapiens (Human) GN=HIST1H4A PE=1 SV=2	HIST1H4A	sp|P62805|H4_HUMAN	61.17	ISGLIYEETRGVLK		73.55	14	47	60	R	V
Histone H4 OS=Homo sapiens (Human) GN=HIST1H4A PE=1 SV=2	HIST1H4A	sp|P62805|H4_HUMAN	61.17	VLRDNIQGITKPAIR		30.55	15	22	36	K	R
Histone H4 OS=Homo sapiens (Human) GN=HIST1H4A PE=1 SV=2	HIST1H4A	sp|P62805|H4_HUMAN	61.17	VFLENVIRDAVTYTEHAK		106.11	18	61	78	K	R
Eukaryotic initiation factor 4A-II OS=Homo sapiens (Human) GN=EIF4A2 PE=1 SV=2	EIF4A2	sp|Q14240|IF4A2_HUMAN	39.07	VLITTDLLAR		71.58	10	326	335	R	G
Eukaryotic initiation factor 4A-II OS=Homo sapiens (Human) GN=EIF4A2 PE=1 SV=2	EIF4A2	sp|Q14240|IF4A2_HUMAN	39.07	GVAINFVTEEDK		47.01	12	371	382	K	R
Eukaryotic initiation factor 4A-II OS=Homo sapiens (Human) GN=EIF4A2 PE=1 SV=2	EIF4A2	sp|Q14240|IF4A2_HUMAN	39.07	GYDVIAQAQSGTGK		65.61	14	70	83	K	T
Eukaryotic initiation factor 4A-II OS=Homo sapiens (Human) GN=EIF4A2 PE=1 SV=2	EIF4A2	sp|Q14240|IF4A2_HUMAN	39.07	GVAINFVTEEDKR		34.33	13	371	383	K	I
Eukaryotic initiation factor 4A-II OS=Homo sapiens (Human) GN=EIF4A2 PE=1 SV=2	EIF4A2	sp|Q14240|IF4A2_HUMAN	39.07	MFVLDEADEMLSR		80	13	179	191	K	G
Eukaryotic initiation factor 4A-II OS=Homo sapiens (Human) GN=EIF4A2 PE=1 SV=2	EIF4A2	sp|Q14240|IF4A2_HUMAN	39.07	MFVLDEADEMLSR	Oxidation (M10)	87.46	13	179	191	K	G
Eukaryotic initiation factor 4A-II OS=Homo sapiens (Human) GN=EIF4A2 PE=1 SV=2	EIF4A2	sp|Q14240|IF4A2_HUMAN	39.07	MFVLDEADEMLSR	Oxidation (M1); Oxidation (M10)	38.75	13	179	191	K	G
Eukaryotic initiation factor 4A-II OS=Homo sapiens (Human) GN=EIF4A2 PE=1 SV=2	EIF4A2	sp|Q14240|IF4A2_HUMAN	39.07	SGSSRVLITTDLLAR		52.2	15	321	335	R	G
Eukaryotic initiation factor 4A-II OS=Homo sapiens (Human) GN=EIF4A2 PE=1 SV=2	EIF4A2	sp|Q14240|IF4A2_HUMAN	39.07	QFYINVEREEWK		32.15	12	249	260	K	L
Eukaryotic initiation factor 4A-II OS=Homo sapiens (Human) GN=EIF4A2 PE=1 SV=2	EIF4A2	sp|Q14240|IF4A2_HUMAN	39.07	GIYAYGFEKPSAIQQR		45.67	16	47	62	R	A
Eukaryotic initiation factor 4A-II OS=Homo sapiens (Human) GN=EIF4A2 PE=1 SV=2	EIF4A2	sp|Q14240|IF4A2_HUMAN	39.07	GIDVQQVSLVINYDLPTNR		55.02	19	336	354	R	E
Eukaryotic initiation factor 4A-II OS=Homo sapiens (Human) GN=EIF4A2 PE=1 SV=2	EIF4A2	sp|Q14240|IF4A2_HUMAN	39.07	LDTLCDLYETLTITQAVIFLNTR	Carbamidomethyl (C5)	56.98	23	261	283	K	R
Eukaryotic initiation factor 4A-II OS=Homo sapiens (Human) GN=EIF4A2 PE=1 SV=2	EIF4A2	sp|Q14240|IF4A2_HUMAN	39.07	GIDVQQVSLVINYDLPTNRENYIHR		114.91	25	336	360	R	I
Eukaryotic initiation factor 4A-II OS=Homo sapiens (Human) GN=EIF4A2 PE=1 SV=2	EIF4A2	sp|Q14240|IF4A2_HUMAN	39.07	TATFAISILQQLEIEFKETQALVLAPTR		45.78	28	84	111	K	E
Tubulin alpha-8 chain OS=Homo sapiens (Human) GN=TUBA8 PE=1 SV=1	TUBA8	sp|Q9NY65|TBA8_HUMAN	28.73	FDLMYAK		36.31	7	395	401	K	R
Tubulin alpha-8 chain OS=Homo sapiens (Human) GN=TUBA8 PE=1 SV=1	TUBA8	sp|Q9NY65|TBA8_HUMAN	28.73	FDLMYAK	Oxidation (M4)	33.49	7	395	401	K	R
Tubulin alpha-8 chain OS=Homo sapiens (Human) GN=TUBA8 PE=1 SV=1	TUBA8	sp|Q9NY65|TBA8_HUMAN	28.73	LDHKFDLMYAK		56.19	11	391	401	R	R
Tubulin alpha-8 chain OS=Homo sapiens (Human) GN=TUBA8 PE=1 SV=1	TUBA8	sp|Q9NY65|TBA8_HUMAN	28.73	LISQIVSSITASLR		84.2	14	230	243	R	F
Tubulin alpha-8 chain OS=Homo sapiens (Human) GN=TUBA8 PE=1 SV=1	TUBA8	sp|Q9NY65|TBA8_HUMAN	28.73	TIQFVDWCPTGFK	Carbamidomethyl (C8)	43.57	13	340	352	R	V
Tubulin alpha-8 chain OS=Homo sapiens (Human) GN=TUBA8 PE=1 SV=1	TUBA8	sp|Q9NY65|TBA8_HUMAN	28.73	NLDIERPTYTNLNR		33.56	14	216	229	R	L
Tubulin alpha-8 chain OS=Homo sapiens (Human) GN=TUBA8 PE=1 SV=1	TUBA8	sp|Q9NY65|TBA8_HUMAN	28.73	VGINYQPPTVVPGGDLAK		59.29	18	353	370	K	V
Tubulin alpha-8 chain OS=Homo sapiens (Human) GN=TUBA8 PE=1 SV=1	TUBA8	sp|Q9NY65|TBA8_HUMAN	28.73	AVCMLSNTTAIAEAWAR	Carbamidomethyl (C3)	127.66	17	374	390	R	L
Tubulin alpha-8 chain OS=Homo sapiens (Human) GN=TUBA8 PE=1 SV=1	TUBA8	sp|Q9NY65|TBA8_HUMAN	28.73	AVCMLSNTTAIAEAWAR	Carbamidomethyl (C3); Oxidation (M4)	93.01	17	374	390	R	L
Tubulin alpha-8 chain OS=Homo sapiens (Human) GN=TUBA8 PE=1 SV=1	TUBA8	sp|Q9NY65|TBA8_HUMAN	28.73	AFVHWYVGEGMEEGEFSEAR		79	20	403	422	R	E
Tubulin alpha-8 chain OS=Homo sapiens (Human) GN=TUBA8 PE=1 SV=1	TUBA8	sp|Q9NY65|TBA8_HUMAN	28.73	AFVHWYVGEGMEEGEFSEAR	Oxidation (M11)	77.34	20	403	422	R	E
Tubulin alpha-8 chain OS=Homo sapiens (Human) GN=TUBA8 PE=1 SV=1	TUBA8	sp|Q9NY65|TBA8_HUMAN	28.73	FDGALNVDLTEFQTNLVPYPR		30.09	21	244	264	R	I
Tubulin alpha-8 chain OS=Homo sapiens (Human) GN=TUBA8 PE=1 SV=1	TUBA8	sp|Q9NY65|TBA8_HUMAN	28.73	RAFVHWYVGEGMEEGEFSEAR		53.25	21	402	422	K	E
Tubulin beta-4A chain OS=Homo sapiens (Human) GN=TUBB4A PE=1 SV=2	TUBB4A	sp|P04350|TBB4A_HUMAN	44.82	YLTVAAVFR		52.06	9	310	318	R	G
Tubulin beta-4A chain OS=Homo sapiens (Human) GN=TUBB4A PE=1 SV=2	TUBB4A	sp|P04350|TBB4A_HUMAN	44.82	LAVNMVPFPR		52.72	10	253	262	K	L
Tubulin beta-4A chain OS=Homo sapiens (Human) GN=TUBB4A PE=1 SV=2	TUBB4A	sp|P04350|TBB4A_HUMAN	44.82	ISEQFTAMFR		50.45	10	381	390	R	R
Tubulin beta-4A chain OS=Homo sapiens (Human) GN=TUBB4A PE=1 SV=2	TUBB4A	sp|P04350|TBB4A_HUMAN	44.82	FPGQLNADLRK		50.85	11	242	252	R	L
Tubulin beta-4A chain OS=Homo sapiens (Human) GN=TUBB4A PE=1 SV=2	TUBB4A	sp|P04350|TBB4A_HUMAN	44.82	IMNTFSVVPSPK		59.1	12	163	174	R	V
Tubulin beta-4A chain OS=Homo sapiens (Human) GN=TUBB4A PE=1 SV=2	TUBB4A	sp|P04350|TBB4A_HUMAN	44.82	RISEQFTAMFR		54.21	11	380	390	K	R
Tubulin beta-4A chain OS=Homo sapiens (Human) GN=TUBB4A PE=1 SV=2	TUBB4A	sp|P04350|TBB4A_HUMAN	44.82	AVLVDLEPGTMDSVR		42.03	15	63	77	R	S
Tubulin beta-4A chain OS=Homo sapiens (Human) GN=TUBB4A PE=1 SV=2	TUBB4A	sp|P04350|TBB4A_HUMAN	44.82	NSSYFVEWIPNNVK		72.42	14	337	350	K	T
Tubulin beta-4A chain OS=Homo sapiens (Human) GN=TUBB4A PE=1 SV=2	TUBB4A	sp|P04350|TBB4A_HUMAN	44.82	EIVHLQAGQCGNQIGAK	Carbamidomethyl (C10)	57.66	17	3	19	R	F
Tubulin beta-4A chain OS=Homo sapiens (Human) GN=TUBB4A PE=1 SV=2	TUBB4A	sp|P04350|TBB4A_HUMAN	44.82	MAATFIGNSTAIQELFK	Oxidation (M1)	80.89	17	363	379	K	R
Tubulin beta-4A chain OS=Homo sapiens (Human) GN=TUBB4A PE=1 SV=2	TUBB4A	sp|P04350|TBB4A_HUMAN	44.82	GHYTEGAELVDAVLDVVR		53.68	18	104	121	K	K
Tubulin beta-4A chain OS=Homo sapiens (Human) GN=TUBB4A PE=1 SV=2	TUBB4A	sp|P04350|TBB4A_HUMAN	44.82	GHYTEGAELVDAVLDVVRK		74.97	19	104	122	K	E
Tubulin beta-4A chain OS=Homo sapiens (Human) GN=TUBB4A PE=1 SV=2	TUBB4A	sp|P04350|TBB4A_HUMAN	44.82	LTTPTYGDLNHLVSATMSGVTTCLR	Carbamidomethyl (C23)	50.31	25	217	241	K	F
Tubulin beta-4A chain OS=Homo sapiens (Human) GN=TUBB4A PE=1 SV=2	TUBB4A	sp|P04350|TBB4A_HUMAN	44.82	LTTPTYGDLNHLVSATMSGVTTCLR	Oxidation (M17); Carbamidomethyl (C23)	52	25	217	241	K	F
Tubulin beta-4A chain OS=Homo sapiens (Human) GN=TUBB4A PE=1 SV=2	TUBB4A	sp|P04350|TBB4A_HUMAN	44.82	VSDTVVEPYNATLSVHQLVENTDETYCIDNEALYDICFR	Carbamidomethyl (C27); Carbamidomethyl (C37)	66.81	39	175	213	K	T
Kynureninase OS=Homo sapiens (Human) GN=KYNU PE=1 SV=1	KYNU	sp|Q16719|KYNU_HUMAN	30.75	IEDILEVIEK		55.72	10	201	210	R	E
Kynureninase OS=Homo sapiens (Human) GN=KYNU PE=1 SV=1	KYNU	sp|Q16719|KYNU_HUMAN	30.75	VALHLDEEDKLR		54.49	12	29	40	R	H
Kynureninase OS=Homo sapiens (Human) GN=KYNU PE=1 SV=1	KYNU	sp|Q16719|KYNU_HUMAN	30.75	GCQLTITFSVPNK	Carbamidomethyl (C2)	76.76	13	400	412	R	D
Kynureninase OS=Homo sapiens (Human) GN=KYNU PE=1 SV=1	KYNU	sp|Q16719|KYNU_HUMAN	30.75	RPWITGDESIVGLMK		60.06	15	107	121	K	D
Kynureninase OS=Homo sapiens (Human) GN=KYNU PE=1 SV=1	KYNU	sp|Q16719|KYNU_HUMAN	30.75	FTNLLTSILDSAETKN		72.56	16	450	465	K	-
Kynureninase OS=Homo sapiens (Human) GN=KYNU PE=1 SV=1	KYNU	sp|Q16719|KYNU_HUMAN	30.75	EGEETLRIEDILEVIEK		98.5	17	194	210	R	E
Kynureninase OS=Homo sapiens (Human) GN=KYNU PE=1 SV=1	KYNU	sp|Q16719|KYNU_HUMAN	30.75	ISNPPILLVCSLHASLEIFK	Carbamidomethyl (C10)	49.49	20	331	350	R	Q
Kynureninase OS=Homo sapiens (Human) GN=KYNU PE=1 SV=1	KYNU	sp|Q16719|KYNU_HUMAN	30.75	EIALMNALTVNLHLLMLSFFKPTPK		45.32	25	130	154	K	R
Kynureninase OS=Homo sapiens (Human) GN=KYNU PE=1 SV=1	KYNU	sp|Q16719|KYNU_HUMAN	30.75	EIALMNALTVNLHLLMLSFFKPTPK	Oxidation (M5)	55.73	25	130	154	K	R
Kynureninase OS=Homo sapiens (Human) GN=KYNU PE=1 SV=1	KYNU	sp|Q16719|KYNU_HUMAN	30.75	AFPSDHYAIESQLQLHGLNIEESMR		136.24	25	164	188	K	M
Kynureninase OS=Homo sapiens (Human) GN=KYNU PE=1 SV=1	KYNU	sp|Q16719|KYNU_HUMAN	30.75	AFPSDHYAIESQLQLHGLNIEESMR	Oxidation (M24)	61.77	25	164	188	K	M
T-complex protein 1 subunit eta OS=Homo sapiens (Human) GN=CCT7 PE=1 SV=2	CCT7	sp|Q99832|TCPH_HUMAN	24.49	ALEIIPR		31.9	7	441	447	K	Q
T-complex protein 1 subunit eta OS=Homo sapiens (Human) GN=CCT7 PE=1 SV=2	CCT7	sp|Q99832|TCPH_HUMAN	24.49	SLHDAIMIVR		43.26	10	388	397	R	R
T-complex protein 1 subunit eta OS=Homo sapiens (Human) GN=CCT7 PE=1 SV=2	CCT7	sp|Q99832|TCPH_HUMAN	24.49	VQGGALEDSQLVAGVAFK		65.56	18	200	217	K	K
T-complex protein 1 subunit eta OS=Homo sapiens (Human) GN=CCT7 PE=1 SV=2	CCT7	sp|Q99832|TCPH_HUMAN	24.49	MVVDAVMMLDDLLQLK		99.06	16	178	193	K	M
T-complex protein 1 subunit eta OS=Homo sapiens (Human) GN=CCT7 PE=1 SV=2	CCT7	sp|Q99832|TCPH_HUMAN	24.49	VQGGALEDSQLVAGVAFKK		75.14	19	200	218	K	T
T-complex protein 1 subunit eta OS=Homo sapiens (Human) GN=CCT7 PE=1 SV=2	CCT7	sp|Q99832|TCPH_HUMAN	24.49	INALTAASEAACLIVSVDETIK	Carbamidomethyl (C12)	91.55	22	500	521	R	N
T-complex protein 1 subunit eta OS=Homo sapiens (Human) GN=CCT7 PE=1 SV=2	CCT7	sp|Q99832|TCPH_HUMAN	24.49	VHTVEDYQAIVDAEWNILYDK		48.62	21	257	277	R	L
T-complex protein 1 subunit eta OS=Homo sapiens (Human) GN=CCT7 PE=1 SV=2	CCT7	sp|Q99832|TCPH_HUMAN	24.49	INALTAASEAACLIVSVDETIKNPR	Carbamidomethyl (C12)	82.91	25	500	524	R	S
T-complex protein 1 subunit eta OS=Homo sapiens (Human) GN=CCT7 PE=1 SV=2	CCT7	sp|Q99832|TCPH_HUMAN	24.49	VHTVEDYQAIVDAEWNILYDKLEK		39.05	24	257	280	R	I
T-complex protein 1 subunit eta OS=Homo sapiens (Human) GN=CCT7 PE=1 SV=2	CCT7	sp|Q99832|TCPH_HUMAN	24.49	HAQGGTWYGVDINNEDIADNFEAFVWEPAMVR		97.1	32	468	499	R	I
T-complex protein 1 subunit eta OS=Homo sapiens (Human) GN=CCT7 PE=1 SV=2	CCT7	sp|Q99832|TCPH_HUMAN	24.49	HAQGGTWYGVDINNEDIADNFEAFVWEPAMVR	Oxidation (M30)	46.78	32	468	499	R	I
Spectrin beta chain, non-erythrocytic 1 OS=Homo sapiens (Human) GN=SPTBN1 PE=1 SV=2	SPTBN1	sp|Q01082|SPTB2_HUMAN	8.21	LAEISDVWEEMK		52.83	12	1037	1048	R	T
Spectrin beta chain, non-erythrocytic 1 OS=Homo sapiens (Human) GN=SPTBN1 PE=1 SV=2	SPTBN1	sp|Q01082|SPTB2_HUMAN	8.21	MWEVLESTTQTK		47.94	12	1361	1372	K	A
Spectrin beta chain, non-erythrocytic 1 OS=Homo sapiens (Human) GN=SPTBN1 PE=1 SV=2	SPTBN1	sp|Q01082|SPTB2_HUMAN	8.21	DVEDEILWVGER		64.3	12	1493	1504	R	M
Spectrin beta chain, non-erythrocytic 1 OS=Homo sapiens (Human) GN=SPTBN1 PE=1 SV=2	SPTBN1	sp|Q01082|SPTB2_HUMAN	8.21	QLWGLLIEETEKR		75.29	13	1572	1584	K	H
Spectrin beta chain, non-erythrocytic 1 OS=Homo sapiens (Human) GN=SPTBN1 PE=1 SV=2	SPTBN1	sp|Q01082|SPTB2_HUMAN	8.21	SQNIVTDSSSLSAEAIR		60.94	17	1548	1564	R	Q
Spectrin beta chain, non-erythrocytic 1 OS=Homo sapiens (Human) GN=SPTBN1 PE=1 SV=2	SPTBN1	sp|Q01082|SPTB2_HUMAN	8.21	MFSEADACELWIDEK	Carbamidomethyl (C8)	51.34	15	854	868	K	E
Spectrin beta chain, non-erythrocytic 1 OS=Homo sapiens (Human) GN=SPTBN1 PE=1 SV=2	SPTBN1	sp|Q01082|SPTB2_HUMAN	8.21	SIITYVVTYYHYFSK		74.07	15	265	279	K	M
Spectrin beta chain, non-erythrocytic 1 OS=Homo sapiens (Human) GN=SPTBN1 PE=1 SV=2	SPTBN1	sp|Q01082|SPTB2_HUMAN	8.21	FQIQDISVETEDNKEK		35.47	16	157	172	R	K
Spectrin beta chain, non-erythrocytic 1 OS=Homo sapiens (Human) GN=SPTBN1 PE=1 SV=2	SPTBN1	sp|Q01082|SPTB2_HUMAN	8.21	IFQEMLYIMDWMDEMK	Oxidation (M15)	35.76	16	533	548	K	V
Spectrin beta chain, non-erythrocytic 1 OS=Homo sapiens (Human) GN=SPTBN1 PE=1 SV=2	SPTBN1	sp|Q01082|SPTB2_HUMAN	8.21	VAHMEFCYQELCQLAAER	Carbamidomethyl (C7); Carbamidomethyl (C12)	53.93	18	613	630	R	R
Spectrin beta chain, non-erythrocytic 1 OS=Homo sapiens (Human) GN=SPTBN1 PE=1 SV=2	SPTBN1	sp|Q01082|SPTB2_HUMAN	8.21	YESLASDLLEWIEQTIIILNNR		107.4	22	307	328	K	K
Spectrin beta chain, non-erythrocytic 1 OS=Homo sapiens (Human) GN=SPTBN1 PE=1 SV=2	SPTBN1	sp|Q01082|SPTB2_HUMAN	8.21	LEEASLLHQFQADADDIDAWMLDILK		64.46	26	740	765	R	I
Tubulin beta-3 chain OS=Homo sapiens (Human) GN=TUBB3 PE=1 SV=2	TUBB3	sp|Q13509|TBB3_HUMAN	26.22	YLTVATVFR		38.2	9	310	318	R	G
Tubulin beta-3 chain OS=Homo sapiens (Human) GN=TUBB3 PE=1 SV=2	TUBB3	sp|Q13509|TBB3_HUMAN	26.22	LAVNMVPFPR		52.72	10	253	262	K	L
Tubulin beta-3 chain OS=Homo sapiens (Human) GN=TUBB3 PE=1 SV=2	TUBB3	sp|Q13509|TBB3_HUMAN	26.22	ISEQFTAMFR		50.45	10	381	390	R	R
Tubulin beta-3 chain OS=Homo sapiens (Human) GN=TUBB3 PE=1 SV=2	TUBB3	sp|Q13509|TBB3_HUMAN	26.22	FPGQLNADLRK		50.85	11	242	252	R	L
Tubulin beta-3 chain OS=Homo sapiens (Human) GN=TUBB3 PE=1 SV=2	TUBB3	sp|Q13509|TBB3_HUMAN	26.22	IMNTFSVVPSPK		59.1	12	163	174	R	V
Tubulin beta-3 chain OS=Homo sapiens (Human) GN=TUBB3 PE=1 SV=2	TUBB3	sp|Q13509|TBB3_HUMAN	26.22	RISEQFTAMFR		54.21	11	380	390	K	R
Tubulin beta-3 chain OS=Homo sapiens (Human) GN=TUBB3 PE=1 SV=2	TUBB3	sp|Q13509|TBB3_HUMAN	26.22	AILVDLEPGTMDSVR		38.24	15	63	77	R	S
Tubulin beta-3 chain OS=Homo sapiens (Human) GN=TUBB3 PE=1 SV=2	TUBB3	sp|Q13509|TBB3_HUMAN	26.22	AILVDLEPGTMDSVR	Oxidation (M11)	53.03	15	63	77	R	S
Tubulin beta-3 chain OS=Homo sapiens (Human) GN=TUBB3 PE=1 SV=2	TUBB3	sp|Q13509|TBB3_HUMAN	26.22	NSSYFVEWIPNNVK		72.42	14	337	350	K	V
Tubulin beta-3 chain OS=Homo sapiens (Human) GN=TUBB3 PE=1 SV=2	TUBB3	sp|Q13509|TBB3_HUMAN	26.22	EIVHIQAGQCGNQIGAK	Carbamidomethyl (C10)	57.66	17	3	19	R	F
Tubulin beta-3 chain OS=Homo sapiens (Human) GN=TUBB3 PE=1 SV=2	TUBB3	sp|Q13509|TBB3_HUMAN	26.22	GHYTEGAELVDSVLDVVR		84.63	18	104	121	K	K
Tubulin beta-3 chain OS=Homo sapiens (Human) GN=TUBB3 PE=1 SV=2	TUBB3	sp|Q13509|TBB3_HUMAN	26.22	GHYTEGAELVDSVLDVVRK		126.69	19	104	122	K	E
Ubiquitin-like modifier-activating enzyme 1 OS=Homo sapiens (Human) GN=UBA1 PE=1 SV=3	UBA1	sp|P22314|UBA1_HUMAN	29.21	LQTSSVLVSGLR		52.76	12	70	81	R	G
Ubiquitin-like modifier-activating enzyme 1 OS=Homo sapiens (Human) GN=UBA1 PE=1 SV=3	UBA1	sp|P22314|UBA1_HUMAN	29.21	LAGTQPLEVLEAVQR		67.17	15	679	693	R	S
Ubiquitin-like modifier-activating enzyme 1 OS=Homo sapiens (Human) GN=UBA1 PE=1 SV=3	UBA1	sp|P22314|UBA1_HUMAN	29.21	SLVASLAEPDFVVTDFAK		30.75	18	305	322	K	F
Ubiquitin-like modifier-activating enzyme 1 OS=Homo sapiens (Human) GN=UBA1 PE=1 SV=3	UBA1	sp|P22314|UBA1_HUMAN	29.21	ALPAVQQNNLDEDLIRK		35.65	17	369	385	R	L
Ubiquitin-like modifier-activating enzyme 1 OS=Homo sapiens (Human) GN=UBA1 PE=1 SV=3	UBA1	sp|P22314|UBA1_HUMAN	29.21	DDDSNFHMDFIVAASNLR		59.21	18	852	869	K	A
Ubiquitin-like modifier-activating enzyme 1 OS=Homo sapiens (Human) GN=UBA1 PE=1 SV=3	UBA1	sp|P22314|UBA1_HUMAN	29.21	IIPAIATTTAAVVGLVCLELYK	Carbamidomethyl (C17)	86.7	22	890	911	K	V
Ubiquitin-like modifier-activating enzyme 1 OS=Homo sapiens (Human) GN=UBA1 PE=1 SV=3	UBA1	sp|P22314|UBA1_HUMAN	29.21	LEITMLSQGVSMLYSFFMPAAK		59.03	22	985	1006	K	L
Ubiquitin-like modifier-activating enzyme 1 OS=Homo sapiens (Human) GN=UBA1 PE=1 SV=3	UBA1	sp|P22314|UBA1_HUMAN	29.21	AVTLHDQGTAQWADLSSQFYLR		47.32	22	98	119	K	E
Ubiquitin-like modifier-activating enzyme 1 OS=Homo sapiens (Human) GN=UBA1 PE=1 SV=3	UBA1	sp|P22314|UBA1_HUMAN	29.21	NFAMIGLGCGEGGEIIVTDMDTIEK	Carbamidomethyl (C9)	60.8	25	486	510	K	S
Ubiquitin-like modifier-activating enzyme 1 OS=Homo sapiens (Human) GN=UBA1 PE=1 SV=3	UBA1	sp|P22314|UBA1_HUMAN	29.21	MYPIDFEKDDDSNFHMDFIVAASNLR	Oxidation (M1)	58.73	26	844	869	K	A
Ubiquitin-like modifier-activating enzyme 1 OS=Homo sapiens (Human) GN=UBA1 PE=1 SV=3	UBA1	sp|P22314|UBA1_HUMAN	29.21	HGFESGDFVSFSEVQGMVELNGNQPMEIK		52.79	29	240	268	R	V
Ubiquitin-like modifier-activating enzyme 1 OS=Homo sapiens (Human) GN=UBA1 PE=1 SV=3	UBA1	sp|P22314|UBA1_HUMAN	29.21	FMPIMQWLYFDALECLPEDKEVLTEDK	Carbamidomethyl (C15)	28.1	27	417	443	K	C
Ubiquitin-like modifier-activating enzyme 1 OS=Homo sapiens (Human) GN=UBA1 PE=1 SV=3	UBA1	sp|P22314|UBA1_HUMAN	29.21	GLFGQLFCDFGEEMILTDSNGEQPLSAMVSMVTK	Carbamidomethyl (C8)	64.07	34	193	226	R	D
Ubiquitin-like modifier-activating enzyme 1 OS=Homo sapiens (Human) GN=UBA1 PE=1 SV=3	UBA1	sp|P22314|UBA1_HUMAN	29.21	LAELNSYVPVTAYTGPLVEDFLSGFQVVVLTNTPLEDQLR		26.29	40	135	174	R	V
DNA-dependent protein kinase catalytic subunit OS=Homo sapiens (Human) GN=PRKDC PE=1 SV=3	PRKDC	sp|P78527|PRKDC_HUMAN	5.72	DVDFMYVELIQR	Oxidation (M5)	55.95	12	380	391	K	C
DNA-dependent protein kinase catalytic subunit OS=Homo sapiens (Human) GN=PRKDC PE=1 SV=3	PRKDC	sp|P78527|PRKDC_HUMAN	5.72	EVYAAAAEVLGLILR		57.39	15	2314	2328	K	Y
DNA-dependent protein kinase catalytic subunit OS=Homo sapiens (Human) GN=PRKDC PE=1 SV=3	PRKDC	sp|P78527|PRKDC_HUMAN	5.72	NLLIFENLIDLKR		71.7	13	1974	1986	K	R
DNA-dependent protein kinase catalytic subunit OS=Homo sapiens (Human) GN=PRKDC PE=1 SV=3	PRKDC	sp|P78527|PRKDC_HUMAN	5.72	LGLIEWLENTVTLK		51.52	14	3800	3813	R	D
DNA-dependent protein kinase catalytic subunit OS=Homo sapiens (Human) GN=PRKDC PE=1 SV=3	PRKDC	sp|P78527|PRKDC_HUMAN	5.72	LVINTEEVFRPYAK		49.93	14	2149	2162	K	H
DNA-dependent protein kinase catalytic subunit OS=Homo sapiens (Human) GN=PRKDC PE=1 SV=3	PRKDC	sp|P78527|PRKDC_HUMAN	5.72	EMKPVIFLDVFLPR		65.22	14	900	913	R	V
DNA-dependent protein kinase catalytic subunit OS=Homo sapiens (Human) GN=PRKDC PE=1 SV=3	PRKDC	sp|P78527|PRKDC_HUMAN	5.72	LQYFMEQFYGIIR		63.12	13	338	350	K	N
DNA-dependent protein kinase catalytic subunit OS=Homo sapiens (Human) GN=PRKDC PE=1 SV=3	PRKDC	sp|P78527|PRKDC_HUMAN	5.72	TVSLLDENNVSSYLSK		54.7	16	3303	3318	K	N
DNA-dependent protein kinase catalytic subunit OS=Homo sapiens (Human) GN=PRKDC PE=1 SV=3	PRKDC	sp|P78527|PRKDC_HUMAN	5.72	TVGALQVLGTEAQSSLLK		29.57	18	1275	1292	R	A
DNA-dependent protein kinase catalytic subunit OS=Homo sapiens (Human) GN=PRKDC PE=1 SV=3	PRKDC	sp|P78527|PRKDC_HUMAN	5.72	AVAFFLESIAMHDIIAAEK		113.64	19	1293	1311	K	C
DNA-dependent protein kinase catalytic subunit OS=Homo sapiens (Human) GN=PRKDC PE=1 SV=3	PRKDC	sp|P78527|PRKDC_HUMAN	5.72	LGLSYTPLAEVGLNALEEWSIYIDR		40.71	25	758	782	K	H
DNA-dependent protein kinase catalytic subunit OS=Homo sapiens (Human) GN=PRKDC PE=1 SV=3	PRKDC	sp|P78527|PRKDC_HUMAN	5.72	EEGVSFLINTFEGGGCGQPSGILAQPTLLYLR	Carbamidomethyl (C16)	37.91	32	1214	1245	K	G
DNA-dependent protein kinase catalytic subunit OS=Homo sapiens (Human) GN=PRKDC PE=1 SV=3	PRKDC	sp|P78527|PRKDC_HUMAN	5.72	FESQDTVALLEAILDGIVDPVDSTLRDFCGR	Carbamidomethyl (C29)	26.2	31	1001	1031	K	C
Alpha-actinin-1 OS=Homo sapiens (Human) GN=ACTN1 PE=1 SV=2	ACTN1	sp|P12814|ACTN1_HUMAN	19.96	ALDFIASK		46.94	8	96	103	K	G
Alpha-actinin-1 OS=Homo sapiens (Human) GN=ACTN1 PE=1 SV=2	ACTN1	sp|P12814|ACTN1_HUMAN	19.96	LAILGIHNEVSK		44.13	12	566	577	R	I
Alpha-actinin-1 OS=Homo sapiens (Human) GN=ACTN1 PE=1 SV=2	ACTN1	sp|P12814|ACTN1_HUMAN	19.96	GISQEQMNEFR		56.39	11	742	752	K	A
Alpha-actinin-1 OS=Homo sapiens (Human) GN=ACTN1 PE=1 SV=2	ACTN1	sp|P12814|ACTN1_HUMAN	19.96	LMLLLEVISGER		84.49	12	65	76	K	L
Alpha-actinin-1 OS=Homo sapiens (Human) GN=ACTN1 PE=1 SV=2	ACTN1	sp|P12814|ACTN1_HUMAN	19.96	VGWEQLLTTIAR		94.36	12	715	726	R	T
Alpha-actinin-1 OS=Homo sapiens (Human) GN=ACTN1 PE=1 SV=2	ACTN1	sp|P12814|ACTN1_HUMAN	19.96	TINEVENQILTR		58.8	12	727	738	R	D
Alpha-actinin-1 OS=Homo sapiens (Human) GN=ACTN1 PE=1 SV=2	ACTN1	sp|P12814|ACTN1_HUMAN	19.96	MTLGMIWTIILR		53.2	12	122	133	K	F
Alpha-actinin-1 OS=Homo sapiens (Human) GN=ACTN1 PE=1 SV=2	ACTN1	sp|P12814|ACTN1_HUMAN	19.96	LSNRPAFMPSEGR		38.64	13	347	359	R	M
Alpha-actinin-1 OS=Homo sapiens (Human) GN=ACTN1 PE=1 SV=2	ACTN1	sp|P12814|ACTN1_HUMAN	19.96	NVNIQNFHISWK		31.91	12	163	174	K	D
Alpha-actinin-1 OS=Homo sapiens (Human) GN=ACTN1 PE=1 SV=2	ACTN1	sp|P12814|ACTN1_HUMAN	19.96	FAIQDISVEETSAK		58.83	14	134	147	R	E
Alpha-actinin-1 OS=Homo sapiens (Human) GN=ACTN1 PE=1 SV=2	ACTN1	sp|P12814|ACTN1_HUMAN	19.96	LVSIGAEEIVDGNVK		76.7	15	107	121	K	M
Alpha-actinin-1 OS=Homo sapiens (Human) GN=ACTN1 PE=1 SV=2	ACTN1	sp|P12814|ACTN1_HUMAN	19.96	CQLEINFNTLQTK	Carbamidomethyl (C1)	64.43	13	332	344	K	L
Alpha-actinin-1 OS=Homo sapiens (Human) GN=ACTN1 PE=1 SV=2	ACTN1	sp|P12814|ACTN1_HUMAN	19.96	LLETIDQLYLEYAK		38.4	14	503	516	K	R
Alpha-actinin-1 OS=Homo sapiens (Human) GN=ACTN1 PE=1 SV=2	ACTN1	sp|P12814|ACTN1_HUMAN	19.96	AIMTYVSSFYHAFSGAQK		75.21	18	237	254	K	A
Filamin-C OS=Homo sapiens (Human) GN=FLNC PE=1 SV=3	FLNC	sp|Q14315|FLNC_HUMAN	5.8	LLGWIQNK		54.48	8	165	172	R	V
Filamin-C OS=Homo sapiens (Human) GN=FLNC PE=1 SV=3	FLNC	sp|Q14315|FLNC_HUMAN	5.8	VNVGEGSHPER		55.89	11	756	766	R	V
Filamin-C OS=Homo sapiens (Human) GN=FLNC PE=1 SV=3	FLNC	sp|Q14315|FLNC_HUMAN	5.8	VLPAHDASKVR		54.55	11	1533	1543	K	A
Filamin-C OS=Homo sapiens (Human) GN=FLNC PE=1 SV=3	FLNC	sp|Q14315|FLNC_HUMAN	5.8	SLTATGGNHVTAR		60.75	13	1279	1291	R	V
Filamin-C OS=Homo sapiens (Human) GN=FLNC PE=1 SV=3	FLNC	sp|Q14315|FLNC_HUMAN	5.8	ILVGPSEIGDASK		73.51	13	2031	2043	K	V
Filamin-C OS=Homo sapiens (Human) GN=FLNC PE=1 SV=3	FLNC	sp|Q14315|FLNC_HUMAN	5.8	ATIRPVFDPSKVR		67.41	13	1147	1159	K	A
Filamin-C OS=Homo sapiens (Human) GN=FLNC PE=1 SV=3	FLNC	sp|Q14315|FLNC_HUMAN	5.8	DAGEGGLSLAVEGPSK		36.76	16	1886	1901	K	A
Filamin-C OS=Homo sapiens (Human) GN=FLNC PE=1 SV=3	FLNC	sp|Q14315|FLNC_HUMAN	5.8	VAVGQEQAFSVNTR		83.49	14	978	991	K	G
Filamin-C OS=Homo sapiens (Human) GN=FLNC PE=1 SV=3	FLNC	sp|Q14315|FLNC_HUMAN	5.8	ILVGPSEIGDASKVR		55.02	15	2031	2045	K	V
Filamin-C OS=Homo sapiens (Human) GN=FLNC PE=1 SV=3	FLNC	sp|Q14315|FLNC_HUMAN	5.8	TARPNITDNKDGTITVR		60.21	17	1809	1825	K	Y
Filamin-C OS=Homo sapiens (Human) GN=FLNC PE=1 SV=3	FLNC	sp|Q14315|FLNC_HUMAN	5.8	LSGGHSLHETSTVLVETVTK		78.78	20	2597	2616	R	S
Filamin-C OS=Homo sapiens (Human) GN=FLNC PE=1 SV=3	FLNC	sp|Q14315|FLNC_HUMAN	5.8	VHTPSGAVEECYVSELDSDK	Carbamidomethyl (C11)	32.82	20	2444	2463	R	H
Endoplasmin OS=Homo sapiens (Human) GN=HSP90B1 PE=1 SV=1	HSP90B1	sp|P14625|ENPL_HUMAN	20.67	SGYLLPDTK		58.4	9	725	733	R	A
Endoplasmin OS=Homo sapiens (Human) GN=HSP90B1 PE=1 SV=1	HSP90B1	sp|P14625|ENPL_HUMAN	20.67	IYFMAGSSR		42.38	9	538	546	K	K
Endoplasmin OS=Homo sapiens (Human) GN=HSP90B1 PE=1 SV=1	HSP90B1	sp|P14625|ENPL_HUMAN	20.67	SILFVPTSAPR		41.44	11	385	395	K	G
Endoplasmin OS=Homo sapiens (Human) GN=HSP90B1 PE=1 SV=1	HSP90B1	sp|P14625|ENPL_HUMAN	20.67	DISTNYYASQK		46.22	11	672	682	K	K
Endoplasmin OS=Homo sapiens (Human) GN=HSP90B1 PE=1 SV=1	HSP90B1	sp|P14625|ENPL_HUMAN	20.67	NLLHVTDTGVGMTR		50.18	14	143	156	K	E
Endoplasmin OS=Homo sapiens (Human) GN=HSP90B1 PE=1 SV=1	HSP90B1	sp|P14625|ENPL_HUMAN	20.67	EEASDYLELDTIK		53.87	13	253	265	K	N
Endoplasmin OS=Homo sapiens (Human) GN=HSP90B1 PE=1 SV=1	HSP90B1	sp|P14625|ENPL_HUMAN	20.67	ELISNASDALDKIR		52.91	14	103	116	R	L
Endoplasmin OS=Homo sapiens (Human) GN=HSP90B1 PE=1 SV=1	HSP90B1	sp|P14625|ENPL_HUMAN	20.67	TVLDLAVVLFETATLR		75.31	16	709	724	K	S
Endoplasmin OS=Homo sapiens (Human) GN=HSP90B1 PE=1 SV=1	HSP90B1	sp|P14625|ENPL_HUMAN	20.67	EEEAIQLDGLNASQIR		58.46	16	52	67	R	E
Endoplasmin OS=Homo sapiens (Human) GN=HSP90B1 PE=1 SV=1	HSP90B1	sp|P14625|ENPL_HUMAN	20.67	LISLTDENALSGNEELTVK		68.86	19	117	135	R	I
Endoplasmin OS=Homo sapiens (Human) GN=HSP90B1 PE=1 SV=1	HSP90B1	sp|P14625|ENPL_HUMAN	20.67	EDEDDKTVLDLAVVLFETATLR		63.03	22	703	724	K	S
Endoplasmin OS=Homo sapiens (Human) GN=HSP90B1 PE=1 SV=1	HSP90B1	sp|P14625|ENPL_HUMAN	20.67	TVWDWELMNDIKPIWQRPSK		41.45	20	329	348	K	E
Endoplasmin OS=Homo sapiens (Human) GN=HSP90B1 PE=1 SV=1	HSP90B1	sp|P14625|ENPL_HUMAN	20.67	TDDEVVQREEEAIQLDGLNASQIR		60.41	24	44	67	R	E
Elongation factor 1-gamma OS=Homo sapiens (Human) GN=EEF1G PE=1 SV=3	EEF1G	sp|P26641|EF1G_HUMAN	44.39	TFLVGER		35.64	7	150	156	R	V
Elongation factor 1-gamma OS=Homo sapiens (Human) GN=EEF1G PE=1 SV=3	EEF1G	sp|P26641|EF1G_HUMAN	44.39	STFVLDEFK		38.19	9	286	294	K	R
Elongation factor 1-gamma OS=Homo sapiens (Human) GN=EEF1G PE=1 SV=3	EEF1G	sp|P26641|EF1G_HUMAN	44.39	ALIAAQYSGAQVR		74.13	13	18	30	K	V
Elongation factor 1-gamma OS=Homo sapiens (Human) GN=EEF1G PE=1 SV=3	EEF1G	sp|P26641|EF1G_HUMAN	44.39	LDPGSEETQTLVR		45.08	13	402	414	K	E
Elongation factor 1-gamma OS=Homo sapiens (Human) GN=EEF1G PE=1 SV=3	EEF1G	sp|P26641|EF1G_HUMAN	44.39	EYFSWEGAFQHVGK		39.63	14	415	428	R	A
Elongation factor 1-gamma OS=Homo sapiens (Human) GN=EEF1G PE=1 SV=3	EEF1G	sp|P26641|EF1G_HUMAN	44.39	VTLADITVVCTLLWLYK	Carbamidomethyl (C10)	52.46	17	157	173	R	Q
Elongation factor 1-gamma OS=Homo sapiens (Human) GN=EEF1G PE=1 SV=3	EEF1G	sp|P26641|EF1G_HUMAN	44.39	FPEELTQTFMSCNLITGMFQR	Carbamidomethyl (C12)	36.93	21	328	348	R	L
Elongation factor 1-gamma OS=Homo sapiens (Human) GN=EEF1G PE=1 SV=3	EEF1G	sp|P26641|EF1G_HUMAN	44.39	NAFASVILFGTNNSSSISGVWVFR		91.35	24	355	378	K	G
Elongation factor 1-gamma OS=Homo sapiens (Human) GN=EEF1G PE=1 SV=3	EEF1G	sp|P26641|EF1G_HUMAN	44.39	VTLADITVVCTLLWLYKQVLEPSFR	Carbamidomethyl (C10)	76.46	25	157	181	R	Q
Elongation factor 1-gamma OS=Homo sapiens (Human) GN=EEF1G PE=1 SV=3	EEF1G	sp|P26641|EF1G_HUMAN	44.39	VPAFEGDDGFCVFESNAIAYYVSNEELR	Carbamidomethyl (C11)	66.96	28	58	85	K	G
Elongation factor 1-gamma OS=Homo sapiens (Human) GN=EEF1G PE=1 SV=3	EEF1G	sp|P26641|EF1G_HUMAN	44.39	GSTPEAAAQVVQWVSFADSDIVPPASTWVFPTLGIMHHNK		98.75	40	86	125	R	Q
Fructose-bisphosphate aldolase A OS=Homo sapiens (Human) GN=ALDOA PE=1 SV=2	ALDOA	sp|P04075|ALDOA_HUMAN	41.76	GILAADESTGSIAK		48.6	14	29	42	K	R
Fructose-bisphosphate aldolase A OS=Homo sapiens (Human) GN=ALDOA PE=1 SV=2	ALDOA	sp|P04075|ALDOA_HUMAN	41.76	FSHEEIAMATVTALR		84.53	15	244	258	K	R
Fructose-bisphosphate aldolase A OS=Homo sapiens (Human) GN=ALDOA PE=1 SV=2	ALDOA	sp|P04075|ALDOA_HUMAN	41.76	FSHEEIAMATVTALRR		72.62	16	244	259	K	T
Fructose-bisphosphate aldolase A OS=Homo sapiens (Human) GN=ALDOA PE=1 SV=2	ALDOA	sp|P04075|ALDOA_HUMAN	41.76	IVAPGKGILAADESTGSIAK		35.41	20	23	42	R	R
Fructose-bisphosphate aldolase A OS=Homo sapiens (Human) GN=ALDOA PE=1 SV=2	ALDOA	sp|P04075|ALDOA_HUMAN	41.76	VNPCIGGVILFHETLYQK	Carbamidomethyl (C4)	70.23	18	70	87	R	A
Fructose-bisphosphate aldolase A OS=Homo sapiens (Human) GN=ALDOA PE=1 SV=2	ALDOA	sp|P04075|ALDOA_HUMAN	41.76	IGEHTPSALAIMENANVLAR		84.1	20	154	173	K	Y
Fructose-bisphosphate aldolase A OS=Homo sapiens (Human) GN=ALDOA PE=1 SV=2	ALDOA	sp|P04075|ALDOA_HUMAN	41.76	IGEHTPSALAIMENANVLAR	Oxidation (M12)	47.07	20	154	173	K	Y
Fructose-bisphosphate aldolase A OS=Homo sapiens (Human) GN=ALDOA PE=1 SV=2	ALDOA	sp|P04075|ALDOA_HUMAN	41.76	YTPSGQAGAAASESLFVSNHAY		53.37	22	343	364	K	-
Fructose-bisphosphate aldolase A OS=Homo sapiens (Human) GN=ALDOA PE=1 SV=2	ALDOA	sp|P04075|ALDOA_HUMAN	41.76	GVVPLAGTNGETTTQGLDGLSER		31.65	23	112	134	K	C
Fructose-bisphosphate aldolase A OS=Homo sapiens (Human) GN=ALDOA PE=1 SV=2	ALDOA	sp|P04075|ALDOA_HUMAN	41.76	VDKGVVPLAGTNGETTTQGLDGLSER		45.28	26	109	134	K	C
Fructose-bisphosphate aldolase A OS=Homo sapiens (Human) GN=ALDOA PE=1 SV=2	ALDOA	sp|P04075|ALDOA_HUMAN	41.76	TVPPAVTGITFLSGGQSEEEASINLNAINK		76.6	30	260	289	R	C
Heat shock 70 kDa protein 4 OS=Homo sapiens (Human) GN=HSPA4 PE=1 SV=4	HSPA4	sp|P34932|HSP74_HUMAN	12.26	NAVEEYVYEMR		46.88	11	619	629	K	D
Heat shock 70 kDa protein 4 OS=Homo sapiens (Human) GN=HSPA4 PE=1 SV=4	HSPA4	sp|P34932|HSP74_HUMAN	12.26	EMLNLYIENEGK		52.37	12	592	603	R	M
Heat shock 70 kDa protein 4 OS=Homo sapiens (Human) GN=HSPA4 PE=1 SV=4	HSPA4	sp|P34932|HSP74_HUMAN	12.26	EDIYAVEIVGGATR		84.88	14	333	346	K	I
Heat shock 70 kDa protein 4 OS=Homo sapiens (Human) GN=HSPA4 PE=1 SV=4	HSPA4	sp|P34932|HSP74_HUMAN	12.26	AGGIETIANEYSDR		40.26	14	20	33	R	C
Heat shock 70 kDa protein 4 OS=Homo sapiens (Human) GN=HSPA4 PE=1 SV=4	HSPA4	sp|P34932|HSP74_HUMAN	12.26	KEDIYAVEIVGGATR		37.64	15	332	346	K	I
Heat shock 70 kDa protein 4 OS=Homo sapiens (Human) GN=HSPA4 PE=1 SV=4	HSPA4	sp|P34932|HSP74_HUMAN	12.26	LMNETTAVALAYGIYK		81.76	16	170	185	R	Q
Heat shock 70 kDa protein 4 OS=Homo sapiens (Human) GN=HSPA4 PE=1 SV=4	HSPA4	sp|P34932|HSP74_HUMAN	12.26	LMNETTAVALAYGIYK	Oxidation (M2)	60.7	16	170	185	R	Q
Heat shock 70 kDa protein 4 OS=Homo sapiens (Human) GN=HSPA4 PE=1 SV=4	HSPA4	sp|P34932|HSP74_HUMAN	12.26	FDEVLVNHFCEEFGK	Carbamidomethyl (C10)	83.62	15	236	250	K	K
Heat shock 70 kDa protein 4 OS=Homo sapiens (Human) GN=HSPA4 PE=1 SV=4	HSPA4	sp|P34932|HSP74_HUMAN	12.26	KFDEVLVNHFCEEFGK	Carbamidomethyl (C11)	80.06	16	235	250	R	K
Heat shock 70 kDa protein 4 OS=Homo sapiens (Human) GN=HSPA4 PE=1 SV=4	HSPA4	sp|P34932|HSP74_HUMAN	12.26	VNVHGIFSVSSASLVEVHK		54.71	19	484	502	R	S
Bifunctional glutamate/proline--tRNA ligase OS=Homo sapiens (Human) GN=EPRS PE=1 SV=5	EPRS	sp|P07814|SYEP_HUMAN	11.71	DQVDIAVQELLQLK		69.89	14	926	939	K	A
Bifunctional glutamate/proline--tRNA ligase OS=Homo sapiens (Human) GN=EPRS PE=1 SV=5	EPRS	sp|P07814|SYEP_HUMAN	11.71	EENLADWYSQVITK		39.6	14	1021	1034	K	S
Bifunctional glutamate/proline--tRNA ligase OS=Homo sapiens (Human) GN=EPRS PE=1 SV=5	EPRS	sp|P07814|SYEP_HUMAN	11.71	LQAILEDIQVTLFTR		101.52	15	1401	1415	K	A
Bifunctional glutamate/proline--tRNA ligase OS=Homo sapiens (Human) GN=EPRS PE=1 SV=5	EPRS	sp|P07814|SYEP_HUMAN	11.71	KEENLADWYSQVITK		69.1	15	1020	1034	K	S
Bifunctional glutamate/proline--tRNA ligase OS=Homo sapiens (Human) GN=EPRS PE=1 SV=5	EPRS	sp|P07814|SYEP_HUMAN	11.71	WFGFLEAQQAFQSVGTK		58.05	17	150	166	R	W
Bifunctional glutamate/proline--tRNA ligase OS=Homo sapiens (Human) GN=EPRS PE=1 SV=5	EPRS	sp|P07814|SYEP_HUMAN	11.71	FAGGDYTTTIEAFISASGR		93.02	19	1216	1234	K	A
Bifunctional glutamate/proline--tRNA ligase OS=Homo sapiens (Human) GN=EPRS PE=1 SV=5	EPRS	sp|P07814|SYEP_HUMAN	11.71	ENILHVSENVIFTDVNSILR		34.97	20	37	56	K	Y
Bifunctional glutamate/proline--tRNA ligase OS=Homo sapiens (Human) GN=EPRS PE=1 SV=5	EPRS	sp|P07814|SYEP_HUMAN	11.71	TTEYHDRDEQFYWIIEALGIR		54.48	21	396	416	R	K
Bifunctional glutamate/proline--tRNA ligase OS=Homo sapiens (Human) GN=EPRS PE=1 SV=5	EPRS	sp|P07814|SYEP_HUMAN	11.71	VATTAGLYGSNLMEHTEIDHWLEFSATK		38.73	28	61	88	R	L
Bifunctional glutamate/proline--tRNA ligase OS=Homo sapiens (Human) GN=EPRS PE=1 SV=5	EPRS	sp|P07814|SYEP_HUMAN	11.71	VILEDVAMLHIKPDQFTYTSDHFETIMK		58.61	28	251	278	K	Y
Nucleolin OS=Homo sapiens (Human) GN=NCL PE=1 SV=3	NCL	sp|P19338|NUCL_HUMAN	20.99	TGISDVFAK		39.5	9	325	333	K	N
Nucleolin OS=Homo sapiens (Human) GN=NCL PE=1 SV=3	NCL	sp|P19338|NUCL_HUMAN	20.99	GIAYIEFK		47.81	8	430	437	K	T
Nucleolin OS=Homo sapiens (Human) GN=NCL PE=1 SV=3	NCL	sp|P19338|NUCL_HUMAN	20.99	NDLAVVDVR		59.69	9	334	342	K	I
Nucleolin OS=Homo sapiens (Human) GN=NCL PE=1 SV=3	NCL	sp|P19338|NUCL_HUMAN	20.99	AIRLELQGPR		24.13	10	552	561	R	G
Nucleolin OS=Homo sapiens (Human) GN=NCL PE=1 SV=3	NCL	sp|P19338|NUCL_HUMAN	20.99	SISLYYTGEK		37.54	10	458	467	R	G
Nucleolin OS=Homo sapiens (Human) GN=NCL PE=1 SV=3	NCL	sp|P19338|NUCL_HUMAN	20.99	GLSEDTTEETLK		32.82	12	578	589	K	E
Nucleolin OS=Homo sapiens (Human) GN=NCL PE=1 SV=3	NCL	sp|P19338|NUCL_HUMAN	20.99	GFGFVDFNSEEDAK		65.18	14	611	624	K	A
Nucleolin OS=Homo sapiens (Human) GN=NCL PE=1 SV=3	NCL	sp|P19338|NUCL_HUMAN	20.99	GYAFIEFASFEDAK		84.13	14	524	537	K	E
Nucleolin OS=Homo sapiens (Human) GN=NCL PE=1 SV=3	NCL	sp|P19338|NUCL_HUMAN	20.99	FGYVDFESAEDLEK		86.82	14	349	362	K	A
Nucleolin OS=Homo sapiens (Human) GN=NCL PE=1 SV=3	NCL	sp|P19338|NUCL_HUMAN	20.99	SKGYAFIEFASFEDAK		44.74	16	522	537	K	E
Nucleolin OS=Homo sapiens (Human) GN=NCL PE=1 SV=3	NCL	sp|P19338|NUCL_HUMAN	20.99	VTQDELKEVFEDAAEIR		104.28	17	404	420	K	L
Nucleolin OS=Homo sapiens (Human) GN=NCL PE=1 SV=3	NCL	sp|P19338|NUCL_HUMAN	20.99	GLSEDTTEETLKESFDGSVR		57.86	20	578	597	K	A
Nucleolin OS=Homo sapiens (Human) GN=NCL PE=1 SV=3	NCL	sp|P19338|NUCL_HUMAN	20.99	TLVLSNLSYSATEETLQEVFEK		41.74	22	487	508	K	A
Histone H2B type 1-K OS=Homo sapiens (Human) GN=HIST1H2BK PE=1 SV=3	HIST1H2BK	sp|O60814|H2B1K_HUMAN	61.11	EIQTAVR		33.71	7	94	100	R	L
Histone H2B type 1-K OS=Homo sapiens (Human) GN=HIST1H2BK PE=1 SV=3	HIST1H2BK	sp|O60814|H2B1K_HUMAN	61.11	LLLPGELAK		37.15	9	101	109	R	H
Histone H2B type 1-K OS=Homo sapiens (Human) GN=HIST1H2BK PE=1 SV=3	HIST1H2BK	sp|O60814|H2B1K_HUMAN	61.11	ESYSVYVYK		48.69	9	36	44	K	V
Histone H2B type 1-K OS=Homo sapiens (Human) GN=HIST1H2BK PE=1 SV=3	HIST1H2BK	sp|O60814|H2B1K_HUMAN	61.11	QVHPDTGISSK		45.95	11	48	58	K	A
Histone H2B type 1-K OS=Homo sapiens (Human) GN=HIST1H2BK PE=1 SV=3	HIST1H2BK	sp|O60814|H2B1K_HUMAN	61.11	HAVSEGTKAVTK		47.22	12	110	121	K	Y
Histone H2B type 1-K OS=Homo sapiens (Human) GN=HIST1H2BK PE=1 SV=3	HIST1H2BK	sp|O60814|H2B1K_HUMAN	61.11	KESYSVYVYK		49.9	10	35	44	R	V
Histone H2B type 1-K OS=Homo sapiens (Human) GN=HIST1H2BK PE=1 SV=3	HIST1H2BK	sp|O60814|H2B1K_HUMAN	61.11	STITSREIQTAVR		65.94	13	88	100	R	L
Histone H2B type 1-K OS=Homo sapiens (Human) GN=HIST1H2BK PE=1 SV=3	HIST1H2BK	sp|O60814|H2B1K_HUMAN	61.11	AMGIMNSFVNDIFER		98.67	15	59	73	K	I
Histone H2B type 1-K OS=Homo sapiens (Human) GN=HIST1H2BK PE=1 SV=3	HIST1H2BK	sp|O60814|H2B1K_HUMAN	61.11	EIQTAVRLLLPGELAK		66.76	16	94	109	R	H
Histone H2B type 1-K OS=Homo sapiens (Human) GN=HIST1H2BK PE=1 SV=3	HIST1H2BK	sp|O60814|H2B1K_HUMAN	61.11	AMGIMNSFVNDIFER	Oxidation (M5)	63.56	15	59	73	K	I
Histone H2B type 1-K OS=Homo sapiens (Human) GN=HIST1H2BK PE=1 SV=3	HIST1H2BK	sp|O60814|H2B1K_HUMAN	61.11	AMGIMNSFVNDIFER	Oxidation (M2)	58.3	15	59	73	K	I
Histone H2B type 1-K OS=Homo sapiens (Human) GN=HIST1H2BK PE=1 SV=3	HIST1H2BK	sp|O60814|H2B1K_HUMAN	61.11	AMGIMNSFVNDIFER	Oxidation (M2); Oxidation (M5)	41.32	15	59	73	K	I
Histone H2B type 1-K OS=Homo sapiens (Human) GN=HIST1H2BK PE=1 SV=3	HIST1H2BK	sp|O60814|H2B1K_HUMAN	61.11	AMGIMNSFVNDIFERIAGEASR		54.59	22	59	80	K	L
Histone H2B type 1-J OS=Homo sapiens (Human) GN=HIST1H2BJ PE=1 SV=3	HIST1H2BJ	sp|P06899|H2B1J_HUMAN	60.32	EIQTAVR		33.71	7	94	100	R	L
Histone H2B type 1-J OS=Homo sapiens (Human) GN=HIST1H2BJ PE=1 SV=3	HIST1H2BJ	sp|P06899|H2B1J_HUMAN	60.32	LLLPGELAK		37.15	9	101	109	R	H
Histone H2B type 1-J OS=Homo sapiens (Human) GN=HIST1H2BJ PE=1 SV=3	HIST1H2BJ	sp|P06899|H2B1J_HUMAN	60.32	ESYSIYVYK		65.32	9	36	44	K	V
Histone H2B type 1-J OS=Homo sapiens (Human) GN=HIST1H2BJ PE=1 SV=3	HIST1H2BJ	sp|P06899|H2B1J_HUMAN	60.32	QVHPDTGISSK		45.95	11	48	58	K	A
Histone H2B type 1-J OS=Homo sapiens (Human) GN=HIST1H2BJ PE=1 SV=3	HIST1H2BJ	sp|P06899|H2B1J_HUMAN	60.32	HAVSEGTKAVTK		47.22	12	110	121	K	Y
Histone H2B type 1-J OS=Homo sapiens (Human) GN=HIST1H2BJ PE=1 SV=3	HIST1H2BJ	sp|P06899|H2B1J_HUMAN	60.32	STITSREIQTAVR		65.94	13	88	100	R	L
Histone H2B type 1-J OS=Homo sapiens (Human) GN=HIST1H2BJ PE=1 SV=3	HIST1H2BJ	sp|P06899|H2B1J_HUMAN	60.32	AMGIMNSFVNDIFER		98.67	15	59	73	K	I
Histone H2B type 1-J OS=Homo sapiens (Human) GN=HIST1H2BJ PE=1 SV=3	HIST1H2BJ	sp|P06899|H2B1J_HUMAN	60.32	EIQTAVRLLLPGELAK		66.76	16	94	109	R	H
Histone H2B type 1-J OS=Homo sapiens (Human) GN=HIST1H2BJ PE=1 SV=3	HIST1H2BJ	sp|P06899|H2B1J_HUMAN	60.32	AMGIMNSFVNDIFER	Oxidation (M5)	63.56	15	59	73	K	I
Histone H2B type 1-J OS=Homo sapiens (Human) GN=HIST1H2BJ PE=1 SV=3	HIST1H2BJ	sp|P06899|H2B1J_HUMAN	60.32	AMGIMNSFVNDIFER	Oxidation (M2)	58.3	15	59	73	K	I
Histone H2B type 1-J OS=Homo sapiens (Human) GN=HIST1H2BJ PE=1 SV=3	HIST1H2BJ	sp|P06899|H2B1J_HUMAN	60.32	AMGIMNSFVNDIFER	Oxidation (M2); Oxidation (M5)	41.32	15	59	73	K	I
Histone H2B type 1-J OS=Homo sapiens (Human) GN=HIST1H2BJ PE=1 SV=3	HIST1H2BJ	sp|P06899|H2B1J_HUMAN	60.32	AMGIMNSFVNDIFERIAGEASR		54.59	22	59	80	K	L
Heterogeneous nuclear ribonucleoprotein A3 OS=Homo sapiens (Human) GN=HNRNPA3 PE=1 SV=2	HNRNPA3	sp|P51991|ROA3_HUMAN	25.66	IFVGGIK		25.8	7	128	134	K	E
Heterogeneous nuclear ribonucleoprotein A3 OS=Homo sapiens (Human) GN=HNRNPA3 PE=1 SV=2	HNRNPA3	sp|P51991|ROA3_HUMAN	25.66	KIFVGGIK		25.81	8	127	134	K	E
Heterogeneous nuclear ribonucleoprotein A3 OS=Homo sapiens (Human) GN=HNRNPA3 PE=1 SV=2	HNRNPA3	sp|P51991|ROA3_HUMAN	25.66	WGTLTDCVVMR	Carbamidomethyl (C7)	41.38	11	58	68	K	D
Heterogeneous nuclear ribonucleoprotein A3 OS=Homo sapiens (Human) GN=HNRNPA3 PE=1 SV=2	HNRNPA3	sp|P51991|ROA3_HUMAN	25.66	YGKIETIEVMEDR		45.93	13	149	161	K	Q
Heterogeneous nuclear ribonucleoprotein A3 OS=Homo sapiens (Human) GN=HNRNPA3 PE=1 SV=2	HNRNPA3	sp|P51991|ROA3_HUMAN	25.66	GFAFVTFDDHDTVDK		47.56	15	168	182	R	I
Heterogeneous nuclear ribonucleoprotein A3 OS=Homo sapiens (Human) GN=HNRNPA3 PE=1 SV=2	HNRNPA3	sp|P51991|ROA3_HUMAN	25.66	LFIGGLSFETTDDSLR		79.85	16	37	52	K	E
Heterogeneous nuclear ribonucleoprotein A3 OS=Homo sapiens (Human) GN=HNRNPA3 PE=1 SV=2	HNRNPA3	sp|P51991|ROA3_HUMAN	25.66	RGFAFVTFDDHDTVDK		62.1	16	167	182	K	I
Heterogeneous nuclear ribonucleoprotein A3 OS=Homo sapiens (Human) GN=HNRNPA3 PE=1 SV=2	HNRNPA3	sp|P51991|ROA3_HUMAN	25.66	GFAFVTFDDHDTVDKIVVQK		49.35	20	168	187	R	Y
Heterogeneous nuclear ribonucleoprotein A3 OS=Homo sapiens (Human) GN=HNRNPA3 PE=1 SV=2	HNRNPA3	sp|P51991|ROA3_HUMAN	25.66	LFIGGLSFETTDDSLREHFEK		67.31	21	37	57	K	W
Heterogeneous nuclear ribonucleoprotein A3 OS=Homo sapiens (Human) GN=HNRNPA3 PE=1 SV=2	HNRNPA3	sp|P51991|ROA3_HUMAN	25.66	GFGFVTYSCVEEVDAAMCARPHK	Carbamidomethyl (C9); Carbamidomethyl (C18)	75.28	23	77	99	R	V
Heterogeneous nuclear ribonucleoprotein A3 OS=Homo sapiens (Human) GN=HNRNPA3 PE=1 SV=2	HNRNPA3	sp|P51991|ROA3_HUMAN	25.66	GFGFVTYSCVEEVDAAMCARPHK	Carbamidomethyl (C9); Oxidation (M17); Carbamidomethyl (C18)	117.68	23	77	99	R	V
U5 small nuclear ribonucleoprotein 200 kDa helicase OS=Homo sapiens (Human) GN=SNRNP200 PE=1 SV=2	SNRNP200	sp|O75643|U520_HUMAN	8.85	AIFEIVLNR		38.74	9	1094	1102	R	G
U5 small nuclear ribonucleoprotein 200 kDa helicase OS=Homo sapiens (Human) GN=SNRNP200 PE=1 SV=2	SNRNP200	sp|O75643|U520_HUMAN	8.85	REEGWWVVIGDAK		46.92	13	2060	2072	K	S
U5 small nuclear ribonucleoprotein 200 kDa helicase OS=Homo sapiens (Human) GN=SNRNP200 PE=1 SV=2	SNRNP200	sp|O75643|U520_HUMAN	8.85	EEISATQIIVCTPEK	Carbamidomethyl (C11)	87.94	15	578	592	K	W
U5 small nuclear ribonucleoprotein 200 kDa helicase OS=Homo sapiens (Human) GN=SNRNP200 PE=1 SV=2	SNRNP200	sp|O75643|U520_HUMAN	8.85	LTAIDILTTCAADIQR	Carbamidomethyl (C10)	84.71	16	1571	1586	R	Q
U5 small nuclear ribonucleoprotein 200 kDa helicase OS=Homo sapiens (Human) GN=SNRNP200 PE=1 SV=2	SNRNP200	sp|O75643|U520_HUMAN	8.85	GLIEIISNAAEYENIPIR		36.26	18	1844	1861	R	H
U5 small nuclear ribonucleoprotein 200 kDa helicase OS=Homo sapiens (Human) GN=SNRNP200 PE=1 SV=2	SNRNP200	sp|O75643|U520_HUMAN	8.85	ETYEVLLSFIQAALGDQPR		53.57	19	111	129	R	D
U5 small nuclear ribonucleoprotein 200 kDa helicase OS=Homo sapiens (Human) GN=SNRNP200 PE=1 SV=2	SNRNP200	sp|O75643|U520_HUMAN	8.85	GYTLLSEGIDEMVGIIYKPK		114.76	20	86	105	K	T
U5 small nuclear ribonucleoprotein 200 kDa helicase OS=Homo sapiens (Human) GN=SNRNP200 PE=1 SV=2	SNRNP200	sp|O75643|U520_HUMAN	8.85	GLFYFDNSFRPVPLEQTYVGITEK		61.74	24	672	695	K	K
U5 small nuclear ribonucleoprotein 200 kDa helicase OS=Homo sapiens (Human) GN=SNRNP200 PE=1 SV=2	SNRNP200	sp|O75643|U520_HUMAN	8.85	TASDDRECENQLVLLLGFNTFDFIK	Carbamidomethyl (C8)	32.11	25	295	319	K	V
U5 small nuclear ribonucleoprotein 200 kDa helicase OS=Homo sapiens (Human) GN=SNRNP200 PE=1 SV=2	SNRNP200	sp|O75643|U520_HUMAN	8.85	NVQNINLFVVDEVHLIGGENGPVLEVICSR	Carbamidomethyl (C28)	41.44	30	1444	1473	K	M
14-3-3 protein zeta/delta OS=Homo sapiens (Human) GN=YWHAZ PE=1 SV=1	YWHAZ	sp|P63104|1433Z_HUMAN	44.49	DSTLIMQLLR		38.57	10	213	222	K	D
14-3-3 protein zeta/delta OS=Homo sapiens (Human) GN=YWHAZ PE=1 SV=1	YWHAZ	sp|P63104|1433Z_HUMAN	44.49	DSTLIMQLLR	Oxidation (M6)	33.41	10	213	222	K	D
14-3-3 protein zeta/delta OS=Homo sapiens (Human) GN=YWHAZ PE=1 SV=1	YWHAZ	sp|P63104|1433Z_HUMAN	44.49	SVTEQGAELSNEER		70.32	14	28	41	K	N
14-3-3 protein zeta/delta OS=Homo sapiens (Human) GN=YWHAZ PE=1 SV=1	YWHAZ	sp|P63104|1433Z_HUMAN	44.49	GIVDQSQQAYQEAFEISK		101.35	18	140	157	K	K
14-3-3 protein zeta/delta OS=Homo sapiens (Human) GN=YWHAZ PE=1 SV=1	YWHAZ	sp|P63104|1433Z_HUMAN	44.49	IETELRDICNDVLSLLEK	Carbamidomethyl (C9)	49.45	18	86	103	K	F
14-3-3 protein zeta/delta OS=Homo sapiens (Human) GN=YWHAZ PE=1 SV=1	YWHAZ	sp|P63104|1433Z_HUMAN	44.49	GIVDQSQQAYQEAFEISKK		66.29	19	140	158	K	E
14-3-3 protein zeta/delta OS=Homo sapiens (Human) GN=YWHAZ PE=1 SV=1	YWHAZ	sp|P63104|1433Z_HUMAN	44.49	KGIVDQSQQAYQEAFEISK		46.16	19	139	157	K	K
14-3-3 protein zeta/delta OS=Homo sapiens (Human) GN=YWHAZ PE=1 SV=1	YWHAZ	sp|P63104|1433Z_HUMAN	44.49	LGLALNFSVFYYEILNSPEK		56.93	20	168	187	R	A
14-3-3 protein zeta/delta OS=Homo sapiens (Human) GN=YWHAZ PE=1 SV=1	YWHAZ	sp|P63104|1433Z_HUMAN	44.49	SVTEQGAELSNEERNLLSVAYK		32.89	22	28	49	K	N
14-3-3 protein zeta/delta OS=Homo sapiens (Human) GN=YWHAZ PE=1 SV=1	YWHAZ	sp|P63104|1433Z_HUMAN	44.49	TAFDEAIAELDTLSEESYKDSTLIMQLLR		110.64	29	194	222	K	D
14-3-3 protein zeta/delta OS=Homo sapiens (Human) GN=YWHAZ PE=1 SV=1	YWHAZ	sp|P63104|1433Z_HUMAN	44.49	TAFDEAIAELDTLSEESYKDSTLIMQLLR	Oxidation (M25)	33.29	29	194	222	K	D
Heat shock 70 kDa protein 1-like OS=Homo sapiens (Human) GN=HSPA1L PE=1 SV=2	HSPA1L	sp|P34931|HS71L_HUMAN	19.03	LSKEEIER		41.49	8	512	519	R	M
Heat shock 70 kDa protein 1-like OS=Homo sapiens (Human) GN=HSPA1L PE=1 SV=2	HSPA1L	sp|P34931|HS71L_HUMAN	19.03	ITITNDKGR		53.11	9	503	511	K	L
Heat shock 70 kDa protein 1-like OS=Homo sapiens (Human) GN=HSPA1L PE=1 SV=2	HSPA1L	sp|P34931|HS71L_HUMAN	19.03	VEIIANDQGNR		59.4	11	28	38	K	T
Heat shock 70 kDa protein 1-like OS=Homo sapiens (Human) GN=HSPA1L PE=1 SV=2	HSPA1L	sp|P34931|HS71L_HUMAN	19.03	NALESYAFNMK		39.43	11	542	552	K	S
Heat shock 70 kDa protein 1-like OS=Homo sapiens (Human) GN=HSPA1L PE=1 SV=2	HSPA1L	sp|P34931|HS71L_HUMAN	19.03	NALESYAFNMK	Oxidation (M10)	43.56	11	542	552	K	S
Heat shock 70 kDa protein 1-like OS=Homo sapiens (Human) GN=HSPA1L PE=1 SV=2	HSPA1L	sp|P34931|HS71L_HUMAN	19.03	TTPSYVAFTDTER		44.19	13	39	51	R	L
Heat shock 70 kDa protein 1-like OS=Homo sapiens (Human) GN=HSPA1L PE=1 SV=2	HSPA1L	sp|P34931|HS71L_HUMAN	19.03	AFYPEEISSMVLTK		42.52	14	115	128	K	L
Heat shock 70 kDa protein 1-like OS=Homo sapiens (Human) GN=HSPA1L PE=1 SV=2	HSPA1L	sp|P34931|HS71L_HUMAN	19.03	IINEPTAAAIAYGLDK		113.19	16	174	189	R	G
Heat shock 70 kDa protein 1-like OS=Homo sapiens (Human) GN=HSPA1L PE=1 SV=2	HSPA1L	sp|P34931|HS71L_HUMAN	19.03	NQVAMNPQNTVFDAK	Oxidation (M5)	64.58	15	59	73	K	R
Heat shock 70 kDa protein 1-like OS=Homo sapiens (Human) GN=HSPA1L PE=1 SV=2	HSPA1L	sp|P34931|HS71L_HUMAN	19.03	NQVAMNPQNTVFDAKR	Oxidation (M5)	38.84	16	59	74	K	L
Heat shock 70 kDa protein 1-like OS=Homo sapiens (Human) GN=HSPA1L PE=1 SV=2	HSPA1L	sp|P34931|HS71L_HUMAN	19.03	VEIIANDQGNRTTPSYVAFTDTER		74.3	24	28	51	K	L
Heat shock 70 kDa protein 1-like OS=Homo sapiens (Human) GN=HSPA1L PE=1 SV=2	HSPA1L	sp|P34931|HS71L_HUMAN	19.03	QTQIFTTYSDNQPGVLIQVYEGER		48.99	24	426	449	K	A
T-complex protein 1 subunit theta OS=Homo sapiens (Human) GN=CCT8 PE=1 SV=4	CCT8	sp|P50990|TCPQ_HUMAN	27.55	LATNAAVTVLR		59.52	11	510	520	K	V
T-complex protein 1 subunit theta OS=Homo sapiens (Human) GN=CCT8 PE=1 SV=4	CCT8	sp|P50990|TCPQ_HUMAN	27.55	EDGAISTIVLR		44	11	368	378	K	G
T-complex protein 1 subunit theta OS=Homo sapiens (Human) GN=CCT8 PE=1 SV=4	CCT8	sp|P50990|TCPQ_HUMAN	27.55	LFVTNDAATILR		86.63	12	63	74	K	E
T-complex protein 1 subunit theta OS=Homo sapiens (Human) GN=CCT8 PE=1 SV=4	CCT8	sp|P50990|TCPQ_HUMAN	27.55	LVPGGGATEIELAK		33.38	14	408	421	R	Q
T-complex protein 1 subunit theta OS=Homo sapiens (Human) GN=CCT8 PE=1 SV=4	CCT8	sp|P50990|TCPQ_HUMAN	27.55	AIADTGANVVVTGGK		75.65	15	282	296	K	V
T-complex protein 1 subunit theta OS=Homo sapiens (Human) GN=CCT8 PE=1 SV=4	CCT8	sp|P50990|TCPQ_HUMAN	27.55	NVGLDIEAEVPAVK		37.97	14	477	490	K	D
T-complex protein 1 subunit theta OS=Homo sapiens (Human) GN=CCT8 PE=1 SV=4	CCT8	sp|P50990|TCPQ_HUMAN	27.55	ILGSGISSSSVLHGMVFK		86.05	18	207	224	K	K
T-complex protein 1 subunit theta OS=Homo sapiens (Human) GN=CCT8 PE=1 SV=4	CCT8	sp|P50990|TCPQ_HUMAN	27.55	IGLSVSEVIEGYEIACR	Carbamidomethyl (C16)	50.44	17	121	137	R	K
T-complex protein 1 subunit theta OS=Homo sapiens (Human) GN=CCT8 PE=1 SV=4	CCT8	sp|P50990|TCPQ_HUMAN	27.55	LFVTNDAATILRELEVQHPAAK		69.03	22	63	84	K	M
T-complex protein 1 subunit theta OS=Homo sapiens (Human) GN=CCT8 PE=1 SV=4	CCT8	sp|P50990|TCPQ_HUMAN	27.55	LTPPVLEEMGHCDSVYLSEVGDTQVVVFK	Oxidation (M9); Carbamidomethyl (C12)	67.15	29	336	364	R	H
Elongation factor 1-alpha 1 OS=Homo sapiens (Human) GN=EEF1A1 PE=1 SV=1	EEF1A1	sp|P68104|EF1A1_HUMAN	30.3	QTVAVGVIK		41.14	9	431	439	R	A
Elongation factor 1-alpha 1 OS=Homo sapiens (Human) GN=EEF1A1 PE=1 SV=1	EEF1A1	sp|P68104|EF1A1_HUMAN	30.3	LPLQDVYK		60.54	8	248	255	R	I
Elongation factor 1-alpha 1 OS=Homo sapiens (Human) GN=EEF1A1 PE=1 SV=1	EEF1A1	sp|P68104|EF1A1_HUMAN	30.3	IGGIGTVPVGR		64.61	11	256	266	K	V
Elongation factor 1-alpha 1 OS=Homo sapiens (Human) GN=EEF1A1 PE=1 SV=1	EEF1A1	sp|P68104|EF1A1_HUMAN	30.3	STTTGHLIYK		44.05	10	21	30	K	C
Elongation factor 1-alpha 1 OS=Homo sapiens (Human) GN=EEF1A1 PE=1 SV=1	EEF1A1	sp|P68104|EF1A1_HUMAN	30.3	EHALLAYTLGVK		69.59	12	135	146	R	Q
Elongation factor 1-alpha 1 OS=Homo sapiens (Human) GN=EEF1A1 PE=1 SV=1	EEF1A1	sp|P68104|EF1A1_HUMAN	30.3	DMRQTVAVGVIK		36.98	12	428	439	R	A
Elongation factor 1-alpha 1 OS=Homo sapiens (Human) GN=EEF1A1 PE=1 SV=1	EEF1A1	sp|P68104|EF1A1_HUMAN	30.3	QTVAVGVIKAVDK		39.19	13	431	443	R	K
Elongation factor 1-alpha 1 OS=Homo sapiens (Human) GN=EEF1A1 PE=1 SV=1	EEF1A1	sp|P68104|EF1A1_HUMAN	30.3	YYVTIIDAPGHR		66.79	12	85	96	K	D
Elongation factor 1-alpha 1 OS=Homo sapiens (Human) GN=EEF1A1 PE=1 SV=1	EEF1A1	sp|P68104|EF1A1_HUMAN	30.3	THINIVVIGHVDSGK		100.71	15	6	20	K	S
Elongation factor 1-alpha 1 OS=Homo sapiens (Human) GN=EEF1A1 PE=1 SV=1	EEF1A1	sp|P68104|EF1A1_HUMAN	30.3	YYVTIIDAPGHRDFIK		63.03	16	85	100	K	N
Elongation factor 1-alpha 1 OS=Homo sapiens (Human) GN=EEF1A1 PE=1 SV=1	EEF1A1	sp|P68104|EF1A1_HUMAN	30.3	VETGVLKPGMVVTFAPVNVTTEVK		53.15	24	267	290	R	S
Elongation factor 1-alpha 1 OS=Homo sapiens (Human) GN=EEF1A1 PE=1 SV=1	EEF1A1	sp|P68104|EF1A1_HUMAN	30.3	DGNASGTTLLEALDCILPPTRPTDKPLR	Carbamidomethyl (C15)	43.75	28	220	247	K	L
Peptidyl-prolyl cis-trans isomerase FKBP4 OS=Homo sapiens (Human) GN=FKBP4 PE=1 SV=3	FKBP4	sp|Q02790|FKBP4_HUMAN	27.23	AWDIAIATMK		58.9	10	89	98	K	V
Peptidyl-prolyl cis-trans isomerase FKBP4 OS=Homo sapiens (Human) GN=FKBP4 PE=1 SV=3	FKBP4	sp|Q02790|FKBP4_HUMAN	27.23	LQAFSAAIESCNK	Carbamidomethyl (C11)	56.38	13	332	344	K	A
Peptidyl-prolyl cis-trans isomerase FKBP4 OS=Homo sapiens (Human) GN=FKBP4 PE=1 SV=3	FKBP4	sp|Q02790|FKBP4_HUMAN	27.23	VFVHYTGWLLDGTK		80.55	14	53	66	R	F
Peptidyl-prolyl cis-trans isomerase FKBP4 OS=Homo sapiens (Human) GN=FKBP4 PE=1 SV=3	FKBP4	sp|Q02790|FKBP4_HUMAN	27.23	RGEAHLAVNDFELAR		43.59	15	359	373	R	A
Peptidyl-prolyl cis-trans isomerase FKBP4 OS=Homo sapiens (Human) GN=FKBP4 PE=1 SV=3	FKBP4	sp|Q02790|FKBP4_HUMAN	27.23	IPPNATLVFEVELFEFK		55.49	17	122	138	K	G
Peptidyl-prolyl cis-trans isomerase FKBP4 OS=Homo sapiens (Human) GN=FKBP4 PE=1 SV=3	FKBP4	sp|Q02790|FKBP4_HUMAN	27.23	IVSWLEYESSFSNEEAQK		38.8	18	296	313	K	A
Peptidyl-prolyl cis-trans isomerase FKBP4 OS=Homo sapiens (Human) GN=FKBP4 PE=1 SV=3	FKBP4	sp|Q02790|FKBP4_HUMAN	27.23	GEGYAKPNEGAIVEVALEGYYK		40.83	22	158	179	R	D
Peptidyl-prolyl cis-trans isomerase FKBP4 OS=Homo sapiens (Human) GN=FKBP4 PE=1 SV=3	FKBP4	sp|Q02790|FKBP4_HUMAN	27.23	GEGYAKPNEGAIVEVALEGYYKDK		167.71	24	158	181	R	L
Peptidyl-prolyl cis-trans isomerase FKBP4 OS=Homo sapiens (Human) GN=FKBP4 PE=1 SV=3	FKBP4	sp|Q02790|FKBP4_HUMAN	27.23	IPPNATLVFEVELFEFKGEDLTEEEDGGIIR		51.67	31	122	152	K	R
Spliceosome RNA helicase DDX39B OS=Homo sapiens (Human) GN=DDX39B PE=1 SV=1	DDX39B	sp|Q13838|DX39B_HUMAN	35.75	DVQEIFR		39.71	7	210	216	R	M
Spliceosome RNA helicase DDX39B OS=Homo sapiens (Human) GN=DDX39B PE=1 SV=1	DDX39B	sp|Q13838|DX39B_HUMAN	35.75	ILVATNLFGR		33.8	10	340	349	R	G
Spliceosome RNA helicase DDX39B OS=Homo sapiens (Human) GN=DDX39B PE=1 SV=1	DDX39B	sp|Q13838|DX39B_HUMAN	35.75	GSYVSIHSSGFR		51.03	12	37	48	K	D
Spliceosome RNA helicase DDX39B OS=Homo sapiens (Human) GN=DDX39B PE=1 SV=1	DDX39B	sp|Q13838|DX39B_HUMAN	35.75	LTLHGLQQYYVK		71.68	12	257	268	K	L
Spliceosome RNA helicase DDX39B OS=Homo sapiens (Human) GN=DDX39B PE=1 SV=1	DDX39B	sp|Q13838|DX39B_HUMAN	35.75	GLAITFVSDENDAK		61.27	14	385	398	K	I
Spliceosome RNA helicase DDX39B OS=Homo sapiens (Human) GN=DDX39B PE=1 SV=1	DDX39B	sp|Q13838|DX39B_HUMAN	35.75	LFDLLDVLEFNQVVIFVK		71.92	18	278	295	K	S
Spliceosome RNA helicase DDX39B OS=Homo sapiens (Human) GN=DDX39B PE=1 SV=1	DDX39B	sp|Q13838|DX39B_HUMAN	35.75	CIALAQLLVEQNFPAIAIHR	Carbamidomethyl (C1)	58.66	20	300	319	R	G
Spliceosome RNA helicase DDX39B OS=Homo sapiens (Human) GN=DDX39B PE=1 SV=1	DDX39B	sp|Q13838|DX39B_HUMAN	35.75	KLFDLLDVLEFNQVVIFVK		47.04	19	277	295	R	S
Spliceosome RNA helicase DDX39B OS=Homo sapiens (Human) GN=DDX39B PE=1 SV=1	DDX39B	sp|Q13838|DX39B_HUMAN	35.75	VNIAFNYDMPEDSDTYLHR		77.95	19	356	374	R	V
Spliceosome RNA helicase DDX39B OS=Homo sapiens (Human) GN=DDX39B PE=1 SV=1	DDX39B	sp|Q13838|DX39B_HUMAN	35.75	GSYVSIHSSGFRDFLLKPELLR		43.77	22	37	58	K	A
Spliceosome RNA helicase DDX39B OS=Homo sapiens (Human) GN=DDX39B PE=1 SV=1	DDX39B	sp|Q13838|DX39B_HUMAN	35.75	ILNDVQDRFEVNISELPDEIDISSYIEQTR		54.62	30	399	428	K	-
ADP/ATP translocase 2 OS=Homo sapiens (Human) GN=SLC25A5 PE=1 SV=7	SLC25A5	sp|P05141|ADT2_HUMAN	30.54	EQGVLSFWR		37.6	9	64	72	K	G
ADP/ATP translocase 2 OS=Homo sapiens (Human) GN=SLC25A5 PE=1 SV=7	SLC25A5	sp|P05141|ADT2_HUMAN	30.54	LLLQVQHASK		37.99	10	34	43	K	Q
ADP/ATP translocase 2 OS=Homo sapiens (Human) GN=SLC25A5 PE=1 SV=7	SLC25A5	sp|P05141|ADT2_HUMAN	30.54	AAYFGIYDTAK		39.87	11	189	199	R	G
ADP/ATP translocase 2 OS=Homo sapiens (Human) GN=SLC25A5 PE=1 SV=7	SLC25A5	sp|P05141|ADT2_HUMAN	30.54	DFLAGGVAAAISK		60.97	13	11	23	K	T
ADP/ATP translocase 2 OS=Homo sapiens (Human) GN=SLC25A5 PE=1 SV=7	SLC25A5	sp|P05141|ADT2_HUMAN	30.54	GMGGAFVLVLYDEIK		52.39	15	281	295	R	K
ADP/ATP translocase 2 OS=Homo sapiens (Human) GN=SLC25A5 PE=1 SV=7	SLC25A5	sp|P05141|ADT2_HUMAN	30.54	GTDIMYTGTLDCWR	Carbamidomethyl (C12)	71.39	14	246	259	K	K
ADP/ATP translocase 2 OS=Homo sapiens (Human) GN=SLC25A5 PE=1 SV=7	SLC25A5	sp|P05141|ADT2_HUMAN	30.54	GTDIMYTGTLDCWR	Oxidation (M5); Carbamidomethyl (C12)	49.57	14	246	259	K	K
ADP/ATP translocase 2 OS=Homo sapiens (Human) GN=SLC25A5 PE=1 SV=7	SLC25A5	sp|P05141|ADT2_HUMAN	30.54	GMGGAFVLVLYDEIKK		90.77	16	281	296	R	Y
ADP/ATP translocase 2 OS=Homo sapiens (Human) GN=SLC25A5 PE=1 SV=7	SLC25A5	sp|P05141|ADT2_HUMAN	30.54	GMGGAFVLVLYDEIKK	Oxidation (M2)	74.76	16	281	296	R	Y
ADP/ATP translocase 2 OS=Homo sapiens (Human) GN=SLC25A5 PE=1 SV=7	SLC25A5	sp|P05141|ADT2_HUMAN	30.54	GTDIMYTGTLDCWRK	Carbamidomethyl (C12)	45.72	15	246	260	K	I
ADP/ATP translocase 2 OS=Homo sapiens (Human) GN=SLC25A5 PE=1 SV=7	SLC25A5	sp|P05141|ADT2_HUMAN	30.54	GLYQGFNVSVQGIIIYR		46.21	17	172	188	K	A
Pre-mRNA-processing-splicing factor 8 OS=Homo sapiens (Human) GN=PRPF8 PE=1 SV=2	PRPF8	sp|Q6P2Q9|PRP8_HUMAN	9.72	LLILALER		30.88	8	838	845	K	L
Pre-mRNA-processing-splicing factor 8 OS=Homo sapiens (Human) GN=PRPF8 PE=1 SV=2	PRPF8	sp|Q6P2Q9|PRP8_HUMAN	9.72	QILMASGSTTFTK		61.55	13	1246	1258	R	I
Pre-mRNA-processing-splicing factor 8 OS=Homo sapiens (Human) GN=PRPF8 PE=1 SV=2	PRPF8	sp|Q6P2Q9|PRP8_HUMAN	9.72	LDWVEVGLQVCR	Carbamidomethyl (C11)	33.81	12	487	498	K	Q
Pre-mRNA-processing-splicing factor 8 OS=Homo sapiens (Human) GN=PRPF8 PE=1 SV=2	PRPF8	sp|Q6P2Q9|PRP8_HUMAN	9.72	SVTTVQWENSFVSVYSK		72.24	17	1164	1180	R	D
Pre-mRNA-processing-splicing factor 8 OS=Homo sapiens (Human) GN=PRPF8 PE=1 SV=2	PRPF8	sp|Q6P2Q9|PRP8_HUMAN	9.72	HGDEIITSTTSNYETQTFSSK		59.67	21	2050	2070	K	T
Pre-mRNA-processing-splicing factor 8 OS=Homo sapiens (Human) GN=PRPF8 PE=1 SV=2	PRPF8	sp|Q6P2Q9|PRP8_HUMAN	9.72	LANQLLTDLVDDNYFYLFDLK		49.33	21	241	261	R	A
Pre-mRNA-processing-splicing factor 8 OS=Homo sapiens (Human) GN=PRPF8 PE=1 SV=2	PRPF8	sp|Q6P2Q9|PRP8_HUMAN	9.72	TNHIYVSSDDIKETGYTYILPK		73.84	22	2087	2108	R	N
Pre-mRNA-processing-splicing factor 8 OS=Homo sapiens (Human) GN=PRPF8 PE=1 SV=2	PRPF8	sp|Q6P2Q9|PRP8_HUMAN	9.72	DGPYITAEEAVAVYTTTVHWLESR		82.65	24	797	820	K	R
Pre-mRNA-processing-splicing factor 8 OS=Homo sapiens (Human) GN=PRPF8 PE=1 SV=2	PRPF8	sp|Q6P2Q9|PRP8_HUMAN	9.72	EVGIEFMDLYSHLVPVYDVEPLEK		55.31	24	893	916	K	I
Pre-mRNA-processing-splicing factor 8 OS=Homo sapiens (Human) GN=PRPF8 PE=1 SV=2	PRPF8	sp|Q6P2Q9|PRP8_HUMAN	9.72	IHESIVMDLCQVFDQELDALEIETVQK	Carbamidomethyl (C10)	34.08	27	1585	1611	K	E
Pre-mRNA-processing-splicing factor 8 OS=Homo sapiens (Human) GN=PRPF8 PE=1 SV=2	PRPF8	sp|Q6P2Q9|PRP8_HUMAN	9.72	GLQLYSSEPTEPYLSSQNYGELFSNQIIWFVDDTNVYR		47.89	38	1750	1787	K	V
X-ray repair cross-complementing protein 5 OS=Homo sapiens (Human) GN=XRCC5 PE=1 SV=3	XRCC5	sp|P13010|XRCC5_HUMAN	18.31	SQLDIIIHSLK		32.76	11	145	155	K	K
X-ray repair cross-complementing protein 5 OS=Homo sapiens (Human) GN=XRCC5 PE=1 SV=3	XRCC5	sp|P13010|XRCC5_HUMAN	18.31	SQLDIIIHSLKK		38.54	12	145	156	K	C
X-ray repair cross-complementing protein 5 OS=Homo sapiens (Human) GN=XRCC5 PE=1 SV=3	XRCC5	sp|P13010|XRCC5_HUMAN	18.31	RHIEIFTDLSSR		68.32	12	130	141	K	F
X-ray repair cross-complementing protein 5 OS=Homo sapiens (Human) GN=XRCC5 PE=1 SV=3	XRCC5	sp|P13010|XRCC5_HUMAN	18.31	DDEAAAVALSSLIHALDDLDMVAIVR		126.75	26	369	394	R	Y
X-ray repair cross-complementing protein 5 OS=Homo sapiens (Human) GN=XRCC5 PE=1 SV=3	XRCC5	sp|P13010|XRCC5_HUMAN	18.31	DDEAAAVALSSLIHALDDLDMVAIVR	Oxidation (M21)	63.61	26	369	394	R	Y
X-ray repair cross-complementing protein 5 OS=Homo sapiens (Human) GN=XRCC5 PE=1 SV=3	XRCC5	sp|P13010|XRCC5_HUMAN	18.31	MVMISLEGEDGLDEIYSFSESLRK		126.58	24	210	233	K	L
X-ray repair cross-complementing protein 5 OS=Homo sapiens (Human) GN=XRCC5 PE=1 SV=3	XRCC5	sp|P13010|XRCC5_HUMAN	18.31	TEQGGAHFSVSSLAEGSVTSVGSVNPAENFR		44.45	31	569	599	K	V
X-ray repair cross-complementing protein 5 OS=Homo sapiens (Human) GN=XRCC5 PE=1 SV=3	XRCC5	sp|P13010|XRCC5_HUMAN	18.31	IQPGSQQADFLDALIVSMDVIQHETIGKK		60.3	29	98	126	K	F
Histone H2A type 2-C OS=Homo sapiens (Human) GN=HIST2H2AC PE=1 SV=4	HIST2H2AC	sp|Q16777|H2A2C_HUMAN	60.47	HLQLAIR		41.38	7	83	89	R	N
Histone H2A type 2-C OS=Homo sapiens (Human) GN=HIST2H2AC PE=1 SV=4	HIST2H2AC	sp|Q16777|H2A2C_HUMAN	60.47	AGLQFPVGR		63	9	22	30	R	V
Histone H2A type 2-C OS=Homo sapiens (Human) GN=HIST2H2AC PE=1 SV=4	HIST2H2AC	sp|Q16777|H2A2C_HUMAN	60.47	NDEELNKLLGK		46.32	11	90	100	R	V
Histone H2A type 2-C OS=Homo sapiens (Human) GN=HIST2H2AC PE=1 SV=4	HIST2H2AC	sp|Q16777|H2A2C_HUMAN	60.47	HLQLAIRNDEELNK		40.83	14	83	96	R	L
Histone H2A type 2-C OS=Homo sapiens (Human) GN=HIST2H2AC PE=1 SV=4	HIST2H2AC	sp|Q16777|H2A2C_HUMAN	60.47	VTIAQGGVLPNIQAVLLPK		66.5	19	101	119	K	K
Histone H2A type 2-C OS=Homo sapiens (Human) GN=HIST2H2AC PE=1 SV=4	HIST2H2AC	sp|Q16777|H2A2C_HUMAN	60.47	VGAGAPVYMAAVLEYLTAEILELAGNAAR		163.52	29	44	72	R	D
Histone H2A type 2-C OS=Homo sapiens (Human) GN=HIST2H2AC PE=1 SV=4	HIST2H2AC	sp|Q16777|H2A2C_HUMAN	60.47	VGAGAPVYMAAVLEYLTAEILELAGNAAR	Oxidation (M9)	149.51	29	44	72	R	D
Histone H2A type 2-C OS=Homo sapiens (Human) GN=HIST2H2AC PE=1 SV=4	HIST2H2AC	sp|Q16777|H2A2C_HUMAN	60.47	VGAGAPVYMAAVLEYLTAEILELAGNAARDNK		32.31	32	44	75	R	K
Exportin-1 OS=Homo sapiens (Human) GN=XPO1 PE=1 SV=1	XPO1	sp|O14980|XPO1_HUMAN	12.89	EPEVLSTMAIIVNK		40.4	14	797	810	R	L
Exportin-1 OS=Homo sapiens (Human) GN=XPO1 PE=1 SV=1	XPO1	sp|O14980|XPO1_HUMAN	12.89	EFAGEDTSDLFLEER		98.09	15	1024	1038	K	E
Exportin-1 OS=Homo sapiens (Human) GN=XPO1 PE=1 SV=1	XPO1	sp|O14980|XPO1_HUMAN	12.89	AIIASNIMYIVGQYPR		47.69	16	538	553	K	F
Exportin-1 OS=Homo sapiens (Human) GN=XPO1 PE=1 SV=1	XPO1	sp|O14980|XPO1_HUMAN	12.89	LFVTGLFSLNQDIPAFK		64.27	17	996	1012	K	E
Exportin-1 OS=Homo sapiens (Human) GN=XPO1 PE=1 SV=1	XPO1	sp|O14980|XPO1_HUMAN	12.89	ETLVYLTHLDYVDTER		102.12	16	459	474	R	I
Exportin-1 OS=Homo sapiens (Human) GN=XPO1 PE=1 SV=1	XPO1	sp|O14980|XPO1_HUMAN	12.89	LLSEEVFDFSSGQITQVK		58.86	18	173	190	K	S
Exportin-1 OS=Homo sapiens (Human) GN=XPO1 PE=1 SV=1	XPO1	sp|O14980|XPO1_HUMAN	12.89	MAKPEEVLVVENDQGEVVR		67.18	19	424	442	R	E
Exportin-1 OS=Homo sapiens (Human) GN=XPO1 PE=1 SV=1	XPO1	sp|O14980|XPO1_HUMAN	12.89	ETLMEALHYMLLVSEVEETEIFK		57.8	23	345	367	R	I
Protein disulfide-isomerase A3 OS=Homo sapiens (Human) GN=PDIA3 PE=1 SV=4	PDIA3	sp|P30101|PDIA3_HUMAN	23.56	FVMQEEFSR		47.95	9	336	344	K	D
Protein disulfide-isomerase A3 OS=Homo sapiens (Human) GN=PDIA3 PE=1 SV=4	PDIA3	sp|P30101|PDIA3_HUMAN	23.56	DLLIAYYDVDYEK		77.44	13	259	271	K	N
Protein disulfide-isomerase A3 OS=Homo sapiens (Human) GN=PDIA3 PE=1 SV=4	PDIA3	sp|P30101|PDIA3_HUMAN	23.56	VVVAENFDEIVNNENK		113.77	16	380	395	K	D
Protein disulfide-isomerase A3 OS=Homo sapiens (Human) GN=PDIA3 PE=1 SV=4	PDIA3	sp|P30101|PDIA3_HUMAN	23.56	DASIVGFFDDSFSEAHSEFLK		80.22	21	153	173	K	A
Protein disulfide-isomerase A3 OS=Homo sapiens (Human) GN=PDIA3 PE=1 SV=4	PDIA3	sp|P30101|PDIA3_HUMAN	23.56	TFSHELSDFGLESTAGEIPVVAIR		54.16	24	306	329	K	T
Protein disulfide-isomerase A3 OS=Homo sapiens (Human) GN=PDIA3 PE=1 SV=4	PDIA3	sp|P30101|PDIA3_HUMAN	23.56	FISDKDASIVGFFDDSFSEAHSEFLK		118.76	26	148	173	K	A
Protein disulfide-isomerase A3 OS=Homo sapiens (Human) GN=PDIA3 PE=1 SV=4	PDIA3	sp|P30101|PDIA3_HUMAN	23.56	FAHTNVESLVNEYDDNGEGIILFRPSHLTNK		28.78	31	184	214	R	F
T-complex protein 1 subunit alpha OS=Homo sapiens (Human) GN=TCP1 PE=1 SV=1	TCP1	sp|P17987|TCPA_HUMAN	25	FATEAAITILR		58.97	11	516	526	K	I
T-complex protein 1 subunit alpha OS=Homo sapiens (Human) GN=TCP1 PE=1 SV=1	TCP1	sp|P17987|TCPA_HUMAN	25	YFVEAGAMAVR		74.91	11	299	309	K	R
T-complex protein 1 subunit alpha OS=Homo sapiens (Human) GN=TCP1 PE=1 SV=1	TCP1	sp|P17987|TCPA_HUMAN	25	LGVQVVITDPEK		33.16	12	248	259	K	L
T-complex protein 1 subunit alpha OS=Homo sapiens (Human) GN=TCP1 PE=1 SV=1	TCP1	sp|P17987|TCPA_HUMAN	25	YINENLIVNTDELGR		73	15	131	145	R	D
T-complex protein 1 subunit alpha OS=Homo sapiens (Human) GN=TCP1 PE=1 SV=1	TCP1	sp|P17987|TCPA_HUMAN	25	EVGDGTTSVVIIAAELLK		52.69	18	85	102	K	N
T-complex protein 1 subunit alpha OS=Homo sapiens (Human) GN=TCP1 PE=1 SV=1	TCP1	sp|P17987|TCPA_HUMAN	25	FATEAAITILRIDDLIK		31.14	17	516	532	K	L
T-complex protein 1 subunit alpha OS=Homo sapiens (Human) GN=TCP1 PE=1 SV=1	TCP1	sp|P17987|TCPA_HUMAN	25	IIGINGDFFANMVVDAVLAIK		54.39	21	160	180	K	Y
T-complex protein 1 subunit alpha OS=Homo sapiens (Human) GN=TCP1 PE=1 SV=1	TCP1	sp|P17987|TCPA_HUMAN	25	VLCELADLQDKEVGDGTTSVVIIAAELLK	Carbamidomethyl (C3)	51.63	29	74	102	K	N
T-complex protein 1 subunit alpha OS=Homo sapiens (Human) GN=TCP1 PE=1 SV=1	TCP1	sp|P17987|TCPA_HUMAN	25	ASGATILSTLANLEGEETFEAAMLGQAEEVVQER		113.23	34	322	355	K	I
T-complex protein 1 subunit alpha OS=Homo sapiens (Human) GN=TCP1 PE=1 SV=1	TCP1	sp|P17987|TCPA_HUMAN	25	ASGATILSTLANLEGEETFEAAMLGQAEEVVQER	Oxidation (M23)	33.31	34	322	355	K	I
Histone H1.4 OS=Homo sapiens (Human) GN=HIST1H1E PE=1 SV=2	HIST1H1E	sp|P10412|H14_HUMAN	28.31	SGVSLAALK		41.87	9	55	63	R	K
Histone H1.4 OS=Homo sapiens (Human) GN=HIST1H1E PE=1 SV=2	HIST1H1E	sp|P10412|H14_HUMAN	28.31	SGVSLAALKK		80.09	10	55	64	R	A
Histone H1.4 OS=Homo sapiens (Human) GN=HIST1H1E PE=1 SV=2	HIST1H1E	sp|P10412|H14_HUMAN	28.31	ALAAAGYDVEK		71.13	11	65	75	K	N
Histone H1.4 OS=Homo sapiens (Human) GN=HIST1H1E PE=1 SV=2	HIST1H1E	sp|P10412|H14_HUMAN	28.31	GTGASGSFKLNK		61.73	12	98	109	K	K
Histone H1.4 OS=Homo sapiens (Human) GN=HIST1H1E PE=1 SV=2	HIST1H1E	sp|P10412|H14_HUMAN	28.31	ASGPPVSELITK		72.4	12	35	46	K	A
Histone H1.4 OS=Homo sapiens (Human) GN=HIST1H1E PE=1 SV=2	HIST1H1E	sp|P10412|H14_HUMAN	28.31	KALAAAGYDVEK		74.56	12	64	75	K	N
Histone H1.4 OS=Homo sapiens (Human) GN=HIST1H1E PE=1 SV=2	HIST1H1E	sp|P10412|H14_HUMAN	28.31	SLVSKGTLVQTK		46.53	12	86	97	K	G
Histone H1.4 OS=Homo sapiens (Human) GN=HIST1H1E PE=1 SV=2	HIST1H1E	sp|P10412|H14_HUMAN	28.31	KASGPPVSELITK		58.18	13	34	46	R	A
Histone H1.4 OS=Homo sapiens (Human) GN=HIST1H1E PE=1 SV=2	HIST1H1E	sp|P10412|H14_HUMAN	28.31	ALAAAGYDVEKNNSR		92.64	15	65	79	K	I
Profilin-1 OS=Homo sapiens (Human) GN=PFN1 PE=1 SV=2	PFN1	sp|P07737|PROF1_HUMAN	60.71	TLVLLMGK		48.97	8	109	116	K	E
Profilin-1 OS=Homo sapiens (Human) GN=PFN1 PE=1 SV=2	PFN1	sp|P07737|PROF1_HUMAN	60.71	DSPSVWAAVPGK		46.41	12	27	38	K	T
Profilin-1 OS=Homo sapiens (Human) GN=PFN1 PE=1 SV=2	PFN1	sp|P07737|PROF1_HUMAN	60.71	STGGAPTFNVTVTK		78.71	14	92	105	K	T
Profilin-1 OS=Homo sapiens (Human) GN=PFN1 PE=1 SV=2	PFN1	sp|P07737|PROF1_HUMAN	60.71	SSFYVNGLTLGGQK		72.89	14	57	70	R	C
Profilin-1 OS=Homo sapiens (Human) GN=PFN1 PE=1 SV=2	PFN1	sp|P07737|PROF1_HUMAN	60.71	DSLLQDGEFSMDLR		87.46	14	76	89	R	T
Profilin-1 OS=Homo sapiens (Human) GN=PFN1 PE=1 SV=2	PFN1	sp|P07737|PROF1_HUMAN	60.71	DSLLQDGEFSMDLR	Oxidation (M11)	58.96	14	76	89	R	T
Profilin-1 OS=Homo sapiens (Human) GN=PFN1 PE=1 SV=2	PFN1	sp|P07737|PROF1_HUMAN	60.71	TFVNITPAEVGVLVGK		35.23	16	39	54	K	D
Profilin-1 OS=Homo sapiens (Human) GN=PFN1 PE=1 SV=2	PFN1	sp|P07737|PROF1_HUMAN	60.71	TFVNITPAEVGVLVGKDR		103.69	18	39	56	K	S
Profilin-1 OS=Homo sapiens (Human) GN=PFN1 PE=1 SV=2	PFN1	sp|P07737|PROF1_HUMAN	60.71	CSVIRDSLLQDGEFSMDLR	Carbamidomethyl (C1)	30.38	19	71	89	K	T
Carbamoyl-phosphate synthase [ammonia], mitochondrial OS=Homo sapiens (Human) GN=CPS1 PE=1 SV=2	CPS1	sp|P31327|CPSM_HUMAN	9.93	VSGLLVLDYSK		49.45	11	128	138	K	D
Carbamoyl-phosphate synthase [ammonia], mitochondrial OS=Homo sapiens (Human) GN=CPS1 PE=1 SV=2	CPS1	sp|P31327|CPSM_HUMAN	9.93	AFAMTNQILVEK		80.28	12	613	624	K	S
Carbamoyl-phosphate synthase [ammonia], mitochondrial OS=Homo sapiens (Human) GN=CPS1 PE=1 SV=2	CPS1	sp|P31327|CPSM_HUMAN	9.93	AVNTLNEALEFAK		72.98	13	1108	1120	K	S
Carbamoyl-phosphate synthase [ammonia], mitochondrial OS=Homo sapiens (Human) GN=CPS1 PE=1 SV=2	CPS1	sp|P31327|CPSM_HUMAN	9.93	GLNSESMTEETLK		58.05	13	893	905	K	R
Carbamoyl-phosphate synthase [ammonia], mitochondrial OS=Homo sapiens (Human) GN=CPS1 PE=1 SV=2	CPS1	sp|P31327|CPSM_HUMAN	9.93	GILIGIQQSFRPR		25.9	13	1361	1373	K	F
Carbamoyl-phosphate synthase [ammonia], mitochondrial OS=Homo sapiens (Human) GN=CPS1 PE=1 SV=2	CPS1	sp|P31327|CPSM_HUMAN	9.93	VLGTSVESIMATEDR		84.99	15	533	547	K	Q
Carbamoyl-phosphate synthase [ammonia], mitochondrial OS=Homo sapiens (Human) GN=CPS1 PE=1 SV=2	CPS1	sp|P31327|CPSM_HUMAN	9.93	DGSIDLVINLPNNNTK		38.58	16	1429	1444	R	F
Carbamoyl-phosphate synthase [ammonia], mitochondrial OS=Homo sapiens (Human) GN=CPS1 PE=1 SV=2	CPS1	sp|P31327|CPSM_HUMAN	9.93	VLILGSGGLSIGQAGEFDYSGSQAVK		67.48	26	425	450	K	A
Carbamoyl-phosphate synthase [ammonia], mitochondrial OS=Homo sapiens (Human) GN=CPS1 PE=1 SV=2	CPS1	sp|P31327|CPSM_HUMAN	9.93	SVDYPCLLRPSYVLSGSAMNVVFSEDEMK	Carbamidomethyl (C6)	62.54	29	1121	1149	K	K
Carbamoyl-phosphate synthase [ammonia], mitochondrial OS=Homo sapiens (Human) GN=CPS1 PE=1 SV=2	CPS1	sp|P31327|CPSM_HUMAN	9.93	SVDYPCLLRPSYVLSGSAMNVVFSEDEMKK	Carbamidomethyl (C6)	41.65	30	1121	1150	K	F
T-complex protein 1 subunit beta OS=Homo sapiens (Human) GN=CCT2 PE=1 SV=4	CCT2	sp|P78371|TCPB_HUMAN	25.79	VLVDMSR		46.37	7	83	89	K	V
T-complex protein 1 subunit beta OS=Homo sapiens (Human) GN=CCT2 PE=1 SV=4	CCT2	sp|P78371|TCPB_HUMAN	25.79	LAVEAVLR		30.74	8	182	189	K	L
T-complex protein 1 subunit beta OS=Homo sapiens (Human) GN=CCT2 PE=1 SV=4	CCT2	sp|P78371|TCPB_HUMAN	25.79	LIEEVMIGEDK		51.48	11	348	358	K	L
T-complex protein 1 subunit beta OS=Homo sapiens (Human) GN=CCT2 PE=1 SV=4	CCT2	sp|P78371|TCPB_HUMAN	25.79	GATQQILDEAER		49.43	12	377	388	R	S
T-complex protein 1 subunit beta OS=Homo sapiens (Human) GN=CCT2 PE=1 SV=4	CCT2	sp|P78371|TCPB_HUMAN	25.79	LTSFIGAIAIGDLVK		58.84	15	26	40	R	S
T-complex protein 1 subunit beta OS=Homo sapiens (Human) GN=CCT2 PE=1 SV=4	CCT2	sp|P78371|TCPB_HUMAN	25.79	DASLMVTNDGATILK		43.71	15	58	72	R	N
T-complex protein 1 subunit beta OS=Homo sapiens (Human) GN=CCT2 PE=1 SV=4	CCT2	sp|P78371|TCPB_HUMAN	25.79	QVLLSAAEAAEVILR		43.55	15	502	516	R	V
T-complex protein 1 subunit beta OS=Homo sapiens (Human) GN=CCT2 PE=1 SV=4	CCT2	sp|P78371|TCPB_HUMAN	25.79	EALLSSAVDHGSDEVK		62.29	16	139	154	R	F
T-complex protein 1 subunit beta OS=Homo sapiens (Human) GN=CCT2 PE=1 SV=4	CCT2	sp|P78371|TCPB_HUMAN	25.79	RQVLLSAAEAAEVILR		61.61	16	501	516	K	V
T-complex protein 1 subunit beta OS=Homo sapiens (Human) GN=CCT2 PE=1 SV=4	CCT2	sp|P78371|TCPB_HUMAN	25.79	LIHFSGVALGEACTIVLR	Carbamidomethyl (C13)	69.75	18	359	376	K	G
T-complex protein 1 subunit beta OS=Homo sapiens (Human) GN=CCT2 PE=1 SV=4	CCT2	sp|P78371|TCPB_HUMAN	25.79	LALVTGGEIASTFDHPELVK		124.21	20	323	342	R	L
Heterogeneous nuclear ribonucleoprotein U OS=Homo sapiens (Human) GN=HNRNPU PE=1 SV=6	HNRNPU	sp|Q00839|HNRPU_HUMAN	17.21	FIEIAAR		33.38	7	566	572	K	K
Heterogeneous nuclear ribonucleoprotein U OS=Homo sapiens (Human) GN=HNRNPU PE=1 SV=6	HNRNPU	sp|Q00839|HNRPU_HUMAN	17.21	DIDIHEVR		46.73	8	353	360	K	I
Heterogeneous nuclear ribonucleoprotein U OS=Homo sapiens (Human) GN=HNRNPU PE=1 SV=6	HNRNPU	sp|Q00839|HNRPU_HUMAN	17.21	GYFEYIEENK		32.11	10	256	265	R	Y
Heterogeneous nuclear ribonucleoprotein U OS=Homo sapiens (Human) GN=HNRNPU PE=1 SV=6	HNRNPU	sp|Q00839|HNRPU_HUMAN	17.21	YNILGTNTIMDK		32.68	12	525	536	K	M
Heterogeneous nuclear ribonucleoprotein U OS=Homo sapiens (Human) GN=HNRNPU PE=1 SV=6	HNRNPU	sp|Q00839|HNRPU_HUMAN	17.21	HLYTKDIDIHEVR		33.56	13	348	360	R	I
Heterogeneous nuclear ribonucleoprotein U OS=Homo sapiens (Human) GN=HNRNPU PE=1 SV=6	HNRNPU	sp|Q00839|HNRPU_HUMAN	17.21	NFILDQTNVSAAAQR		111.97	15	576	590	R	R
Heterogeneous nuclear ribonucleoprotein U OS=Homo sapiens (Human) GN=HNRNPU PE=1 SV=6	HNRNPU	sp|Q00839|HNRPU_HUMAN	17.21	GYFEYIEENKYSR		57.2	13	256	268	R	A
Heterogeneous nuclear ribonucleoprotein U OS=Homo sapiens (Human) GN=HNRNPU PE=1 SV=6	HNRNPU	sp|Q00839|HNRPU_HUMAN	17.21	KDCEVVMMIGLPGAGK	Carbamidomethyl (C3)	33.35	16	495	510	K	T
Heterogeneous nuclear ribonucleoprotein U OS=Homo sapiens (Human) GN=HNRNPU PE=1 SV=6	HNRNPU	sp|Q00839|HNRPU_HUMAN	17.21	RNFILDQTNVSAAAQR		60.57	16	575	590	K	R
Heterogeneous nuclear ribonucleoprotein U OS=Homo sapiens (Human) GN=HNRNPU PE=1 SV=6	HNRNPU	sp|Q00839|HNRPU_HUMAN	17.21	LSASSLTMESFAFLWAGGR		34.86	19	306	324	R	A
Heterogeneous nuclear ribonucleoprotein U OS=Homo sapiens (Human) GN=HNRNPU PE=1 SV=6	HNRNPU	sp|Q00839|HNRPU_HUMAN	17.21	DRLSASSLTMESFAFLWAGGR		45.16	21	304	324	R	A
Heterogeneous nuclear ribonucleoprotein U OS=Homo sapiens (Human) GN=HNRNPU PE=1 SV=6	HNRNPU	sp|Q00839|HNRPU_HUMAN	17.21	GNFTLPEVAECFDEITYVELQK	Carbamidomethyl (C11)	87.4	22	638	659	K	E
Heterogeneous nuclear ribonucleoprotein U OS=Homo sapiens (Human) GN=HNRNPU PE=1 SV=6	HNRNPU	sp|Q00839|HNRPU_HUMAN	17.21	EKPYFPIPEEYTFIQNVPLEDR		36.53	22	463	484	K	V
Filamin-B OS=Homo sapiens (Human) GN=FLNB PE=1 SV=2	FLNB	sp|O75369|FLNB_HUMAN	7.19	LLGWIQNK		54.48	8	145	152	R	I
Filamin-B OS=Homo sapiens (Human) GN=FLNB PE=1 SV=2	FLNB	sp|O75369|FLNB_HUMAN	7.19	LTVMSLQESGLK		43.7	12	2290	2301	R	V
Filamin-B OS=Homo sapiens (Human) GN=FLNB PE=1 SV=2	FLNB	sp|O75369|FLNB_HUMAN	7.19	AGPGTLSVTIEGPSK		40.78	15	2412	2426	R	V
Filamin-B OS=Homo sapiens (Human) GN=FLNB PE=1 SV=2	FLNB	sp|O75369|FLNB_HUMAN	7.19	TFEMSDFIVDTR		56.81	12	2017	2028	R	D
Filamin-B OS=Homo sapiens (Human) GN=FLNB PE=1 SV=2	FLNB	sp|O75369|FLNB_HUMAN	7.19	SPFTVGVAAPLDLSK		42.21	15	932	946	K	I
Filamin-B OS=Homo sapiens (Human) GN=FLNB PE=1 SV=2	FLNB	sp|O75369|FLNB_HUMAN	7.19	GAGIGGLGITVEGPSESK		37.96	18	1355	1372	R	I
Filamin-B OS=Homo sapiens (Human) GN=FLNB PE=1 SV=2	FLNB	sp|O75369|FLNB_HUMAN	7.19	QMQLENVSVALEFLDR		58.28	16	74	89	R	E
Filamin-B OS=Homo sapiens (Human) GN=FLNB PE=1 SV=2	FLNB	sp|O75369|FLNB_HUMAN	7.19	LVSPGSANETSSILVESVTR		52.87	20	2476	2495	R	S
Filamin-B OS=Homo sapiens (Human) GN=FLNB PE=1 SV=2	FLNB	sp|O75369|FLNB_HUMAN	7.19	GLHVVEVTYDDVPIPNSPFK		52.09	20	1300	1319	K	V
Filamin-B OS=Homo sapiens (Human) GN=FLNB PE=1 SV=2	FLNB	sp|O75369|FLNB_HUMAN	7.19	LGSAADFLLDISETDLSSLTASIK		74.15	24	1920	1943	K	A
Filamin-B OS=Homo sapiens (Human) GN=FLNB PE=1 SV=2	FLNB	sp|O75369|FLNB_HUMAN	7.19	SADFVVESIGSEVGSLGFAIEGPSQAK		69.5	27	567	593	R	I
Serpin B6 OS=Homo sapiens (Human) GN=SERPINB6 PE=1 SV=3	SERPINB6	sp|P35237|SPB6_HUMAN	34.57	LVLVNAVYFR		71.47	10	161	170	R	G
Serpin B6 OS=Homo sapiens (Human) GN=SERPINB6 PE=1 SV=3	SERPINB6	sp|P35237|SPB6_HUMAN	34.57	LEESYDMESVLR		49.58	12	276	287	K	N
Serpin B6 OS=Homo sapiens (Human) GN=SERPINB6 PE=1 SV=3	SERPINB6	sp|P35237|SPB6_HUMAN	34.57	ADFSGMSQTDLSLSK		88.61	15	300	314	K	V
Serpin B6 OS=Homo sapiens (Human) GN=SERPINB6 PE=1 SV=3	SERPINB6	sp|P35237|SPB6_HUMAN	34.57	LDMMDEEEVEVSLPR		90.99	15	259	273	R	F
Serpin B6 OS=Homo sapiens (Human) GN=SERPINB6 PE=1 SV=3	SERPINB6	sp|P35237|SPB6_HUMAN	34.57	SGGGGDIHQGFQSLLTEVNK		98.52	20	62	81	K	T
Serpin B6 OS=Homo sapiens (Human) GN=SERPINB6 PE=1 SV=3	SERPINB6	sp|P35237|SPB6_HUMAN	34.57	TYIGEIFTQILVLPYVGK		49.86	18	209	226	K	E
Serpin B6 OS=Homo sapiens (Human) GN=SERPINB6 PE=1 SV=3	SERPINB6	sp|P35237|SPB6_HUMAN	34.57	FYQAEMEELDFISAVEK	Oxidation (M6)	53.95	17	113	129	K	S
Serpin B6 OS=Homo sapiens (Human) GN=SERPINB6 PE=1 SV=3	SERPINB6	sp|P35237|SPB6_HUMAN	34.57	SFVEVNEEGTEAAAATAAIMMMR		32.25	23	319	341	K	C
Triosephosphate isomerase OS=Homo sapiens (Human) GN=TPI1 PE=1 SV=3	TPI1	sp|P60174|TPIS_HUMAN	36.71	FFVGGNWK		35.94	8	44	51	K	M
Triosephosphate isomerase OS=Homo sapiens (Human) GN=TPI1 PE=1 SV=3	TPI1	sp|P60174|TPIS_HUMAN	36.71	IAVAAQNCYK	Carbamidomethyl (C8)	39.12	10	97	106	K	V
Triosephosphate isomerase OS=Homo sapiens (Human) GN=TPI1 PE=1 SV=3	TPI1	sp|P60174|TPIS_HUMAN	36.71	SNVSDAVAQSTR		45.43	12	232	243	K	I
Triosephosphate isomerase OS=Homo sapiens (Human) GN=TPI1 PE=1 SV=3	TPI1	sp|P60174|TPIS_HUMAN	36.71	IIYGGSVTGATCK	Carbamidomethyl (C12)	81.43	13	244	256	R	E
Triosephosphate isomerase OS=Homo sapiens (Human) GN=TPI1 PE=1 SV=3	TPI1	sp|P60174|TPIS_HUMAN	36.71	DCGATWVVLGHSER	Carbamidomethyl (C2)	85.89	14	123	136	K	R
Triosephosphate isomerase OS=Homo sapiens (Human) GN=TPI1 PE=1 SV=3	TPI1	sp|P60174|TPIS_HUMAN	36.71	RHVFGESDELIGQK		65.48	14	137	150	R	V
Triosephosphate isomerase OS=Homo sapiens (Human) GN=TPI1 PE=1 SV=3	TPI1	sp|P60174|TPIS_HUMAN	36.71	VTNGAFTGEISPGMIK		62.29	16	107	122	K	D
Triosephosphate isomerase OS=Homo sapiens (Human) GN=TPI1 PE=1 SV=3	TPI1	sp|P60174|TPIS_HUMAN	36.71	DCGATWVVLGHSERR	Carbamidomethyl (C2)	63.15	15	123	137	K	H
Triosephosphate isomerase OS=Homo sapiens (Human) GN=TPI1 PE=1 SV=3	TPI1	sp|P60174|TPIS_HUMAN	36.71	VAHALAEGLGVIACIGEK	Carbamidomethyl (C14)	69.48	18	151	168	K	L
Immunoglobulin heavy constant gamma 1 OS=Homo sapiens (Human) GN=IGHG1 PE=1 SV=1	IGHG1	sp|P01857|IGHG1_HUMAN	28.18	DTLMISR		38.61	7	132	138	K	T
Immunoglobulin heavy constant gamma 1 OS=Homo sapiens (Human) GN=IGHG1 PE=1 SV=1	IGHG1	sp|P01857|IGHG1_HUMAN	28.18	ALPAPIEK		43.74	8	210	217	K	T
Immunoglobulin heavy constant gamma 1 OS=Homo sapiens (Human) GN=IGHG1 PE=1 SV=1	IGHG1	sp|P01857|IGHG1_HUMAN	28.18	DTLMISR	Oxidation (M4)	38.89	7	132	138	K	T
Immunoglobulin heavy constant gamma 1 OS=Homo sapiens (Human) GN=IGHG1 PE=1 SV=1	IGHG1	sp|P01857|IGHG1_HUMAN	28.18	NQVSLTCLVK	Carbamidomethyl (C7)	32.84	10	244	253	K	G
Immunoglobulin heavy constant gamma 1 OS=Homo sapiens (Human) GN=IGHG1 PE=1 SV=1	IGHG1	sp|P01857|IGHG1_HUMAN	28.18	GPSVFPLAPSSK		74.74	12	5	16	K	S
Immunoglobulin heavy constant gamma 1 OS=Homo sapiens (Human) GN=IGHG1 PE=1 SV=1	IGHG1	sp|P01857|IGHG1_HUMAN	28.18	ALPAPIEKTISK		48.36	12	210	221	K	A
Immunoglobulin heavy constant gamma 1 OS=Homo sapiens (Human) GN=IGHG1 PE=1 SV=1	IGHG1	sp|P01857|IGHG1_HUMAN	28.18	FNWYVDGVEVHNAK		94.97	14	158	171	K	T
Immunoglobulin heavy constant gamma 1 OS=Homo sapiens (Human) GN=IGHG1 PE=1 SV=1	IGHG1	sp|P01857|IGHG1_HUMAN	28.18	VVSVLTVLHQDWLNGK		112.98	16	185	200	R	E
Immunoglobulin heavy constant gamma 1 OS=Homo sapiens (Human) GN=IGHG1 PE=1 SV=1	IGHG1	sp|P01857|IGHG1_HUMAN	28.18	TPEVTCVVVDVSHEDPEVK	Carbamidomethyl (C6)	107.3	19	139	157	R	F
Immunoglobulin heavy constant gamma 1 OS=Homo sapiens (Human) GN=IGHG1 PE=1 SV=1	IGHG1	sp|P01857|IGHG1_HUMAN	28.18	VVSVLTVLHQDWLNGKEYK		39.53	19	185	203	R	C
Cytoskeleton-associated protein 4 OS=Homo sapiens (Human) GN=CKAP4 PE=1 SV=2	CKAP4	sp|Q07065|CKAP4_HUMAN	16.45	LALQALTEK		80.75	9	347	355	R	L
Cytoskeleton-associated protein 4 OS=Homo sapiens (Human) GN=CKAP4 PE=1 SV=2	CKAP4	sp|Q07065|CKAP4_HUMAN	16.45	TAVDSLVAYSVK		75.46	12	555	566	R	I
Cytoskeleton-associated protein 4 OS=Homo sapiens (Human) GN=CKAP4 PE=1 SV=2	CKAP4	sp|Q07065|CKAP4_HUMAN	16.45	ERDFTSLENTVEER		44.64	14	227	240	R	L
Cytoskeleton-associated protein 4 OS=Homo sapiens (Human) GN=CKAP4 PE=1 SV=2	CKAP4	sp|Q07065|CKAP4_HUMAN	16.45	SINDNIAIFTEVQKR		36.71	15	247	261	K	S
Cytoskeleton-associated protein 4 OS=Homo sapiens (Human) GN=CKAP4 PE=1 SV=2	CKAP4	sp|Q07065|CKAP4_HUMAN	16.45	STLQTMESDIYTEVR		115.99	15	312	326	R	E
Cytoskeleton-associated protein 4 OS=Homo sapiens (Human) GN=CKAP4 PE=1 SV=2	CKAP4	sp|Q07065|CKAP4_HUMAN	16.45	VQSLQATFGTFESILR		97.84	16	162	177	K	S
Cytoskeleton-associated protein 4 OS=Homo sapiens (Human) GN=CKAP4 PE=1 SV=2	CKAP4	sp|Q07065|CKAP4_HUMAN	16.45	SLGETQLVLYGDVEELKR		91.46	18	474	491	R	S
Rab GDP dissociation inhibitor beta OS=Homo sapiens (Human) GN=GDI2 PE=1 SV=2	GDI2	sp|P50395|GDIB_HUMAN	23.15	MLLYTEVTR		45.46	9	90	98	K	Y
Rab GDP dissociation inhibitor beta OS=Homo sapiens (Human) GN=GDI2 PE=1 SV=2	GDI2	sp|P50395|GDIB_HUMAN	23.15	YIAIVSTTVETK		60.4	12	349	360	K	E
Rab GDP dissociation inhibitor beta OS=Homo sapiens (Human) GN=GDI2 PE=1 SV=2	GDI2	sp|P50395|GDIB_HUMAN	23.15	DLGTESQIFISR		65.52	12	391	402	K	T
Rab GDP dissociation inhibitor beta OS=Homo sapiens (Human) GN=GDI2 PE=1 SV=2	GDI2	sp|P50395|GDIB_HUMAN	23.15	MTGSEFDFEEMKR		38.16	13	424	436	R	K
Rab GDP dissociation inhibitor beta OS=Homo sapiens (Human) GN=GDI2 PE=1 SV=2	GDI2	sp|P50395|GDIB_HUMAN	23.15	FLVYVANFDEKDPR		70.82	14	143	156	K	T
Rab GDP dissociation inhibitor beta OS=Homo sapiens (Human) GN=GDI2 PE=1 SV=2	GDI2	sp|P50395|GDIB_HUMAN	23.15	FDLGQDVIDFTGHALALYR		110.03	19	175	193	K	T
Rab GDP dissociation inhibitor beta OS=Homo sapiens (Human) GN=GDI2 PE=1 SV=2	GDI2	sp|P50395|GDIB_HUMAN	23.15	LSAIYGGTYMLNKPIEEIIVQNGK		118.23	24	241	264	R	V
Spectrin alpha chain, non-erythrocytic 1 OS=Homo sapiens (Human) GN=SPTAN1 PE=1 SV=3	SPTAN1	sp|Q13813|SPTN1_HUMAN	6.51	GVIDMGNSLIER		57.68	12	1608	1619	R	G
Spectrin alpha chain, non-erythrocytic 1 OS=Homo sapiens (Human) GN=SPTAN1 PE=1 SV=3	SPTAN1	sp|Q13813|SPTN1_HUMAN	6.51	AALLELWELRR		38.41	11	450	460	R	Q
Spectrin alpha chain, non-erythrocytic 1 OS=Homo sapiens (Human) GN=SPTAN1 PE=1 SV=3	SPTAN1	sp|Q13813|SPTN1_HUMAN	6.51	LMVHTVATFNSIK		85.24	13	1197	1209	R	E
Spectrin alpha chain, non-erythrocytic 1 OS=Homo sapiens (Human) GN=SPTAN1 PE=1 SV=3	SPTAN1	sp|Q13813|SPTN1_HUMAN	6.51	REELITNWEQIR		37.18	12	336	347	K	T
Spectrin alpha chain, non-erythrocytic 1 OS=Homo sapiens (Human) GN=SPTAN1 PE=1 SV=3	SPTAN1	sp|Q13813|SPTN1_HUMAN	6.51	ELPTAFDYVEFTR		59.81	13	2455	2467	R	S
Spectrin alpha chain, non-erythrocytic 1 OS=Homo sapiens (Human) GN=SPTAN1 PE=1 SV=3	SPTAN1	sp|Q13813|SPTN1_HUMAN	6.51	MMLDQCLELQLFHR	Carbamidomethyl (C6)	49.95	14	1439	1452	R	D
Spectrin alpha chain, non-erythrocytic 1 OS=Homo sapiens (Human) GN=SPTAN1 PE=1 SV=3	SPTAN1	sp|Q13813|SPTN1_HUMAN	6.51	LDETGNLMISEGHFASETIR		39.27	20	102	121	K	T
Spectrin alpha chain, non-erythrocytic 1 OS=Homo sapiens (Human) GN=SPTAN1 PE=1 SV=3	SPTAN1	sp|Q13813|SPTN1_HUMAN	6.51	VASNPYTWFTMEALEETWR		49.76	19	2162	2180	R	N
Spectrin alpha chain, non-erythrocytic 1 OS=Homo sapiens (Human) GN=SPTAN1 PE=1 SV=3	SPTAN1	sp|Q13813|SPTN1_HUMAN	6.51	TYLLDGSCMVEESGTLESQLEATK	Carbamidomethyl (C8)	45.9	24	2226	2249	R	R
Spectrin alpha chain, non-erythrocytic 1 OS=Homo sapiens (Human) GN=SPTAN1 PE=1 SV=3	SPTAN1	sp|Q13813|SPTN1_HUMAN	6.51	NVEDIELWLYEVEGHLASDDYGK		99.97	23	686	708	R	D
Isocitrate dehydrogenase [NADP] cytoplasmic OS=Homo sapiens (Human) GN=IDH1 PE=1 SV=2	IDH1	sp|O75874|IDHC_HUMAN	28.5	SEGGFIWACK	Carbamidomethyl (C9)	39.16	10	261	270	K	N
Isocitrate dehydrogenase [NADP] cytoplasmic OS=Homo sapiens (Human) GN=IDH1 PE=1 SV=2	IDH1	sp|O75874|IDHC_HUMAN	28.5	TVEAEAAHGTVTR		72.94	13	302	314	K	H
Isocitrate dehydrogenase [NADP] cytoplasmic OS=Homo sapiens (Human) GN=IDH1 PE=1 SV=2	IDH1	sp|O75874|IDHC_HUMAN	28.5	SDYLNTFEFMDK		41.32	12	389	400	R	L
Isocitrate dehydrogenase [NADP] cytoplasmic OS=Homo sapiens (Human) GN=IDH1 PE=1 SV=2	IDH1	sp|O75874|IDHC_HUMAN	28.5	SIEDFAHSSFQMALSK		77.95	16	188	203	K	G
Isocitrate dehydrogenase [NADP] cytoplasmic OS=Homo sapiens (Human) GN=IDH1 PE=1 SV=2	IDH1	sp|O75874|IDHC_HUMAN	28.5	LIFPYVELDLHSYDLGIENR		95.81	20	30	49	K	D
Isocitrate dehydrogenase [NADP] cytoplasmic OS=Homo sapiens (Human) GN=IDH1 PE=1 SV=2	IDH1	sp|O75874|IDHC_HUMAN	28.5	VTYLVHNFEEGGGVAMGMYNQDK		48.17	23	165	187	K	S
Isocitrate dehydrogenase [NADP] cytoplasmic OS=Homo sapiens (Human) GN=IDH1 PE=1 SV=2	IDH1	sp|O75874|IDHC_HUMAN	28.5	ELAFFANALEEVSIETIEAGFMTK		52.04	24	351	374	K	D
Isocitrate dehydrogenase [NADP] cytoplasmic OS=Homo sapiens (Human) GN=IDH1 PE=1 SV=2	IDH1	sp|O75874|IDHC_HUMAN	28.5	ELAFFANALEEVSIETIEAGFMTK	Oxidation (M22)	81.98	24	351	374	K	D
Serine hydroxymethyltransferase, mitochondrial OS=Homo sapiens (Human) GN=SHMT2 PE=1 SV=3	SHMT2	sp|P34897|GLYM_HUMAN	23.61	VLELVSITANK		68.73	11	399	409	R	N
Serine hydroxymethyltransferase, mitochondrial OS=Homo sapiens (Human) GN=SHMT2 PE=1 SV=3	SHMT2	sp|P34897|GLYM_HUMAN	23.61	AALEALGSCLNNK	Carbamidomethyl (C9)	39.13	13	83	95	R	Y
Serine hydroxymethyltransferase, mitochondrial OS=Homo sapiens (Human) GN=SHMT2 PE=1 SV=3	SHMT2	sp|P34897|GLYM_HUMAN	23.61	GLELIASENFCSR	Carbamidomethyl (C11)	66.84	13	70	82	R	A
Serine hydroxymethyltransferase, mitochondrial OS=Homo sapiens (Human) GN=SHMT2 PE=1 SV=3	SHMT2	sp|P34897|GLYM_HUMAN	23.61	TGLIDYNQLALTAR		84.73	14	201	214	K	L
Serine hydroxymethyltransferase, mitochondrial OS=Homo sapiens (Human) GN=SHMT2 PE=1 SV=3	SHMT2	sp|P34897|GLYM_HUMAN	23.61	ISATSIFFESMPYK		54.61	14	183	196	R	L
Serine hydroxymethyltransferase, mitochondrial OS=Homo sapiens (Human) GN=SHMT2 PE=1 SV=3	SHMT2	sp|P34897|GLYM_HUMAN	23.61	VVDFIDEGVNIGLEVK		63.73	16	444	459	R	S
Serine hydroxymethyltransferase, mitochondrial OS=Homo sapiens (Human) GN=SHMT2 PE=1 SV=3	SHMT2	sp|P34897|GLYM_HUMAN	23.61	YYGGAEVVDEIELLCQR	Carbamidomethyl (C15)	82.46	17	105	121	R	R
Serine hydroxymethyltransferase, mitochondrial OS=Homo sapiens (Human) GN=SHMT2 PE=1 SV=3	SHMT2	sp|P34897|GLYM_HUMAN	23.61	GYSLVSGGTDNHLVLVDLRPK		58.82	21	369	389	R	G
Heterogeneous nuclear ribonucleoprotein M OS=Homo sapiens (Human) GN=HNRNPM PE=1 SV=3	HNRNPM	sp|P52272|HNRPM_HUMAN	24.38	MATGLER		37.6	7	551	557	R	M
Heterogeneous nuclear ribonucleoprotein M OS=Homo sapiens (Human) GN=HNRNPM PE=1 SV=3	HNRNPM	sp|P52272|HNRPM_HUMAN	24.38	MGLVMDR		34.38	7	437	443	R	M
Heterogeneous nuclear ribonucleoprotein M OS=Homo sapiens (Human) GN=HNRNPM PE=1 SV=3	HNRNPM	sp|P52272|HNRPM_HUMAN	24.38	MGANSLER		54.84	8	571	578	R	M
Heterogeneous nuclear ribonucleoprotein M OS=Homo sapiens (Human) GN=HNRNPM PE=1 SV=3	HNRNPM	sp|P52272|HNRPM_HUMAN	24.38	MGANSLER		54.84	8	584	591	R	M
Heterogeneous nuclear ribonucleoprotein M OS=Homo sapiens (Human) GN=HNRNPM PE=1 SV=3	HNRNPM	sp|P52272|HNRPM_HUMAN	24.38	MGAGMGFGLER		41.57	11	486	496	R	M
Heterogeneous nuclear ribonucleoprotein M OS=Homo sapiens (Human) GN=HNRNPM PE=1 SV=3	HNRNPM	sp|P52272|HNRPM_HUMAN	24.38	EVFSMAGVVVR		35.31	11	222	232	K	A
Heterogeneous nuclear ribonucleoprotein M OS=Homo sapiens (Human) GN=HNRNPM PE=1 SV=3	HNRNPM	sp|P52272|HNRPM_HUMAN	24.38	AFITNIPFDVK		31.32	11	73	83	R	W
Heterogeneous nuclear ribonucleoprotein M OS=Homo sapiens (Human) GN=HNRNPM PE=1 SV=3	HNRNPM	sp|P52272|HNRPM_HUMAN	24.38	LGSTVFVANLDYK		40.93	13	202	214	R	V
Heterogeneous nuclear ribonucleoprotein M OS=Homo sapiens (Human) GN=HNRNPM PE=1 SV=3	HNRNPM	sp|P52272|HNRPM_HUMAN	24.38	LKEVFSMAGVVVR		54.83	13	220	232	K	A
Heterogeneous nuclear ribonucleoprotein M OS=Homo sapiens (Human) GN=HNRNPM PE=1 SV=3	HNRNPM	sp|P52272|HNRPM_HUMAN	24.38	FNECGHVLYADIK	Carbamidomethyl (C4)	35.9	13	673	685	K	M
Heterogeneous nuclear ribonucleoprotein M OS=Homo sapiens (Human) GN=HNRNPM PE=1 SV=3	HNRNPM	sp|P52272|HNRPM_HUMAN	24.38	MGPLGLDHMASSIER		75.74	15	457	471	R	M
Heterogeneous nuclear ribonucleoprotein M OS=Homo sapiens (Human) GN=HNRNPM PE=1 SV=3	HNRNPM	sp|P52272|HNRPM_HUMAN	24.38	MGPLGLDHMASSIER	Oxidation (M1)	55.56	15	457	471	R	M
Heterogeneous nuclear ribonucleoprotein M OS=Homo sapiens (Human) GN=HNRNPM PE=1 SV=3	HNRNPM	sp|P52272|HNRPM_HUMAN	24.38	VGEVTYVELLMDAEGK		40.92	16	95	110	K	S
Heterogeneous nuclear ribonucleoprotein M OS=Homo sapiens (Human) GN=HNRNPM PE=1 SV=3	HNRNPM	sp|P52272|HNRPM_HUMAN	24.38	GNFGGSFAGSFGGAGGHAPGVAR		47.84	23	628	650	R	K
Heterogeneous nuclear ribonucleoprotein M OS=Homo sapiens (Human) GN=HNRNPM PE=1 SV=3	HNRNPM	sp|P52272|HNRPM_HUMAN	24.38	GIGTVTFEQSIEAVQAISMFNGQLLFDRPMHVK		45.5	33	245	277	R	M
Glutamine--fructose-6-phosphate aminotransferase [isomerizing] 1 OS=Homo sapiens (Human) GN=GFPT1 PE=1 SV=3	GFPT1	sp|Q06210|GFPT1_HUMAN	15.88	ESQDTSFTTLVER		85.48	13	164	176	R	V
Glutamine--fructose-6-phosphate aminotransferase [isomerizing] 1 OS=Homo sapiens (Human) GN=GFPT1 PE=1 SV=3	GFPT1	sp|Q06210|GFPT1_HUMAN	15.88	VIQQLEGAFALVFK		42.38	14	177	190	R	S
Glutamine--fructose-6-phosphate aminotransferase [isomerizing] 1 OS=Homo sapiens (Human) GN=GFPT1 PE=1 SV=3	GFPT1	sp|Q06210|GFPT1_HUMAN	15.88	GALTVGITNTVGSSISR		80.8	17	458	474	R	E
Glutamine--fructose-6-phosphate aminotransferase [isomerizing] 1 OS=Homo sapiens (Human) GN=GFPT1 PE=1 SV=3	GFPT1	sp|Q06210|GFPT1_HUMAN	15.88	GYDFESETDTETIAK		36.68	15	140	154	K	L
Glutamine--fructose-6-phosphate aminotransferase [isomerizing] 1 OS=Homo sapiens (Human) GN=GFPT1 PE=1 SV=3	GFPT1	sp|Q06210|GFPT1_HUMAN	15.88	VIFLEDDDVAAVVDGR		59.44	16	291	306	R	L
Glutamine--fructose-6-phosphate aminotransferase [isomerizing] 1 OS=Homo sapiens (Human) GN=GFPT1 PE=1 SV=3	GFPT1	sp|Q06210|GFPT1_HUMAN	15.88	LILIACGTSYHAGVATR	Carbamidomethyl (C6)	53.14	17	387	403	R	Q
Glutamine--fructose-6-phosphate aminotransferase [isomerizing] 1 OS=Homo sapiens (Human) GN=GFPT1 PE=1 SV=3	GFPT1	sp|Q06210|GFPT1_HUMAN	15.88	AVEYYFASDASAVIEHTNR		117.57	19	272	290	K	V
ATP-dependent 6-phosphofructokinase, platelet type OS=Homo sapiens (Human) GN=PFKP PE=1 SV=2	PFKP	sp|Q01813|PFKAP_HUMAN	17.22	TFVLEVMGR		43.01	9	211	219	R	H
ATP-dependent 6-phosphofructokinase, platelet type OS=Homo sapiens (Human) GN=PFKP PE=1 SV=2	PFKP	sp|Q01813|PFKAP_HUMAN	17.22	ELVVTQLGYDTR		55.15	12	290	301	K	V
ATP-dependent 6-phosphofructokinase, platelet type OS=Homo sapiens (Human) GN=PFKP PE=1 SV=2	PFKP	sp|Q01813|PFKAP_HUMAN	17.22	FTTDDSICVLGISK	Carbamidomethyl (C8)	77.97	14	711	724	K	R
ATP-dependent 6-phosphofructokinase, platelet type OS=Homo sapiens (Human) GN=PFKP PE=1 SV=2	PFKP	sp|Q01813|PFKAP_HUMAN	17.22	AIGVLTSGGDAQGMNAAVR		124.4	19	26	44	K	A
ATP-dependent 6-phosphofructokinase, platelet type OS=Homo sapiens (Human) GN=PFKP PE=1 SV=2	PFKP	sp|Q01813|PFKAP_HUMAN	17.22	IIEVVDAIMTTAQSHQR	Oxidation (M9)	44.32	17	194	210	R	T
ATP-dependent 6-phosphofructokinase, platelet type OS=Homo sapiens (Human) GN=PFKP PE=1 SV=2	PFKP	sp|Q01813|PFKAP_HUMAN	17.22	LNIIIVAEGAIDTQNKPITSEK		83.78	22	266	287	R	I
ATP-dependent 6-phosphofructokinase, platelet type OS=Homo sapiens (Human) GN=PFKP PE=1 SV=2	PFKP	sp|Q01813|PFKAP_HUMAN	17.22	RLNIIIVAEGAIDTQNKPITSEK		38.21	23	265	287	K	I
ATP-dependent 6-phosphofructokinase, platelet type OS=Homo sapiens (Human) GN=PFKP PE=1 SV=2	PFKP	sp|Q01813|PFKAP_HUMAN	17.22	VYFIYEGYQGMVDGGSNIAEADWESVSSILQVGGTIIGSAR		43.5	41	57	97	K	C
DNA replication licensing factor MCM6 OS=Homo sapiens (Human) GN=MCM6 PE=1 SV=1	MCM6	sp|Q14566|MCM6_HUMAN	17.3	ISNLIVLHLR		33.59	10	723	732	R	K
DNA replication licensing factor MCM6 OS=Homo sapiens (Human) GN=MCM6 PE=1 SV=1	MCM6	sp|Q14566|MCM6_HUMAN	17.3	RGVLLMLFGGVPK		39.07	13	366	378	K	T
DNA replication licensing factor MCM6 OS=Homo sapiens (Human) GN=MCM6 PE=1 SV=1	MCM6	sp|Q14566|MCM6_HUMAN	17.3	DFYVAFQDLPTR		51.27	12	109	120	K	H
DNA replication licensing factor MCM6 OS=Homo sapiens (Human) GN=MCM6 PE=1 SV=1	MCM6	sp|Q14566|MCM6_HUMAN	17.3	EIESEIDSEEELINK		73.11	15	755	769	K	K
DNA replication licensing factor MCM6 OS=Homo sapiens (Human) GN=MCM6 PE=1 SV=1	MCM6	sp|Q14566|MCM6_HUMAN	17.3	LTHYDHVLIELTQAGLK		61.83	17	780	796	R	G
DNA replication licensing factor MCM6 OS=Homo sapiens (Human) GN=MCM6 PE=1 SV=1	MCM6	sp|Q14566|MCM6_HUMAN	17.3	DQVAIHEAMEQQTISITK		64.26	18	469	486	R	A
DNA replication licensing factor MCM6 OS=Homo sapiens (Human) GN=MCM6 PE=1 SV=1	MCM6	sp|Q14566|MCM6_HUMAN	17.3	NTLVVSFVDLEQFNQQLSTTIQEEFYR		125.73	27	59	85	R	V
DNA replication licensing factor MCM6 OS=Homo sapiens (Human) GN=MCM6 PE=1 SV=1	MCM6	sp|Q14566|MCM6_HUMAN	17.3	LFLDFLEEFQSSDGEIKYLQLAEELIRPER		40.74	30	29	58	K	N
Desmoplakin OS=Homo sapiens (Human) GN=DSP PE=1 SV=3	DSP	sp|P15924|DESP_HUMAN	5.05	LLEAQIATGGIIDPK		124.62	15	2367	2381	R	E
Desmoplakin OS=Homo sapiens (Human) GN=DSP PE=1 SV=3	DSP	sp|P15924|DESP_HUMAN	5.05	SGSLSLTQFADMISLK		44.56	16	2549	2564	R	N
Desmoplakin OS=Homo sapiens (Human) GN=DSP PE=1 SV=3	DSP	sp|P15924|DESP_HUMAN	5.05	TIADLELHYQEFIR		33.58	14	579	592	K	N
Desmoplakin OS=Homo sapiens (Human) GN=DSP PE=1 SV=3	DSP	sp|P15924|DESP_HUMAN	5.05	YCYLQNEVFGLFQK	Carbamidomethyl (C2)	69.84	14	739	752	K	L
Desmoplakin OS=Homo sapiens (Human) GN=DSP PE=1 SV=3	DSP	sp|P15924|DESP_HUMAN	5.05	SAIYQLEEEYENLLK		32.21	15	246	260	K	A
Desmoplakin OS=Homo sapiens (Human) GN=DSP PE=1 SV=3	DSP	sp|P15924|DESP_HUMAN	5.05	DFLQGSSCIAGIYNETTK	Carbamidomethyl (C8)	60.03	18	2252	2269	K	Q
Desmoplakin OS=Homo sapiens (Human) GN=DSP PE=1 SV=3	DSP	sp|P15924|DESP_HUMAN	5.05	AEMDMVAWGVDLASVEQHINSHR		56.57	23	200	222	R	G
Desmoplakin OS=Homo sapiens (Human) GN=DSP PE=1 SV=3	DSP	sp|P15924|DESP_HUMAN	5.05	AEMDMVAWGVDLASVEQHINSHR	Oxidation (M3)	49.6	23	200	222	R	G
Desmoplakin OS=Homo sapiens (Human) GN=DSP PE=1 SV=3	DSP	sp|P15924|DESP_HUMAN	5.05	IGLVRPGTALELLEAQAATGFIVDPVSNLR		38.56	30	2280	2309	K	L
Protein-L-isoaspartate(D-aspartate) O-methyltransferase OS=Homo sapiens (Human) GN=PCMT1 PE=1 SV=4	PCMT1	sp|P22061|PIMT_HUMAN	38.77	VQLVVGDGR		48.11	9	136	144	R	M
Protein-L-isoaspartate(D-aspartate) O-methyltransferase OS=Homo sapiens (Human) GN=PCMT1 PE=1 SV=4	PCMT1	sp|P22061|PIMT_HUMAN	38.77	VFEVMLATDR		57.8	10	28	37	K	S
Protein-L-isoaspartate(D-aspartate) O-methyltransferase OS=Homo sapiens (Human) GN=PCMT1 PE=1 SV=4	PCMT1	sp|P22061|PIMT_HUMAN	38.77	VFEVMLATDR	Oxidation (M5)	34.1	10	28	37	K	S
Protein-L-isoaspartate(D-aspartate) O-methyltransferase OS=Homo sapiens (Human) GN=PCMT1 PE=1 SV=4	PCMT1	sp|P22061|PIMT_HUMAN	38.77	SGGASHSELIHNLR		79.66	14	5	18	K	K
Protein-L-isoaspartate(D-aspartate) O-methyltransferase OS=Homo sapiens (Human) GN=PCMT1 PE=1 SV=4	PCMT1	sp|P22061|PIMT_HUMAN	38.77	TDKVFEVMLATDR		41.21	13	25	37	K	S
Protein-L-isoaspartate(D-aspartate) O-methyltransferase OS=Homo sapiens (Human) GN=PCMT1 PE=1 SV=4	PCMT1	sp|P22061|PIMT_HUMAN	38.77	SGGASHSELIHNLRK		87.17	15	5	19	K	N
Protein-L-isoaspartate(D-aspartate) O-methyltransferase OS=Homo sapiens (Human) GN=PCMT1 PE=1 SV=4	PCMT1	sp|P22061|PIMT_HUMAN	38.77	MKPLMGVIYVPLTDKEK		32.48	17	205	221	K	Q
Protein-L-isoaspartate(D-aspartate) O-methyltransferase OS=Homo sapiens (Human) GN=PCMT1 PE=1 SV=4	PCMT1	sp|P22061|PIMT_HUMAN	38.77	MGYAEEAPYDAIHVGAAAPVVPQALIDQLKPGGR		45.06	34	145	178	R	L
Protein-L-isoaspartate(D-aspartate) O-methyltransferase OS=Homo sapiens (Human) GN=PCMT1 PE=1 SV=4	PCMT1	sp|P22061|PIMT_HUMAN	38.77	MGYAEEAPYDAIHVGAAAPVVPQALIDQLKPGGR	Oxidation (M1)	90.08	34	145	178	R	L
Neutral alpha-glucosidase AB OS=Homo sapiens (Human) GN=GANAB PE=1 SV=3	GANAB	sp|Q14697|GANAB_HUMAN	17.37	VLLVLELQGLQK		67.85	12	85	96	K	N
Neutral alpha-glucosidase AB OS=Homo sapiens (Human) GN=GANAB PE=1 SV=3	GANAB	sp|Q14697|GANAB_HUMAN	17.37	GLLEFEHQRAPR		40.1	12	174	185	R	V
Neutral alpha-glucosidase AB OS=Homo sapiens (Human) GN=GANAB PE=1 SV=3	GANAB	sp|Q14697|GANAB_HUMAN	17.37	LSFQHDPETSVLVLR		35.87	15	915	929	R	K
Neutral alpha-glucosidase AB OS=Homo sapiens (Human) GN=GANAB PE=1 SV=3	GANAB	sp|Q14697|GANAB_HUMAN	17.37	FGAVWTGDNTAEWDHLK		94.47	17	611	627	R	I
Neutral alpha-glucosidase AB OS=Homo sapiens (Human) GN=GANAB PE=1 SV=3	GANAB	sp|Q14697|GANAB_HUMAN	17.37	YSLLPFWYTLLYQAHR		51.59	16	705	720	R	E
Neutral alpha-glucosidase AB OS=Homo sapiens (Human) GN=GANAB PE=1 SV=3	GANAB	sp|Q14697|GANAB_HUMAN	17.37	DVHNIYGLYVHMATADGLR		61.74	19	570	588	R	Q
Neutral alpha-glucosidase AB OS=Homo sapiens (Human) GN=GANAB PE=1 SV=3	GANAB	sp|Q14697|GANAB_HUMAN	17.37	ALLDSLQLGPDSLTVHLIHEVTK		58.12	23	62	84	R	V
Neutral alpha-glucosidase AB OS=Homo sapiens (Human) GN=GANAB PE=1 SV=3	GANAB	sp|Q14697|GANAB_HUMAN	17.37	DLGIFWLNAAETWVDISSNTAGK		66.49	23	310	332	R	T
Neutral alpha-glucosidase AB OS=Homo sapiens (Human) GN=GANAB PE=1 SV=3	GANAB	sp|Q14697|GANAB_HUMAN	17.37	FSFSGNTLVSSSADPEGHFETPIWIER		27.84	27	865	891	R	V
Coatomer subunit gamma-1 OS=Homo sapiens (Human) GN=COPG1 PE=1 SV=1	COPG1	sp|Q9Y678|COPG1_HUMAN	18.42	SIATLAITTLLK		29.95	12	339	350	R	T
Coatomer subunit gamma-1 OS=Homo sapiens (Human) GN=COPG1 PE=1 SV=1	COPG1	sp|Q9Y678|COPG1_HUMAN	18.42	ATFYLNVLEQK		63.4	11	528	538	R	Q
Coatomer subunit gamma-1 OS=Homo sapiens (Human) GN=COPG1 PE=1 SV=1	COPG1	sp|Q9Y678|COPG1_HUMAN	18.42	VVVVQAISALCQK	Carbamidomethyl (C11)	79.4	13	377	389	K	Y
Coatomer subunit gamma-1 OS=Homo sapiens (Human) GN=COPG1 PE=1 SV=1	COPG1	sp|Q9Y678|COPG1_HUMAN	18.42	ALCQITDSTMLQAIER	Carbamidomethyl (C3)	85.24	16	127	142	R	Y
Coatomer subunit gamma-1 OS=Homo sapiens (Human) GN=COPG1 PE=1 SV=1	COPG1	sp|Q9Y678|COPG1_HUMAN	18.42	SSPEPVALTESETEYVIR		33.54	18	632	649	K	C
Coatomer subunit gamma-1 OS=Homo sapiens (Human) GN=COPG1 PE=1 SV=1	COPG1	sp|Q9Y678|COPG1_HUMAN	18.42	RAIVDCIISIIEENSESK	Carbamidomethyl (C6)	36.6	18	415	432	K	E
Coatomer subunit gamma-1 OS=Homo sapiens (Human) GN=COPG1 PE=1 SV=1	COPG1	sp|Q9Y678|COPG1_HUMAN	18.42	ETGLSHLCEFIEDCEFTVLATR	Carbamidomethyl (C8); Carbamidomethyl (C14)	57.29	22	433	454	K	I
Coatomer subunit gamma-1 OS=Homo sapiens (Human) GN=COPG1 PE=1 SV=1	COPG1	sp|Q9Y678|COPG1_HUMAN	18.42	ILYLINQGEHLGTTEATEAFFAMTK		54.34	25	51	75	K	L
Coatomer subunit gamma-1 OS=Homo sapiens (Human) GN=COPG1 PE=1 SV=1	COPG1	sp|Q9Y678|COPG1_HUMAN	18.42	LNFEAAWDEVGDEFEKEETFTLSTIK		52.34	26	770	795	K	T
Polyadenylate-binding protein 1 OS=Homo sapiens (Human) GN=PABPC1 PE=1 SV=2	PABPC1	sp|P11940|PABP1_HUMAN	16.67	FGPALSVK		48.17	8	214	221	K	V
Polyadenylate-binding protein 1 OS=Homo sapiens (Human) GN=PABPC1 PE=1 SV=2	PABPC1	sp|P11940|PABP1_HUMAN	16.67	ALDTMNFDVIK		34.48	11	68	78	R	G
Polyadenylate-binding protein 1 OS=Homo sapiens (Human) GN=PABPC1 PE=1 SV=2	PABPC1	sp|P11940|PABP1_HUMAN	16.67	VDEAVAVLQAHQAK		64.36	14	607	620	K	E
Polyadenylate-binding protein 1 OS=Homo sapiens (Human) GN=PABPC1 PE=1 SV=2	PABPC1	sp|P11940|PABP1_HUMAN	16.67	GYGFVHFETQEAAER		101.51	15	139	153	K	A
Polyadenylate-binding protein 1 OS=Homo sapiens (Human) GN=PABPC1 PE=1 SV=2	PABPC1	sp|P11940|PABP1_HUMAN	16.67	ALYDTFSAFGNILSCK	Carbamidomethyl (C15)	79.07	16	114	129	K	V
Polyadenylate-binding protein 1 OS=Homo sapiens (Human) GN=PABPC1 PE=1 SV=2	PABPC1	sp|P11940|PABP1_HUMAN	16.67	SLGYAYVNFQQPADAER		55.81	17	51	67	R	A
Polyadenylate-binding protein 1 OS=Homo sapiens (Human) GN=PABPC1 PE=1 SV=2	PABPC1	sp|P11940|PABP1_HUMAN	16.67	RSLGYAYVNFQQPADAER		36.44	18	50	67	R	A
Polyadenylate-binding protein 1 OS=Homo sapiens (Human) GN=PABPC1 PE=1 SV=2	PABPC1	sp|P11940|PABP1_HUMAN	16.67	ITGMLLEIDNSELLHMLESPESLR		67.12	24	581	604	K	S
Glycine--tRNA ligase OS=Homo sapiens (Human) GN=GARS PE=1 SV=3	GARS	sp|P41250|GARS_HUMAN	8.8	IMYTVFEHTFHVR		39.16	13	584	596	R	E
Glycine--tRNA ligase OS=Homo sapiens (Human) GN=GARS PE=1 SV=3	GARS	sp|P41250|GARS_HUMAN	8.8	LVMEYLAICDECYITEMEMLLNEK	Carbamidomethyl (C9); Carbamidomethyl (C12)	81.99	24	514	537	K	G
Glycine--tRNA ligase OS=Homo sapiens (Human) GN=GARS PE=1 SV=3	GARS	sp|P41250|GARS_HUMAN	8.8	SEMESVLAQLDNYGQQELADLFVNYNVK		192.23	28	237	264	K	S
Glycine--tRNA ligase OS=Homo sapiens (Human) GN=GARS PE=1 SV=3	GARS	sp|P41250|GARS_HUMAN	8.8	SEMESVLAQLDNYGQQELADLFVNYNVK	Oxidation (M3)	103.93	28	237	264	K	S
Immunoglobulin heavy constant gamma 4 OS=Homo sapiens (Human) GN=IGHG4 PE=1 SV=1	IGHG4	sp|P01861|IGHG4_HUMAN	37.61	DTLMISR		38.61	7	129	135	K	T
Immunoglobulin heavy constant gamma 4 OS=Homo sapiens (Human) GN=IGHG4 PE=1 SV=1	IGHG4	sp|P01861|IGHG4_HUMAN	37.61	DTLMISR	Oxidation (M4)	38.89	7	129	135	K	T
Immunoglobulin heavy constant gamma 4 OS=Homo sapiens (Human) GN=IGHG4 PE=1 SV=1	IGHG4	sp|P01861|IGHG4_HUMAN	37.61	NQVSLTCLVK	Carbamidomethyl (C7)	32.84	10	241	250	K	G
Immunoglobulin heavy constant gamma 4 OS=Homo sapiens (Human) GN=IGHG4 PE=1 SV=1	IGHG4	sp|P01861|IGHG4_HUMAN	37.61	STSESTAALGCLVK	Carbamidomethyl (C11)	41.96	14	17	30	R	D
Immunoglobulin heavy constant gamma 4 OS=Homo sapiens (Human) GN=IGHG4 PE=1 SV=1	IGHG4	sp|P01861|IGHG4_HUMAN	37.61	VVSVLTVLHQDWLNGK		112.98	16	182	197	R	E
Immunoglobulin heavy constant gamma 4 OS=Homo sapiens (Human) GN=IGHG4 PE=1 SV=1	IGHG4	sp|P01861|IGHG4_HUMAN	37.61	TTPPVLDSDGSFFLYSR		59.51	17	273	289	K	L
Immunoglobulin heavy constant gamma 4 OS=Homo sapiens (Human) GN=IGHG4 PE=1 SV=1	IGHG4	sp|P01861|IGHG4_HUMAN	37.61	VVSVLTVLHQDWLNGKEYK		39.53	19	182	200	R	C
Immunoglobulin heavy constant gamma 4 OS=Homo sapiens (Human) GN=IGHG4 PE=1 SV=1	IGHG4	sp|P01861|IGHG4_HUMAN	37.61	WQEGNVFSCSVMHEALHNHYTQK	Carbamidomethyl (C9)	88.83	23	297	319	R	S
Immunoglobulin heavy constant gamma 4 OS=Homo sapiens (Human) GN=IGHG4 PE=1 SV=1	IGHG4	sp|P01861|IGHG4_HUMAN	37.61	WQEGNVFSCSVMHEALHNHYTQK	Carbamidomethyl (C9); Oxidation (M12)	56.17	23	297	319	R	S
Immunoglobulin heavy constant gamma 4 OS=Homo sapiens (Human) GN=IGHG4 PE=1 SV=1	IGHG4	sp|P01861|IGHG4_HUMAN	37.61	TPEVTCVVVDVSQEDPEVQFNWYVDGVEVHNAK	Carbamidomethyl (C6)	57.71	33	136	168	R	T
Alpha-actinin-3 OS=Homo sapiens (Human) GN=ACTN3 PE=1 SV=2	ACTN3	sp|Q08043|ACTN3_HUMAN	11.88	ALDFIASK		46.94	8	110	117	K	G
Alpha-actinin-3 OS=Homo sapiens (Human) GN=ACTN3 PE=1 SV=2	ACTN3	sp|Q08043|ACTN3_HUMAN	11.88	LMLLLEVISGER		84.49	12	79	90	K	L
Alpha-actinin-3 OS=Homo sapiens (Human) GN=ACTN3 PE=1 SV=2	ACTN3	sp|Q08043|ACTN3_HUMAN	11.88	MTLGMIWTIILR		53.2	12	136	147	K	F
Alpha-actinin-3 OS=Homo sapiens (Human) GN=ACTN3 PE=1 SV=2	ACTN3	sp|Q08043|ACTN3_HUMAN	11.88	FAIQDISVEETSAK		58.83	14	148	161	R	E
Alpha-actinin-3 OS=Homo sapiens (Human) GN=ACTN3 PE=1 SV=2	ACTN3	sp|Q08043|ACTN3_HUMAN	11.88	CQLEINFNTLQTK	Carbamidomethyl (C1)	64.43	13	346	358	K	L
Alpha-actinin-3 OS=Homo sapiens (Human) GN=ACTN3 PE=1 SV=2	ACTN3	sp|Q08043|ACTN3_HUMAN	11.88	ACLISMGYDLGEVEFAR	Carbamidomethyl (C2)	55.83	17	787	803	R	I
Alpha-actinin-3 OS=Homo sapiens (Human) GN=ACTN3 PE=1 SV=2	ACTN3	sp|Q08043|ACTN3_HUMAN	11.88	LMLLLEVISGERLPRPDK		50.98	18	79	96	K	G
Alpha-actinin-3 OS=Homo sapiens (Human) GN=ACTN3 PE=1 SV=2	ACTN3	sp|Q08043|ACTN3_HUMAN	11.88	AIMTYVSCFYHAFAGAEQAETAANR	Carbamidomethyl (C8)	92.49	25	251	275	K	I
Beta-enolase OS=Homo sapiens (Human) GN=ENO3 PE=1 SV=5	ENO3	sp|P13929|ENOB_HUMAN	27.65	FMIELDGTENK		63.75	11	93	103	K	S
Beta-enolase OS=Homo sapiens (Human) GN=ENO3 PE=1 SV=5	ENO3	sp|P13929|ENOB_HUMAN	27.65	FGANAILGVSLAVCK	Carbamidomethyl (C14)	41.17	15	106	120	K	A
Beta-enolase OS=Homo sapiens (Human) GN=ENO3 PE=1 SV=5	ENO3	sp|P13929|ENOB_HUMAN	27.65	LAQSNGWGVMVSHR		59.3	14	359	372	K	S
Beta-enolase OS=Homo sapiens (Human) GN=ENO3 PE=1 SV=5	ENO3	sp|P13929|ENOB_HUMAN	27.65	VNQIGSVTESIQACK	Carbamidomethyl (C14)	88.91	15	344	358	K	L
Beta-enolase OS=Homo sapiens (Human) GN=ENO3 PE=1 SV=5	ENO3	sp|P13929|ENOB_HUMAN	27.65	AAVPSGASTGIYEALELR		116.05	18	33	50	R	D
Beta-enolase OS=Homo sapiens (Human) GN=ENO3 PE=1 SV=5	ENO3	sp|P13929|ENOB_HUMAN	27.65	SGETEDTFIADLVVGLCTGQIK	Carbamidomethyl (C17)	65.89	22	373	394	R	T
Beta-enolase OS=Homo sapiens (Human) GN=ENO3 PE=1 SV=5	ENO3	sp|P13929|ENOB_HUMAN	27.65	TAIQAAGYPDKVVIGMDVAASEFYR		54.56	25	229	253	K	N
Coatomer subunit beta OS=Homo sapiens (Human) GN=COPB1 PE=1 SV=3	COPB1	sp|P53618|COPB_HUMAN	17	VIIMILNGEK		30.2	10	45	54	K	L
Coatomer subunit beta OS=Homo sapiens (Human) GN=COPB1 PE=1 SV=3	COPB1	sp|P53618|COPB_HUMAN	17	NVEELVIVLK		32.4	10	352	361	R	K
Coatomer subunit beta OS=Homo sapiens (Human) GN=COPB1 PE=1 SV=3	COPB1	sp|P53618|COPB_HUMAN	17	NAFMMLIHADQDR		39.26	13	192	204	R	A
Coatomer subunit beta OS=Homo sapiens (Human) GN=COPB1 PE=1 SV=3	COPB1	sp|P53618|COPB_HUMAN	17	LLHEMILVCDAYR	Carbamidomethyl (C9)	51.83	13	94	106	R	K
Coatomer subunit beta OS=Homo sapiens (Human) GN=COPB1 PE=1 SV=3	COPB1	sp|P53618|COPB_HUMAN	17	ALSGYCGFMAANLYAR	Carbamidomethyl (C6)	69.7	16	883	898	K	S
Coatomer subunit beta OS=Homo sapiens (Human) GN=COPB1 PE=1 SV=3	COPB1	sp|P53618|COPB_HUMAN	17	YEAAGTLVTLSSAPTAIK		101.17	18	262	279	K	A
Coatomer subunit beta OS=Homo sapiens (Human) GN=COPB1 PE=1 SV=3	COPB1	sp|P53618|COPB_HUMAN	17	LVTEMGTYATQSALSSSRPTK		55.33	21	514	534	K	K
Coatomer subunit beta OS=Homo sapiens (Human) GN=COPB1 PE=1 SV=3	COPB1	sp|P53618|COPB_HUMAN	17	ALDYLSTCIDQVQTFGDILQLVIVELIYK	Carbamidomethyl (C8)	37.21	29	205	233	R	V
Coatomer subunit beta OS=Homo sapiens (Human) GN=COPB1 PE=1 SV=3	COPB1	sp|P53618|COPB_HUMAN	17	FPDMAANVIPVLMEFLSDNNEAAAADVLEFVR		65.23	32	394	425	R	E
Peptidyl-prolyl cis-trans isomerase A OS=Homo sapiens (Human) GN=PPIA PE=1 SV=2	PPIA	sp|P62937|PPIA_HUMAN	49.7	KITIADCGQLE	Carbamidomethyl (C7)	53.89	11	155	165	K	-
Peptidyl-prolyl cis-trans isomerase A OS=Homo sapiens (Human) GN=PPIA PE=1 SV=2	PPIA	sp|P62937|PPIA_HUMAN	49.7	EGMNIVEAMER		44.34	11	134	144	K	F
Peptidyl-prolyl cis-trans isomerase A OS=Homo sapiens (Human) GN=PPIA PE=1 SV=2	PPIA	sp|P62937|PPIA_HUMAN	49.7	VSFELFADKVPK		62.05	12	20	31	R	T
Peptidyl-prolyl cis-trans isomerase A OS=Homo sapiens (Human) GN=PPIA PE=1 SV=2	PPIA	sp|P62937|PPIA_HUMAN	49.7	VKEGMNIVEAMER		51.48	13	132	144	K	F
Peptidyl-prolyl cis-trans isomerase A OS=Homo sapiens (Human) GN=PPIA PE=1 SV=2	PPIA	sp|P62937|PPIA_HUMAN	49.7	TEWLDGKHVVFGK		61.2	13	119	131	K	V
Peptidyl-prolyl cis-trans isomerase A OS=Homo sapiens (Human) GN=PPIA PE=1 SV=2	PPIA	sp|P62937|PPIA_HUMAN	49.7	SIYGEKFEDENFILK		79.69	15	77	91	K	H
Peptidyl-prolyl cis-trans isomerase A OS=Homo sapiens (Human) GN=PPIA PE=1 SV=2	PPIA	sp|P62937|PPIA_HUMAN	49.7	VNPTVFFDIAVDGEPLGR		115.75	18	2	19	M	V
Nucleophosmin OS=Homo sapiens (Human) GN=NPM1 PE=1 SV=2	NPM1	sp|P06748|NPM_HUMAN	21.77	GPSSVEDIKAK		40.33	11	240	250	K	M
Nucleophosmin OS=Homo sapiens (Human) GN=NPM1 PE=1 SV=2	NPM1	sp|P06748|NPM_HUMAN	21.77	FINYVKNCFR	Carbamidomethyl (C8)	53.92	10	268	277	K	M
Nucleophosmin OS=Homo sapiens (Human) GN=NPM1 PE=1 SV=2	NPM1	sp|P06748|NPM_HUMAN	21.77	MTDQEAIQDLWQWR		94.02	14	278	291	R	K
Nucleophosmin OS=Homo sapiens (Human) GN=NPM1 PE=1 SV=2	NPM1	sp|P06748|NPM_HUMAN	21.77	MTDQEAIQDLWQWR	Oxidation (M1)	31.21	14	278	291	R	K
Nucleophosmin OS=Homo sapiens (Human) GN=NPM1 PE=1 SV=2	NPM1	sp|P06748|NPM_HUMAN	21.77	MTDQEAIQDLWQWRK		97.4	15	278	292	R	S
Nucleophosmin OS=Homo sapiens (Human) GN=NPM1 PE=1 SV=2	NPM1	sp|P06748|NPM_HUMAN	21.77	DELHIVEAEAMNYEGSPIK		77.98	19	55	73	K	V
Nucleophosmin OS=Homo sapiens (Human) GN=NPM1 PE=1 SV=2	NPM1	sp|P06748|NPM_HUMAN	21.77	DELHIVEAEAMNYEGSPIK	Oxidation (M11)	54.37	19	55	73	K	V
Nucleophosmin OS=Homo sapiens (Human) GN=NPM1 PE=1 SV=2	NPM1	sp|P06748|NPM_HUMAN	21.77	TVSLGAGAKDELHIVEAEAMNYEGSPIK		27.16	28	46	73	R	V
Epiplakin OS=Homo sapiens (Human) GN=EPPK1 PE=1 SV=3	EPPK1	sp|P58107|EPIPL_HUMAN	11.97	ALQTVAQLILELIEK		44.28	15	2150	2164	R	Q
Epiplakin OS=Homo sapiens (Human) GN=EPPK1 PE=1 SV=3	EPPK1	sp|P58107|EPIPL_HUMAN	11.97	AMLAQQYQEGTLSVEK		82.96	16	525	540	R	L
Epiplakin OS=Homo sapiens (Human) GN=EPPK1 PE=1 SV=3	EPPK1	sp|P58107|EPIPL_HUMAN	11.97	SLEGGNFIAGVLIQGTQER		40.08	19	1566	1584	R	M
Epiplakin OS=Homo sapiens (Human) GN=EPPK1 PE=1 SV=3	EPPK1	sp|P58107|EPIPL_HUMAN	11.97	LLEAQIATGGVIDPVHSHR		48.67	19	719	737	R	V
Epiplakin OS=Homo sapiens (Human) GN=EPPK1 PE=1 SV=3	EPPK1	sp|P58107|EPIPL_HUMAN	11.97	LLEAQIATGGVIDPVHSHR		48.67	19	2338	2356	R	V
Epiplakin OS=Homo sapiens (Human) GN=EPPK1 PE=1 SV=3	EPPK1	sp|P58107|EPIPL_HUMAN	11.97	LLEAQIATGGVIDPVHSHR		48.67	19	2874	2892	R	V
Epiplakin OS=Homo sapiens (Human) GN=EPPK1 PE=1 SV=3	EPPK1	sp|P58107|EPIPL_HUMAN	11.97	LLEAQIATGGVIDPVHSHR		48.67	19	3405	3423	R	V
Epiplakin OS=Homo sapiens (Human) GN=EPPK1 PE=1 SV=3	EPPK1	sp|P58107|EPIPL_HUMAN	11.97	LLEAQIATGGVIDPVHSHR		48.67	19	3939	3957	R	V
Epiplakin OS=Homo sapiens (Human) GN=EPPK1 PE=1 SV=3	EPPK1	sp|P58107|EPIPL_HUMAN	11.97	LLEAQIATGGVIDPVHSHR		48.67	19	4473	4491	R	V
Epiplakin OS=Homo sapiens (Human) GN=EPPK1 PE=1 SV=3	EPPK1	sp|P58107|EPIPL_HUMAN	11.97	LLEAQIATGGVIDPVHSHR		48.67	19	5006	5024	R	V
Epiplakin OS=Homo sapiens (Human) GN=EPPK1 PE=1 SV=3	EPPK1	sp|P58107|EPIPL_HUMAN	11.97	LLEAQIATGGIIDPVHSHR		36.32	19	1680	1698	R	V
Epiplakin OS=Homo sapiens (Human) GN=EPPK1 PE=1 SV=3	EPPK1	sp|P58107|EPIPL_HUMAN	11.97	GFFDPNTHENLTYLQLLER		56.98	19	766	784	K	C
Epiplakin OS=Homo sapiens (Human) GN=EPPK1 PE=1 SV=3	EPPK1	sp|P58107|EPIPL_HUMAN	11.97	GFFDPNTHENLTYLQLLER		56.98	19	1727	1745	K	C
Epiplakin OS=Homo sapiens (Human) GN=EPPK1 PE=1 SV=3	EPPK1	sp|P58107|EPIPL_HUMAN	11.97	VTPGSGALQGQSVSVWELLFYR		53	22	2440	2461	R	E
Epiplakin OS=Homo sapiens (Human) GN=EPPK1 PE=1 SV=3	EPPK1	sp|P58107|EPIPL_HUMAN	11.97	VTPGSGALQGQSVSVWELLFYR		53	22	2976	2997	R	E
Epiplakin OS=Homo sapiens (Human) GN=EPPK1 PE=1 SV=3	EPPK1	sp|P58107|EPIPL_HUMAN	11.97	VTPGSGALQGQSVSVWELLFYR		53	22	3507	3528	R	E
Epiplakin OS=Homo sapiens (Human) GN=EPPK1 PE=1 SV=3	EPPK1	sp|P58107|EPIPL_HUMAN	11.97	VTPGSGALQGQSVSVWELLFYR		53	22	4041	4062	R	E
Epiplakin OS=Homo sapiens (Human) GN=EPPK1 PE=1 SV=3	EPPK1	sp|P58107|EPIPL_HUMAN	11.97	AGTLTVEELGATLTSLLAQAQAQAR		37.86	25	2477	2501	R	A
Epiplakin OS=Homo sapiens (Human) GN=EPPK1 PE=1 SV=3	EPPK1	sp|P58107|EPIPL_HUMAN	11.97	AGTLTVEELGATLTSLLAQAQAQAR		37.86	25	3013	3037	R	A
Epiplakin OS=Homo sapiens (Human) GN=EPPK1 PE=1 SV=3	EPPK1	sp|P58107|EPIPL_HUMAN	11.97	AGTLTVEELGATLTSLLAQAQAQAR		37.86	25	3544	3568	R	A
Epiplakin OS=Homo sapiens (Human) GN=EPPK1 PE=1 SV=3	EPPK1	sp|P58107|EPIPL_HUMAN	11.97	AGTLTVEELGATLTSLLAQAQAQAR		37.86	25	4078	4102	R	A
Epiplakin OS=Homo sapiens (Human) GN=EPPK1 PE=1 SV=3	EPPK1	sp|P58107|EPIPL_HUMAN	11.97	AGTLTVEELGATLTSLLAQAQAQAR		37.86	25	4612	4636	R	A
Epiplakin OS=Homo sapiens (Human) GN=EPPK1 PE=1 SV=3	EPPK1	sp|P58107|EPIPL_HUMAN	11.97	GVLRPGTALVLLEAQAATGFVIDPVR		67.63	26	2252	2277	K	N
Epiplakin OS=Homo sapiens (Human) GN=EPPK1 PE=1 SV=3	EPPK1	sp|P58107|EPIPL_HUMAN	11.97	GVLRPGTALVLLEAQAATGFVIDPVR		67.63	26	2788	2813	K	N
Epiplakin OS=Homo sapiens (Human) GN=EPPK1 PE=1 SV=3	EPPK1	sp|P58107|EPIPL_HUMAN	11.97	GVLRPGTALVLLEAQAATGFVIDPVR		67.63	26	3319	3344	K	N
Epiplakin OS=Homo sapiens (Human) GN=EPPK1 PE=1 SV=3	EPPK1	sp|P58107|EPIPL_HUMAN	11.97	GVLRPGTALVLLEAQAATGFVIDPVR		67.63	26	3853	3878	K	N
Epiplakin OS=Homo sapiens (Human) GN=EPPK1 PE=1 SV=3	EPPK1	sp|P58107|EPIPL_HUMAN	11.97	GVLRPGTALVLLEAQAATGFVIDPVR		67.63	26	4387	4412	K	N
Epiplakin OS=Homo sapiens (Human) GN=EPPK1 PE=1 SV=3	EPPK1	sp|P58107|EPIPL_HUMAN	11.97	GVLRPGTALVLLEAQAATGFVIDPVR		67.63	26	4920	4945	K	N
Sodium/potassium-transporting ATPase subunit alpha-1 OS=Homo sapiens (Human) GN=ATP1A1 PE=1 SV=1	ATP1A1	sp|P05023|AT1A1_HUMAN	8.21	ADIGVAMGIAGSDVSK		47.73	16	728	743	K	Q
Sodium/potassium-transporting ATPase subunit alpha-1 OS=Homo sapiens (Human) GN=ATP1A1 PE=1 SV=1	ATP1A1	sp|P05023|AT1A1_HUMAN	8.21	NIAFFSTNCVEGTAR	Carbamidomethyl (C9)	60.31	15	241	255	R	G
Sodium/potassium-transporting ATPase subunit alpha-1 OS=Homo sapiens (Human) GN=ATP1A1 PE=1 SV=1	ATP1A1	sp|P05023|AT1A1_HUMAN	8.21	GVGIISEGNETVEDIAAR		102.34	18	630	647	K	L
Sodium/potassium-transporting ATPase subunit alpha-1 OS=Homo sapiens (Human) GN=ATP1A1 PE=1 SV=1	ATP1A1	sp|P05023|AT1A1_HUMAN	8.21	MSINAEEVVVGDLVEVK		134.6	17	178	194	K	G
Sodium/potassium-transporting ATPase subunit alpha-1 OS=Homo sapiens (Human) GN=ATP1A1 PE=1 SV=1	ATP1A1	sp|P05023|AT1A1_HUMAN	8.21	MSINAEEVVVGDLVEVK	Oxidation (M1)	52.45	17	178	194	K	G
Sodium/potassium-transporting ATPase subunit alpha-1 OS=Homo sapiens (Human) GN=ATP1A1 PE=1 SV=1	ATP1A1	sp|P05023|AT1A1_HUMAN	8.21	NLEAVETLGSTSTICSDK	Carbamidomethyl (C15)	53.13	18	360	377	K	T
Threonine--tRNA ligase, cytoplasmic OS=Homo sapiens (Human) GN=TARS PE=1 SV=3	TARS	sp|P26639|SYTC_HUMAN	14.8	MIAILTENYGGK		39.54	12	600	611	R	W
Threonine--tRNA ligase, cytoplasmic OS=Homo sapiens (Human) GN=TARS PE=1 SV=3	TARS	sp|P26639|SYTC_HUMAN	14.8	GAYIYNALIEFIR		65.3	13	349	361	K	S
Threonine--tRNA ligase, cytoplasmic OS=Homo sapiens (Human) GN=TARS PE=1 SV=3	TARS	sp|P26639|SYTC_HUMAN	14.8	NAQLAQYNFILVVGEK		80.31	16	664	679	R	E
Threonine--tRNA ligase, cytoplasmic OS=Homo sapiens (Human) GN=TARS PE=1 SV=3	TARS	sp|P26639|SYTC_HUMAN	14.8	NAQLAQYNFILVVGEKEK		91.78	18	664	681	R	I
Threonine--tRNA ligase, cytoplasmic OS=Homo sapiens (Human) GN=TARS PE=1 SV=3	TARS	sp|P26639|SYTC_HUMAN	14.8	DQELYFFHELSPGSCFFLPK	Carbamidomethyl (C15)	49.94	20	329	348	R	G
Threonine--tRNA ligase, cytoplasmic OS=Homo sapiens (Human) GN=TARS PE=1 SV=3	TARS	sp|P26639|SYTC_HUMAN	14.8	FQQDDAHIFCAMEQIEDEIK	Carbamidomethyl (C10)	33.99	20	458	477	R	G
Threonine--tRNA ligase, cytoplasmic OS=Homo sapiens (Human) GN=TARS PE=1 SV=3	TARS	sp|P26639|SYTC_HUMAN	14.8	FEDEEAQAVYWHSSAHIMGEAMER		83.78	24	144	167	K	V
Sarcoplasmic/endoplasmic reticulum calcium ATPase 2 OS=Homo sapiens (Human) GN=ATP2A2 PE=1 SV=1	ATP2A2	sp|P16615|AT2A2_HUMAN	14.4	AEIGIAMGSGTAVAK		47.4	15	713	727	K	T
Sarcoplasmic/endoplasmic reticulum calcium ATPase 2 OS=Homo sapiens (Human) GN=ATP2A2 PE=1 SV=1	ATP2A2	sp|P16615|AT2A2_HUMAN	14.4	AMGVVVATGVNTEIGK	Oxidation (M2)	36.06	16	219	234	K	I
Sarcoplasmic/endoplasmic reticulum calcium ATPase 2 OS=Homo sapiens (Human) GN=ATP2A2 PE=1 SV=1	ATP2A2	sp|P16615|AT2A2_HUMAN	14.4	VDQSILTGESVSVIK		66.89	15	175	189	R	H
Sarcoplasmic/endoplasmic reticulum calcium ATPase 2 OS=Homo sapiens (Human) GN=ATP2A2 PE=1 SV=1	ATP2A2	sp|P16615|AT2A2_HUMAN	14.4	VGEATETALTCLVEK	Carbamidomethyl (C11)	78.86	15	437	451	K	M
Sarcoplasmic/endoplasmic reticulum calcium ATPase 2 OS=Homo sapiens (Human) GN=ATP2A2 PE=1 SV=1	ATP2A2	sp|P16615|AT2A2_HUMAN	14.4	TLLELVIEQFEDLLVR		29.71	16	48	63	K	I
Sarcoplasmic/endoplasmic reticulum calcium ATPase 2 OS=Homo sapiens (Human) GN=ATP2A2 PE=1 SV=1	ATP2A2	sp|P16615|AT2A2_HUMAN	14.4	SLPSVETLGCTSVICSDK	Carbamidomethyl (C10); Carbamidomethyl (C15)	77.17	18	335	352	R	T
Sarcoplasmic/endoplasmic reticulum calcium ATPase 2 OS=Homo sapiens (Human) GN=ATP2A2 PE=1 SV=1	ATP2A2	sp|P16615|AT2A2_HUMAN	14.4	STTLRVDQSILTGESVSVIK		28.05	20	170	189	K	H
Sarcoplasmic/endoplasmic reticulum calcium ATPase 2 OS=Homo sapiens (Human) GN=ATP2A2 PE=1 SV=1	ATP2A2	sp|P16615|AT2A2_HUMAN	14.4	TVEEVLGHFGVNESTGLSLEQVKK		45.97	24	8	31	K	L
Sarcoplasmic/endoplasmic reticulum calcium ATPase 2 OS=Homo sapiens (Human) GN=ATP2A2 PE=1 SV=1	ATP2A2	sp|P16615|AT2A2_HUMAN	14.4	IVEFLQSFDEITAMTGDGVNDAPALK		59.49	26	686	711	K	K
C-1-tetrahydrofolate synthase, cytoplasmic OS=Homo sapiens (Human) GN=MTHFD1 PE=1 SV=3	MTHFD1	sp|P11586|C1TC_HUMAN	10.27	IFHELTQTDK		48.56	10	464	473	R	A
C-1-tetrahydrofolate synthase, cytoplasmic OS=Homo sapiens (Human) GN=MTHFD1 PE=1 SV=3	MTHFD1	sp|P11586|C1TC_HUMAN	10.27	AYIQENLELVEK		83.91	12	722	733	K	G
C-1-tetrahydrofolate synthase, cytoplasmic OS=Homo sapiens (Human) GN=MTHFD1 PE=1 SV=3	MTHFD1	sp|P11586|C1TC_HUMAN	10.27	YVVVTGITPTPLGEGK		64.36	16	371	386	K	S
C-1-tetrahydrofolate synthase, cytoplasmic OS=Homo sapiens (Human) GN=MTHFD1 PE=1 SV=3	MTHFD1	sp|P11586|C1TC_HUMAN	10.27	YSGLCPHVVVLVATVR	Carbamidomethyl (C5)	105.63	16	687	702	R	A
C-1-tetrahydrofolate synthase, cytoplasmic OS=Homo sapiens (Human) GN=MTHFD1 PE=1 SV=3	MTHFD1	sp|P11586|C1TC_HUMAN	10.27	EIGLLSEEVELYGETK		84.08	16	337	352	R	A
C-1-tetrahydrofolate synthase, cytoplasmic OS=Homo sapiens (Human) GN=MTHFD1 PE=1 SV=3	MTHFD1	sp|P11586|C1TC_HUMAN	10.27	TAQFDISVASEIMAVLALTTSLEDMR		62.83	26	558	583	R	E
Poly [ADP-ribose] polymerase 1 OS=Homo sapiens (Human) GN=PARP1 PE=1 SV=4	PARP1	sp|P09874|PARP1_HUMAN	10.85	AMVEYEIDLQK		62.63	11	685	695	K	M
Poly [ADP-ribose] polymerase 1 OS=Homo sapiens (Human) GN=PARP1 PE=1 SV=4	PARP1	sp|P09874|PARP1_HUMAN	10.85	VFSATLGLVDIVK		75.25	13	552	564	K	G
Poly [ADP-ribose] polymerase 1 OS=Homo sapiens (Human) GN=PARP1 PE=1 SV=4	PARP1	sp|P09874|PARP1_HUMAN	10.85	VVSEDFLQDVSASTK		56.54	15	453	467	R	S
Poly [ADP-ribose] polymerase 1 OS=Homo sapiens (Human) GN=PARP1 PE=1 SV=4	PARP1	sp|P09874|PARP1_HUMAN	10.85	SDAYYCTGDVTAWTK	Carbamidomethyl (C6)	52.61	15	306	320	K	C
Poly [ADP-ribose] polymerase 1 OS=Homo sapiens (Human) GN=PARP1 PE=1 SV=4	PARP1	sp|P09874|PARP1_HUMAN	10.85	VEMLDNLLDIEVAYSLLR		57.43	18	762	779	K	G
Poly [ADP-ribose] polymerase 1 OS=Homo sapiens (Human) GN=PARP1 PE=1 SV=4	PARP1	sp|P09874|PARP1_HUMAN	10.85	SLQELFLAHILSPWGAEVK		74.86	19	468	486	K	A
Poly [ADP-ribose] polymerase 1 OS=Homo sapiens (Human) GN=PARP1 PE=1 SV=4	PARP1	sp|P09874|PARP1_HUMAN	10.85	NTHATTHNAYDLEVIDIFK		69.14	19	820	838	K	I
ATP synthase subunit alpha, mitochondrial OS=Homo sapiens (Human) GN=ATP5F1A PE=1 SV=1	ATP5F1A	sp|P25705|ATPA_HUMAN	20.25	LYCIYVAIGQK	Carbamidomethyl (C3)	63.93	11	242	252	K	R
ATP synthase subunit alpha, mitochondrial OS=Homo sapiens (Human) GN=ATP5F1A PE=1 SV=1	ATP5F1A	sp|P25705|ATPA_HUMAN	20.25	TGTAEMSSILEER		62.51	13	46	58	K	I
ATP synthase subunit alpha, mitochondrial OS=Homo sapiens (Human) GN=ATP5F1A PE=1 SV=1	ATP5F1A	sp|P25705|ATPA_HUMAN	20.25	GIRPAINVGLSVSR		42.77	14	403	416	K	V
ATP synthase subunit alpha, mitochondrial OS=Homo sapiens (Human) GN=ATP5F1A PE=1 SV=1	ATP5F1A	sp|P25705|ATPA_HUMAN	20.25	EAYPGDVFYLHSR		36.87	13	335	347	R	L
ATP synthase subunit alpha, mitochondrial OS=Homo sapiens (Human) GN=ATP5F1A PE=1 SV=1	ATP5F1A	sp|P25705|ATPA_HUMAN	20.25	ILGADTSVDLEETGR		96.15	15	59	73	R	V
ATP synthase subunit alpha, mitochondrial OS=Homo sapiens (Human) GN=ATP5F1A PE=1 SV=1	ATP5F1A	sp|P25705|ATPA_HUMAN	20.25	NVQAEEMVEFSSGLK		64.18	15	89	103	R	G
ATP synthase subunit alpha, mitochondrial OS=Homo sapiens (Human) GN=ATP5F1A PE=1 SV=1	ATP5F1A	sp|P25705|ATPA_HUMAN	20.25	FENAFLSHVVSQHQALLGTIR		68.75	21	507	527	K	A
ATP synthase subunit alpha, mitochondrial OS=Homo sapiens (Human) GN=ATP5F1A PE=1 SV=1	ATP5F1A	sp|P25705|ATPA_HUMAN	20.25	ILGADTSVDLEETGRVLSIGDGIAR		35.54	25	59	83	R	V
Eukaryotic translation initiation factor 5A-1 OS=Homo sapiens (Human) GN=EIF5A PE=1 SV=2	EIF5A	sp|P63241|IF5A1_HUMAN	42.21	VHLVGIDIFTGK		90.87	12	56	67	K	K
Eukaryotic translation initiation factor 5A-1 OS=Homo sapiens (Human) GN=EIF5A PE=1 SV=2	EIF5A	sp|P63241|IF5A1_HUMAN	42.21	YDCGEEILITVLSAMTEEAAVAIK	Carbamidomethyl (C3)	84.89	24	127	150	K	A
Eukaryotic translation initiation factor 5A-1 OS=Homo sapiens (Human) GN=EIF5A PE=1 SV=2	EIF5A	sp|P63241|IF5A1_HUMAN	42.21	YDCGEEILITVLSAMTEEAAVAIK	Carbamidomethyl (C3); Oxidation (M15)	54.59	24	127	150	K	A
Eukaryotic translation initiation factor 5A-1 OS=Homo sapiens (Human) GN=EIF5A PE=1 SV=2	EIF5A	sp|P63241|IF5A1_HUMAN	42.21	RNDFQLIGIQDGYLSLLQDSGEVR		141.56	24	86	109	K	E
Eukaryotic translation initiation factor 5A-1 OS=Homo sapiens (Human) GN=EIF5A PE=1 SV=2	EIF5A	sp|P63241|IF5A1_HUMAN	42.21	EIEQKYDCGEEILITVLSAMTEEAAVAIK	Carbamidomethyl (C8)	37.49	29	122	150	K	A
Cofilin-1 OS=Homo sapiens (Human) GN=CFL1 PE=1 SV=3	CFL1	sp|P23528|COF1_HUMAN	41.57	AVLFCLSEDK	Carbamidomethyl (C5)	57.49	10	35	44	K	K
Cofilin-1 OS=Homo sapiens (Human) GN=CFL1 PE=1 SV=3	CFL1	sp|P23528|COF1_HUMAN	41.57	YALYDATYETK		57.52	11	82	92	R	E
Cofilin-1 OS=Homo sapiens (Human) GN=CFL1 PE=1 SV=3	CFL1	sp|P23528|COF1_HUMAN	41.57	LGGSAVISLEGKPL		94.3	14	153	166	K	-
Cofilin-1 OS=Homo sapiens (Human) GN=CFL1 PE=1 SV=3	CFL1	sp|P23528|COF1_HUMAN	41.57	YALYDATYETKESK		54.86	14	82	95	R	K
Cofilin-1 OS=Homo sapiens (Human) GN=CFL1 PE=1 SV=3	CFL1	sp|P23528|COF1_HUMAN	41.57	HELQANCYEEVKDR	Carbamidomethyl (C7)	49.12	14	133	146	K	C
Cofilin-1 OS=Homo sapiens (Human) GN=CFL1 PE=1 SV=3	CFL1	sp|P23528|COF1_HUMAN	41.57	EDLVFIFWAPESAPLK		65.57	16	97	112	K	S
Cofilin-1 OS=Homo sapiens (Human) GN=CFL1 PE=1 SV=3	CFL1	sp|P23528|COF1_HUMAN	41.57	KEDLVFIFWAPESAPLK		61.74	17	96	112	K	S
ADP/ATP translocase 1 OS=Homo sapiens (Human) GN=SLC25A4 PE=1 SV=4	SLC25A4	sp|P12235|ADT1_HUMAN	23.49	LLLQVQHASK		37.99	10	34	43	K	Q
ADP/ATP translocase 1 OS=Homo sapiens (Human) GN=SLC25A4 PE=1 SV=4	SLC25A4	sp|P12235|ADT1_HUMAN	23.49	DFLAGGVAAAVSK		47.34	13	11	23	K	T
ADP/ATP translocase 1 OS=Homo sapiens (Human) GN=SLC25A4 PE=1 SV=4	SLC25A4	sp|P12235|ADT1_HUMAN	23.49	GMGGAFVLVLYDEIK		52.39	15	281	295	R	K
ADP/ATP translocase 1 OS=Homo sapiens (Human) GN=SLC25A4 PE=1 SV=4	SLC25A4	sp|P12235|ADT1_HUMAN	23.49	GADIMYTGTVDCWR	Carbamidomethyl (C12)	68.46	14	246	259	K	K
ADP/ATP translocase 1 OS=Homo sapiens (Human) GN=SLC25A4 PE=1 SV=4	SLC25A4	sp|P12235|ADT1_HUMAN	23.49	GADIMYTGTVDCWR	Oxidation (M5); Carbamidomethyl (C12)	25.24	14	246	259	K	K
ADP/ATP translocase 1 OS=Homo sapiens (Human) GN=SLC25A4 PE=1 SV=4	SLC25A4	sp|P12235|ADT1_HUMAN	23.49	GMGGAFVLVLYDEIKK		90.77	16	281	296	R	Y
ADP/ATP translocase 1 OS=Homo sapiens (Human) GN=SLC25A4 PE=1 SV=4	SLC25A4	sp|P12235|ADT1_HUMAN	23.49	GMGGAFVLVLYDEIKK	Oxidation (M2)	74.76	16	281	296	R	Y
ADP/ATP translocase 1 OS=Homo sapiens (Human) GN=SLC25A4 PE=1 SV=4	SLC25A4	sp|P12235|ADT1_HUMAN	23.49	GLYQGFNVSVQGIIIYR		46.21	17	172	188	R	A
Tubulin beta-6 chain OS=Homo sapiens (Human) GN=TUBB6 PE=1 SV=1	TUBB6	sp|Q9BUF5|TBB6_HUMAN	26.68	YLTVATVFR		38.2	9	310	318	R	G
Tubulin beta-6 chain OS=Homo sapiens (Human) GN=TUBB6 PE=1 SV=1	TUBB6	sp|Q9BUF5|TBB6_HUMAN	26.68	LAVNMVPFPR		52.72	10	253	262	K	L
Tubulin beta-6 chain OS=Homo sapiens (Human) GN=TUBB6 PE=1 SV=1	TUBB6	sp|Q9BUF5|TBB6_HUMAN	26.68	FPGQLNADLRK		50.85	11	242	252	R	L
Tubulin beta-6 chain OS=Homo sapiens (Human) GN=TUBB6 PE=1 SV=1	TUBB6	sp|Q9BUF5|TBB6_HUMAN	26.68	NSSYFVEWIPNNVK		72.42	14	337	350	K	V
Tubulin beta-6 chain OS=Homo sapiens (Human) GN=TUBB6 PE=1 SV=1	TUBB6	sp|Q9BUF5|TBB6_HUMAN	26.68	MASTFIGNSTAIQELFK		58.12	17	363	379	K	R
Tubulin beta-6 chain OS=Homo sapiens (Human) GN=TUBB6 PE=1 SV=1	TUBB6	sp|Q9BUF5|TBB6_HUMAN	26.68	GHYTEGAELVDAVLDVVR		53.68	18	104	121	K	K
Tubulin beta-6 chain OS=Homo sapiens (Human) GN=TUBB6 PE=1 SV=1	TUBB6	sp|Q9BUF5|TBB6_HUMAN	26.68	GHYTEGAELVDAVLDVVRK		74.97	19	104	122	K	E
Tubulin beta-6 chain OS=Homo sapiens (Human) GN=TUBB6 PE=1 SV=1	TUBB6	sp|Q9BUF5|TBB6_HUMAN	26.68	VSDTVVEPYNATLSVHQLVENTDETYCIDNEALYDICFR	Carbamidomethyl (C27); Carbamidomethyl (C37)	66.81	39	175	213	K	T
Structural maintenance of chromosomes protein 3 OS=Homo sapiens (Human) GN=SMC3 PE=1 SV=2	SMC3	sp|Q9UQE7|SMC3_HUMAN	10.85	SLVALALIFAIQK		74.07	13	1121	1133	K	C
Structural maintenance of chromosomes protein 3 OS=Homo sapiens (Human) GN=SMC3 PE=1 SV=2	SMC3	sp|Q9UQE7|SMC3_HUMAN	10.85	SIMELMNVLELRK		63.88	13	1013	1025	K	Y
Structural maintenance of chromosomes protein 3 OS=Homo sapiens (Human) GN=SMC3 PE=1 SV=2	SMC3	sp|Q9UQE7|SMC3_HUMAN	10.85	ALEYTIYNQELNETR		51.78	15	222	236	R	A
Structural maintenance of chromosomes protein 3 OS=Homo sapiens (Human) GN=SMC3 PE=1 SV=2	SMC3	sp|Q9UQE7|SMC3_HUMAN	10.85	AFTMDCITLEGDQVSHR	Carbamidomethyl (C6)	67.75	17	645	661	R	G
Structural maintenance of chromosomes protein 3 OS=Homo sapiens (Human) GN=SMC3 PE=1 SV=2	SMC3	sp|Q9UQE7|SMC3_HUMAN	10.85	VISAFVEIIFDNSDNRLPIDK		59.53	21	73	93	R	E
Structural maintenance of chromosomes protein 3 OS=Homo sapiens (Human) GN=SMC3 PE=1 SV=2	SMC3	sp|Q9UQE7|SMC3_HUMAN	10.85	SNFFYAIQFVLSDEFSHLRPEQR		53.89	23	39	61	K	L
Structural maintenance of chromosomes protein 3 OS=Homo sapiens (Human) GN=SMC3 PE=1 SV=2	SMC3	sp|Q9UQE7|SMC3_HUMAN	10.85	AVSDMIMELAVHAQFITTTFRPELLESADK		61.3	30	1156	1185	K	F
Serpin H1 OS=Homo sapiens (Human) GN=SERPINH1 PE=1 SV=2	SERPINH1	sp|P50454|SERPH_HUMAN	26.56	DTQSGSLLFIGR		46.26	12	394	405	R	L
Serpin H1 OS=Homo sapiens (Human) GN=SERPINH1 PE=1 SV=2	SERPINH1	sp|P50454|SERPH_HUMAN	26.56	SYTVGVMMMHR		33.16	11	229	239	R	T
Serpin H1 OS=Homo sapiens (Human) GN=SERPINH1 PE=1 SV=2	SERPINH1	sp|P50454|SERPH_HUMAN	26.56	TGLYNYYDDEKEK		46.44	13	240	252	R	L
Serpin H1 OS=Homo sapiens (Human) GN=SERPINH1 PE=1 SV=2	SERPINH1	sp|P50454|SERPH_HUMAN	26.56	LYGPSSVSFADDFVR		85.57	15	134	148	R	S
Serpin H1 OS=Homo sapiens (Human) GN=SERPINH1 PE=1 SV=2	SERPINH1	sp|P50454|SERPH_HUMAN	26.56	SALQSINEWAAQTTDGK		51.99	17	168	184	R	L
Serpin H1 OS=Homo sapiens (Human) GN=SERPINH1 PE=1 SV=2	SERPINH1	sp|P50454|SERPH_HUMAN	26.56	LSSLIILMPHHVEPLER		63.26	17	264	280	K	L
Serpin H1 OS=Homo sapiens (Human) GN=SERPINH1 PE=1 SV=2	SERPINH1	sp|P50454|SERPH_HUMAN	26.56	DQAVENILVSPVVVASSLGLVSLGGK		100.96	26	61	86	K	A
Eukaryotic translation initiation factor 2 subunit 3 OS=Homo sapiens (Human) GN=EIF2S3 PE=1 SV=3	EIF2S3	sp|P41091|IF2G_HUMAN	22.88	YNIEVVCEYIVK	Carbamidomethyl (C7)	46.96	12	230	241	K	K
Eukaryotic translation initiation factor 2 subunit 3 OS=Homo sapiens (Human) GN=EIF2S3 PE=1 SV=3	EIF2S3	sp|P41091|IF2G_HUMAN	22.88	NEVLMVNIGSLSTGGR	Oxidation (M5)	89.33	16	401	416	K	V
Eukaryotic translation initiation factor 2 subunit 3 OS=Homo sapiens (Human) GN=EIF2S3 PE=1 SV=3	EIF2S3	sp|P41091|IF2G_HUMAN	22.88	IVSLFAEHNDLQYAAPGGLIGVGTK		77.84	25	318	342	K	I
Eukaryotic translation initiation factor 2 subunit 3 OS=Homo sapiens (Human) GN=EIF2S3 PE=1 SV=3	EIF2S3	sp|P41091|IF2G_HUMAN	22.88	MVGQVLGAVGALPEIFTELEISYFLLR		54.57	27	353	379	R	R
Eukaryotic translation initiation factor 2 subunit 3 OS=Homo sapiens (Human) GN=EIF2S3 PE=1 SV=3	EIF2S3	sp|P41091|IF2G_HUMAN	22.88	MVGQVLGAVGALPEIFTELEISYFLLR	Oxidation (M1)	71.47	27	353	379	R	R
Eukaryotic translation initiation factor 2 subunit 3 OS=Homo sapiens (Human) GN=EIF2S3 PE=1 SV=3	EIF2S3	sp|P41091|IF2G_HUMAN	22.88	EQYEQILAFVQGTVAEGAPIIPISAQLK		78.28	28	202	229	K	Y
DAZ-associated protein 1 OS=Homo sapiens (Human) GN=DAZAP1 PE=1 SV=1	DAZAP1	sp|Q96EP5|DAZP1_HUMAN	18.18	FGVVTEVVMIYDAEK		69.59	15	136	150	K	Q
DAZ-associated protein 1 OS=Homo sapiens (Human) GN=DAZAP1 PE=1 SV=1	DAZAP1	sp|Q96EP5|DAZP1_HUMAN	18.18	LFVGGLDWSTTQETLR		79.34	16	12	27	K	S
DAZ-associated protein 1 OS=Homo sapiens (Human) GN=DAZAP1 PE=1 SV=1	DAZAP1	sp|Q96EP5|DAZP1_HUMAN	18.18	SYFSQYGEVVDCVIMK	Carbamidomethyl (C12)	76.24	16	28	43	R	D
DAZ-associated protein 1 OS=Homo sapiens (Human) GN=DAZAP1 PE=1 SV=1	DAZAP1	sp|Q96EP5|DAZP1_HUMAN	18.18	GFGFITFEDEQSVDQAVNMHFHDIMGK		79.6	27	155	181	R	K
DAZ-associated protein 1 OS=Homo sapiens (Human) GN=DAZAP1 PE=1 SV=1	DAZAP1	sp|Q96EP5|DAZP1_HUMAN	18.18	GFGFITFEDEQSVDQAVNMHFHDIMGK	Oxidation (M25)	93.29	27	155	181	R	K
ATP-dependent RNA helicase DDX39A OS=Homo sapiens (Human) GN=DDX39A PE=1 SV=2	DDX39A	sp|O00148|DX39A_HUMAN	26.46	DVQEIFR		39.71	7	209	215	R	L
ATP-dependent RNA helicase DDX39A OS=Homo sapiens (Human) GN=DDX39A PE=1 SV=2	DDX39A	sp|O00148|DX39A_HUMAN	26.46	ILVATNLFGR		33.8	10	339	348	R	G
ATP-dependent RNA helicase DDX39A OS=Homo sapiens (Human) GN=DDX39A PE=1 SV=2	DDX39A	sp|O00148|DX39A_HUMAN	26.46	GSYVSIHSSGFR		51.03	12	36	47	K	D
ATP-dependent RNA helicase DDX39A OS=Homo sapiens (Human) GN=DDX39A PE=1 SV=2	DDX39A	sp|O00148|DX39A_HUMAN	26.46	LTLHGLQQYYVK		71.68	12	256	267	K	L
ATP-dependent RNA helicase DDX39A OS=Homo sapiens (Human) GN=DDX39A PE=1 SV=2	DDX39A	sp|O00148|DX39A_HUMAN	26.46	GLAITFVSDENDAK		61.27	14	384	397	K	I
ATP-dependent RNA helicase DDX39A OS=Homo sapiens (Human) GN=DDX39A PE=1 SV=2	DDX39A	sp|O00148|DX39A_HUMAN	26.46	LFDLLDVLEFNQVIIFVK		87.58	18	277	294	K	S
ATP-dependent RNA helicase DDX39A OS=Homo sapiens (Human) GN=DDX39A PE=1 SV=2	DDX39A	sp|O00148|DX39A_HUMAN	26.46	GSYVSIHSSGFRDFLLKPELLR		43.77	22	36	57	K	A
ATP-dependent RNA helicase DDX39A OS=Homo sapiens (Human) GN=DDX39A PE=1 SV=2	DDX39A	sp|O00148|DX39A_HUMAN	26.46	ILNDVQDRFEVNVAELPEEIDISTYIEQSR		61.86	30	398	427	K	-
Pyruvate carboxylase, mitochondrial OS=Homo sapiens (Human) GN=PC PE=1 SV=2	PC	sp|P11498|PYC_HUMAN	8.66	NHPGLLLMDTTFR		30.55	13	559	571	R	D
Pyruvate carboxylase, mitochondrial OS=Homo sapiens (Human) GN=PC PE=1 SV=2	PC	sp|P11498|PYC_HUMAN	8.66	AEAEAQAEELSFPR		99.4	14	929	942	R	S
Pyruvate carboxylase, mitochondrial OS=Homo sapiens (Human) GN=PC PE=1 SV=2	PC	sp|P11498|PYC_HUMAN	8.66	TVAIYSEQDTGQMHR		71.25	15	63	77	R	Q
Pyruvate carboxylase, mitochondrial OS=Homo sapiens (Human) GN=PC PE=1 SV=2	PC	sp|P11498|PYC_HUMAN	8.66	YSLQYYMGLAEELVR		55.71	15	718	732	K	A
Pyruvate carboxylase, mitochondrial OS=Homo sapiens (Human) GN=PC PE=1 SV=2	PC	sp|P11498|PYC_HUMAN	8.66	AYSEALAAFGNGALFVEK		68.39	18	220	237	R	F
Pyruvate carboxylase, mitochondrial OS=Homo sapiens (Human) GN=PC PE=1 SV=2	PC	sp|P11498|PYC_HUMAN	8.66	LQVEHTVTEEITDVDLVHAQIHVAEGR		82.41	27	329	355	R	S
Isoleucine--tRNA ligase, cytoplasmic OS=Homo sapiens (Human) GN=IARS PE=1 SV=2	IARS	sp|P41252|SYIC_HUMAN	11.33	YIIEELNVR		31.48	9	869	877	K	K
Isoleucine--tRNA ligase, cytoplasmic OS=Homo sapiens (Human) GN=IARS PE=1 SV=2	IARS	sp|P41252|SYIC_HUMAN	11.33	TESAVSQMQSVIELGR		64.29	16	818	833	K	V
Isoleucine--tRNA ligase, cytoplasmic OS=Homo sapiens (Human) GN=IARS PE=1 SV=2	IARS	sp|P41252|SYIC_HUMAN	11.33	EEEIEFLYNENTVR		70.1	14	673	686	K	E
Isoleucine--tRNA ligase, cytoplasmic OS=Homo sapiens (Human) GN=IARS PE=1 SV=2	IARS	sp|P41252|SYIC_HUMAN	11.33	TGTIVVEGHELHDEDIR		65.22	17	930	946	K	L
Isoleucine--tRNA ligase, cytoplasmic OS=Homo sapiens (Human) GN=IARS PE=1 SV=2	IARS	sp|P41252|SYIC_HUMAN	11.33	ILEFWTEFNCFQECLK	Carbamidomethyl (C10); Carbamidomethyl (C14)	43.61	16	18	33	K	Q
Isoleucine--tRNA ligase, cytoplasmic OS=Homo sapiens (Human) GN=IARS PE=1 SV=2	IARS	sp|P41252|SYIC_HUMAN	11.33	SEGTYLNSVIESHTEFIFTTIK		84.78	22	1017	1038	K	A
Isoleucine--tRNA ligase, cytoplasmic OS=Homo sapiens (Human) GN=IARS PE=1 SV=2	IARS	sp|P41252|SYIC_HUMAN	11.33	GENGMEDCVMALETLFSVLLSLCR	Carbamidomethyl (C8); Carbamidomethyl (C23)	41.98	24	744	767	K	L
Isoleucine--tRNA ligase, cytoplasmic OS=Homo sapiens (Human) GN=IARS PE=1 SV=2	IARS	sp|P41252|SYIC_HUMAN	11.33	NTELAVFHDETEIQNQTDLLSLSGK		45.89	25	1126	1150	K	T
Creatine kinase B-type OS=Homo sapiens (Human) GN=CKB PE=1 SV=1	CKB	sp|P12277|KCRB_HUMAN	23.1	LLIEMEQR		59.63	8	359	366	K	L
Creatine kinase B-type OS=Homo sapiens (Human) GN=CKB PE=1 SV=1	CKB	sp|P12277|KCRB_HUMAN	23.1	VLTPELYAELR		52.43	11	33	43	K	A
Creatine kinase B-type OS=Homo sapiens (Human) GN=CKB PE=1 SV=1	CKB	sp|P12277|KCRB_HUMAN	23.1	VLTPELYAELRAK		34.86	13	33	45	K	S
Creatine kinase B-type OS=Homo sapiens (Human) GN=CKB PE=1 SV=1	CKB	sp|P12277|KCRB_HUMAN	23.1	LAVEALSSLDGDLAGR		55.62	16	157	172	K	Y
Creatine kinase B-type OS=Homo sapiens (Human) GN=CKB PE=1 SV=1	CKB	sp|P12277|KCRB_HUMAN	23.1	TFLVWVNEEDHLR		91.03	13	224	236	K	V
Creatine kinase B-type OS=Homo sapiens (Human) GN=CKB PE=1 SV=1	CKB	sp|P12277|KCRB_HUMAN	23.1	LGFSEVELVQMVVDGVK		85.78	17	342	358	R	L
Creatine kinase B-type OS=Homo sapiens (Human) GN=CKB PE=1 SV=1	CKB	sp|P12277|KCRB_HUMAN	23.1	GTGGVDTAAVGGVFDVSNADR		44.51	21	321	341	R	L
Complement component 1 Q subcomponent-binding protein, mitochondrial OS=Homo sapiens (Human) GN=C1QBP PE=1 SV=1	C1QBP	sp|Q07021|C1QBP_HUMAN	44.33	EVSFQSTGESEWK		50.16	13	208	220	R	D
Complement component 1 Q subcomponent-binding protein, mitochondrial OS=Homo sapiens (Human) GN=C1QBP PE=1 SV=1	C1QBP	sp|Q07021|C1QBP_HUMAN	44.33	MSGGWELELNGTEAK		57.24	15	105	119	K	L
Complement component 1 Q subcomponent-binding protein, mitochondrial OS=Homo sapiens (Human) GN=C1QBP PE=1 SV=1	C1QBP	sp|Q07021|C1QBP_HUMAN	44.33	AFVDFLSDEIKEER		70.96	14	81	94	K	K
Complement component 1 Q subcomponent-binding protein, mitochondrial OS=Homo sapiens (Human) GN=C1QBP PE=1 SV=1	C1QBP	sp|Q07021|C1QBP_HUMAN	44.33	DTNYTLNTDSLDWALYDHLMDFLADR		57.37	26	221	246	K	G
Complement component 1 Q subcomponent-binding protein, mitochondrial OS=Homo sapiens (Human) GN=C1QBP PE=1 SV=1	C1QBP	sp|Q07021|C1QBP_HUMAN	44.33	ALVLDCHYPEDEVGQEDEAESDIFSIR	Carbamidomethyl (C6)	57.21	27	181	207	K	E
Complement component 1 Q subcomponent-binding protein, mitochondrial OS=Homo sapiens (Human) GN=C1QBP PE=1 SV=1	C1QBP	sp|Q07021|C1QBP_HUMAN	44.33	GVDNTFADELVELSTALEHQEYITFLEDLK		114.44	30	247	276	R	S
ATP-citrate synthase OS=Homo sapiens (Human) GN=ACLY PE=1 SV=3	ACLY	sp|P53396|ACLY_HUMAN	9.63	SGGMSNELNNIISR		57.53	14	663	676	R	T
ATP-citrate synthase OS=Homo sapiens (Human) GN=ACLY PE=1 SV=3	ACLY	sp|P53396|ACLY_HUMAN	9.63	MIVVLGEIGGTEEYK		37.55	15	712	726	K	I
ATP-citrate synthase OS=Homo sapiens (Human) GN=ACLY PE=1 SV=3	ACLY	sp|P53396|ACLY_HUMAN	9.63	MIVVLGEIGGTEEYK	Oxidation (M1)	47.03	15	712	726	K	I
ATP-citrate synthase OS=Homo sapiens (Human) GN=ACLY PE=1 SV=3	ACLY	sp|P53396|ACLY_HUMAN	9.63	AVQGMLDFDYVCSR	Carbamidomethyl (C12)	55.06	14	508	521	R	D
ATP-citrate synthase OS=Homo sapiens (Human) GN=ACLY PE=1 SV=3	ACLY	sp|P53396|ACLY_HUMAN	9.63	TIAIIAEGIPEALTRK		50.38	16	593	608	R	L
ATP-citrate synthase OS=Homo sapiens (Human) GN=ACLY PE=1 SV=3	ACLY	sp|P53396|ACLY_HUMAN	9.63	KHPEVDVLINFASLR		36.23	15	562	576	R	S
ATP-citrate synthase OS=Homo sapiens (Human) GN=ACLY PE=1 SV=3	ACLY	sp|P53396|ACLY_HUMAN	9.63	SAYDSTMETMNYAQIR		81.95	16	577	592	R	T
ATP-citrate synthase OS=Homo sapiens (Human) GN=ACLY PE=1 SV=3	ACLY	sp|P53396|ACLY_HUMAN	9.63	SAYDSTMETMNYAQIR	Oxidation (M10)	28.32	16	577	592	R	T
ATP-citrate synthase OS=Homo sapiens (Human) GN=ACLY PE=1 SV=3	ACLY	sp|P53396|ACLY_HUMAN	9.63	DYQGPLKEHEVTIFVR		58.52	16	363	378	R	R
Elongation factor Tu, mitochondrial OS=Homo sapiens (Human) GN=TUFM PE=1 SV=2	TUFM	sp|P49411|EFTU_HUMAN	16.81	VEAQVYILSK		51.94	10	352	361	K	E
Elongation factor Tu, mitochondrial OS=Homo sapiens (Human) GN=TUFM PE=1 SV=2	TUFM	sp|P49411|EFTU_HUMAN	16.81	TVVTGIEMFHK		87.59	11	301	311	R	S
Elongation factor Tu, mitochondrial OS=Homo sapiens (Human) GN=TUFM PE=1 SV=2	TUFM	sp|P49411|EFTU_HUMAN	16.81	GITINAAHVEYSTAAR		97.5	16	105	120	R	H
Elongation factor Tu, mitochondrial OS=Homo sapiens (Human) GN=TUFM PE=1 SV=2	TUFM	sp|P49411|EFTU_HUMAN	16.81	TIGTGLVTNTLAMTEEEK		45.09	18	430	447	R	N
Elongation factor Tu, mitochondrial OS=Homo sapiens (Human) GN=TUFM PE=1 SV=2	TUFM	sp|P49411|EFTU_HUMAN	16.81	ADAVQDSEMVELVELEIR		72.57	18	183	200	K	E
Elongation factor Tu, mitochondrial OS=Homo sapiens (Human) GN=TUFM PE=1 SV=2	TUFM	sp|P49411|EFTU_HUMAN	16.81	ADAVQDSEMVELVELEIR	Oxidation (M9)	31.64	18	183	200	K	E
Elongation factor Tu, mitochondrial OS=Homo sapiens (Human) GN=TUFM PE=1 SV=2	TUFM	sp|P49411|EFTU_HUMAN	16.81	TIGTGLVTNTLAMTEEEKNIK		61.51	21	430	450	R	W
Elongation factor 1-alpha 2 OS=Homo sapiens (Human) GN=EEF1A2 PE=1 SV=1	EEF1A2	sp|Q05639|EF1A2_HUMAN	23.33	QTVAVGVIK		41.14	9	431	439	R	N
Elongation factor 1-alpha 2 OS=Homo sapiens (Human) GN=EEF1A2 PE=1 SV=1	EEF1A2	sp|Q05639|EF1A2_HUMAN	23.33	LPLQDVYK		60.54	8	248	255	R	I
Elongation factor 1-alpha 2 OS=Homo sapiens (Human) GN=EEF1A2 PE=1 SV=1	EEF1A2	sp|Q05639|EF1A2_HUMAN	23.33	IGGIGTVPVGR		64.61	11	256	266	K	V
Elongation factor 1-alpha 2 OS=Homo sapiens (Human) GN=EEF1A2 PE=1 SV=1	EEF1A2	sp|Q05639|EF1A2_HUMAN	23.33	STTTGHLIYK		44.05	10	21	30	K	C
Elongation factor 1-alpha 2 OS=Homo sapiens (Human) GN=EEF1A2 PE=1 SV=1	EEF1A2	sp|Q05639|EF1A2_HUMAN	23.33	EHALLAYTLGVK		69.59	12	135	146	R	Q
Elongation factor 1-alpha 2 OS=Homo sapiens (Human) GN=EEF1A2 PE=1 SV=1	EEF1A2	sp|Q05639|EF1A2_HUMAN	23.33	DMRQTVAVGVIK		36.98	12	428	439	R	N
Elongation factor 1-alpha 2 OS=Homo sapiens (Human) GN=EEF1A2 PE=1 SV=1	EEF1A2	sp|Q05639|EF1A2_HUMAN	23.33	YYITIIDAPGHR		67.14	12	85	96	K	D
Elongation factor 1-alpha 2 OS=Homo sapiens (Human) GN=EEF1A2 PE=1 SV=1	EEF1A2	sp|Q05639|EF1A2_HUMAN	23.33	THINIVVIGHVDSGK		100.71	15	6	20	K	S
Elongation factor 1-alpha 2 OS=Homo sapiens (Human) GN=EEF1A2 PE=1 SV=1	EEF1A2	sp|Q05639|EF1A2_HUMAN	23.33	SGDAAIVEMVPGKPMCVESFSQYPPLGR	Carbamidomethyl (C16)	34.51	28	396	423	K	F
Glutathione S-transferase Mu 3 OS=Homo sapiens (Human) GN=GSTM3 PE=1 SV=3	GSTM3	sp|P21266|GSTM3_HUMAN	24.89	IAAYLQSDQFCK	Carbamidomethyl (C11)	40.02	12	198	209	K	M
Glutathione S-transferase Mu 3 OS=Homo sapiens (Human) GN=GSTM3 PE=1 SV=3	GSTM3	sp|P21266|GSTM3_HUMAN	24.89	VDIIENQVMDFR		70.84	12	101	112	R	T
Glutathione S-transferase Mu 3 OS=Homo sapiens (Human) GN=GSTM3 PE=1 SV=3	GSTM3	sp|P21266|GSTM3_HUMAN	24.89	LLLEFTDTSYEEK		60.76	13	23	35	R	R
Glutathione S-transferase Mu 3 OS=Homo sapiens (Human) GN=GSTM3 PE=1 SV=3	GSTM3	sp|P21266|GSTM3_HUMAN	24.89	LLLEFTDTSYEEKR		81.75	14	23	36	R	Y
Glutathione S-transferase Mu 3 OS=Homo sapiens (Human) GN=GSTM3 PE=1 SV=3	GSTM3	sp|P21266|GSTM3_HUMAN	24.89	IRVDIIENQVMDFR		53.06	14	99	112	K	T
Glutathione S-transferase Mu 3 OS=Homo sapiens (Human) GN=GSTM3 PE=1 SV=3	GSTM3	sp|P21266|GSTM3_HUMAN	24.89	LTFVDFLTYDILDQNR		92.7	16	157	172	K	I
[truncated: 3,088 more rows]

## Sheet: BNC2_proteins
description	gene_name	accession	protein_set_score	coverage	MW	#peptides	#specific_peptides
Neuroblast differentiation-associated protein AHNAK OS=Homo sapiens (Human) GN=AHNAK PE=1 SV=2	AHNAK	sp|Q09666|AHNK_HUMAN	4126.24	37.44	629101	123	123
Desmoplakin OS=Homo sapiens (Human) GN=DSP PE=1 SV=3	DSP	sp|P15924|DESP_HUMAN	2406.23	28.04	331774	79	79
Myosin-9 OS=Homo sapiens (Human) GN=MYH9 PE=1 SV=4	MYH9	sp|P35579|MYH9_HUMAN	3671.42	43.78	226532	92	78
Microtubule-associated protein 4 OS=Homo sapiens (Human) GN=MAP4 PE=1 SV=3	MAP4	sp|P27816|MAP4_HUMAN	3531.72	61.02	121005	78	78
Prelamin-A/C OS=Homo sapiens (Human) GN=LMNA PE=1 SV=1	LMNA	sp|P02545|LMNA_HUMAN	2778.32	65.66	74139	70	68
Lamin-B1 OS=Homo sapiens (Human) GN=LMNB1 PE=1 SV=2	LMNB1	sp|P20700|LMNB1_HUMAN	2232.14	69.11	66408	62	58
Filamin-A OS=Homo sapiens (Human) GN=FLNA PE=1 SV=4	FLNA	sp|P21333|FLNA_HUMAN	1740.48	26.75	280739	57	51
Lamin-B2 OS=Homo sapiens (Human) GN=LMNB2 PE=1 SV=4	LMNB2	sp|Q03252|LMNB2_HUMAN	1612.31	58.55	69948	49	45
tRNA-splicing ligase RtcB homolog OS=Homo sapiens (Human) GN=RTCB PE=1 SV=1	RTCB	sp|Q9Y3I0|RTCB_HUMAN	1678.77	59.21	55210	39	39
Catenin alpha-1 OS=Homo sapiens (Human) GN=CTNNA1 PE=1 SV=1	CTNNA1	sp|P35221|CTNA1_HUMAN	1326.92	38.3	100071	37	35
Coatomer subunit alpha OS=Homo sapiens (Human) GN=COPA PE=1 SV=2	COPA	sp|P53621|COPA_HUMAN	1151.89	33.5	138346	35	35
Merlin OS=Homo sapiens (Human) GN=NF2 PE=1 SV=1	NF2	sp|P35240|MERL_HUMAN	1096.38	50.42	69690	35	35
Angiomotin-like protein 2 OS=Homo sapiens (Human) GN=AMOTL2 PE=1 SV=3	AMOTL2	sp|Q9Y2J4|AMOL2_HUMAN	1316.33	45.19	85764	33	32
Myosin-10 OS=Homo sapiens (Human) GN=MYH10 PE=1 SV=3	MYH10	sp|P35580|MYH10_HUMAN	1466.25	25.56	228999	46	31
Filamin-B OS=Homo sapiens (Human) GN=FLNB PE=1 SV=2	FLNB	sp|O75369|FLNB_HUMAN	1251.37	19.37	278164	37	31
Microtubule cross-linking factor 1 OS=Homo sapiens (Human) GN=MTCL1 PE=1 SV=5	MTCL1	sp|Q9Y4B5|MTCL1_HUMAN	1069.21	18.01	209526	31	31
Vimentin OS=Homo sapiens (Human) GN=VIM PE=1 SV=4	VIM	sp|P08670|VIME_HUMAN	1066.4	62.23	53652	33	31
Vinculin OS=Homo sapiens (Human) GN=VCL PE=1 SV=4	VCL	sp|P18206|VINC_HUMAN	736.88	30.78	123799	30	30
Heat shock cognate 71 kDa protein OS=Homo sapiens (Human) GN=HSPA8 PE=1 SV=1	HSPA8	sp|P11142|HSP7C_HUMAN	1146.75	49.54	70898	34	29
Talin-1 OS=Homo sapiens (Human) GN=TLN1 PE=1 SV=3	TLN1	sp|Q9Y490|TLN1_HUMAN	962.285	18.3	269767	28	28
Desmoglein-1 OS=Homo sapiens (Human) GN=DSG1 PE=1 SV=2	DSG1	sp|Q02413|DSG1_HUMAN	1115.55	31.84	113748	27	27
Multiple PDZ domain protein OS=Homo sapiens (Human) GN=MPDZ PE=1 SV=2	MPDZ	sp|O75970|MPDZ_HUMAN	829.093	15.51	221618	25	25
Fatty acid synthase OS=Homo sapiens (Human) GN=FASN PE=1 SV=3	FASN	sp|P49327|FAS_HUMAN	779.136	14.54	273427	25	25
ATP-dependent RNA helicase DDX1 OS=Homo sapiens (Human) GN=DDX1 PE=1 SV=2	DDX1	sp|Q92499|DDX1_HUMAN	767.872	36.22	82432	25	25
Tight junction protein ZO-1 OS=Homo sapiens (Human) GN=TJP1 PE=1 SV=3	TJP1	sp|Q07157|ZO1_HUMAN	757.649	19.97	195459	25	25
Junction plakoglobin OS=Homo sapiens (Human) GN=JUP PE=1 SV=3	JUP	sp|P14923|PLAK_HUMAN	817.699	33.29	81745	24	23
Elongation factor 2 OS=Homo sapiens (Human) GN=EEF2 PE=1 SV=4	EEF2	sp|P13639|EF2_HUMAN	720.795	30.54	95338	23	22
Collagen alpha-1(XII) chain OS=Homo sapiens (Human) GN=COL12A1 PE=1 SV=2	COL12A1	sp|Q99715|COCA1_HUMAN	539.813	8.95	333147	22	22
Clathrin heavy chain 1 OS=Homo sapiens (Human) GN=CLTC PE=1 SV=5	CLTC	sp|Q00610|CLH1_HUMAN	696.573	17.73	191615	21	21
AMP deaminase 2 OS=Homo sapiens (Human) GN=AMPD2 PE=1 SV=2	AMPD2	sp|Q01433|AMPD2_HUMAN	670.739	22.53	100688	20	20
Pyridoxal-dependent decarboxylase domain-containing protein 1 OS=Homo sapiens (Human) GN=PDXDC1 PE=1 SV=2	PDXDC1	sp|Q6P996|PDXD1_HUMAN	815.3	18.02	86707	19	19
Annexin A2 OS=Homo sapiens (Human) GN=ANXA2 PE=1 SV=2	ANXA2	sp|P07355|ANXA2_HUMAN	640.176	46.61	38604	19	19
Partitioning defective 3 homolog OS=Homo sapiens (Human) GN=PARD3 PE=1 SV=2	PARD3	sp|Q8TEW0|PARD3_HUMAN	418.813	14.31	151423	19	19
Catenin beta-1 OS=Homo sapiens (Human) GN=CTNNB1 PE=1 SV=1	CTNNB1	sp|P35222|CTNB1_HUMAN	740.647	29.71	85497	19	18
Inner nuclear membrane protein Man1 OS=Homo sapiens (Human) GN=LEMD3 PE=1 SV=2	LEMD3	sp|Q9Y2U8|MAN1_HUMAN	582.996	27.77	99997	18	18
Kin of IRRE-like protein 1 OS=Homo sapiens (Human) GN=KIRREL1 PE=1 SV=2	KIRREL1	sp|Q96J84|KIRR1_HUMAN	570.516	27.61	83536	18	18
Probable ATP-dependent RNA helicase DDX17 OS=Homo sapiens (Human) GN=DDX17 PE=1 SV=2	DDX17	sp|Q92841|DDX17_HUMAN	685.315	30.73	80272	23	17
Lamina-associated polypeptide 2, isoforms beta/gamma OS=Homo sapiens (Human) GN=TMPO PE=1 SV=2	TMPO	sp|P42167|LAP2B_HUMAN	1520.79	61.23	50670	29	16
Glyceraldehyde-3-phosphate dehydrogenase OS=Homo sapiens (Human) GN=GAPDH PE=1 SV=3	GAPDH	sp|P04406|G3P_HUMAN	779.788	41.49	36053	16	16
Plectin OS=Homo sapiens (Human) GN=PLEC PE=1 SV=3	PLEC	sp|Q15149|PLEC_HUMAN	662.989	6.04	531791	21	16
Heat shock protein HSP 90-beta OS=Homo sapiens (Human) GN=HSP90AB1 PE=1 SV=4	HSP90AB1	sp|P08238|HS90B_HUMAN	822.741	38.67	83264	22	15
Histone H4 OS=Homo sapiens (Human) GN=HIST1H4A PE=1 SV=2	HIST1H4A	sp|P62805|H4_HUMAN	568.828	61.17	11367	15	15
Filamin-C OS=Homo sapiens (Human) GN=FLNC PE=1 SV=3	FLNC	sp|Q14315|FLNC_HUMAN	559.965	9.72	291022	21	15
Plakophilin-4 OS=Homo sapiens (Human) GN=PKP4 PE=1 SV=2	PKP4	sp|Q99569|PKP4_HUMAN	511.707	17.53	131868	15	15
Integrator complex subunit 3 OS=Homo sapiens (Human) GN=INTS3 PE=1 SV=1	INTS3	sp|Q68E01|INT3_HUMAN	505.744	20.33	118070	15	15
Pyruvate kinase PKM OS=Homo sapiens (Human) GN=PKM PE=1 SV=4	PKM	sp|P14618|KPYM_HUMAN	480.944	30.89	57937	15	15
Vigilin OS=Homo sapiens (Human) GN=HDLBP PE=1 SV=2	HDLBP	sp|Q00341|VIGLN_HUMAN	406.13	15.46	141456	15	15
Alpha-actinin-1 OS=Homo sapiens (Human) GN=ACTN1 PE=1 SV=2	ACTN1	sp|P12814|ACTN1_HUMAN	810.558	28.36	103058	20	14
Pleckstrin homology domain-containing family A member 5 OS=Homo sapiens (Human) GN=PLEKHA5 PE=1 SV=1	PLEKHA5	sp|Q9HAU0|PKHA5_HUMAN	459.825	19	127464	14	14
182 kDa tankyrase-1-binding protein OS=Homo sapiens (Human) GN=TNKS1BP1 PE=1 SV=4	TNKS1BP1	sp|Q9C0C2|TB182_HUMAN	395.415	12.61	181796	14	14
Heterogeneous nuclear ribonucleoprotein A1 OS=Homo sapiens (Human) GN=HNRNPA1 PE=1 SV=5	HNRNPA1	sp|P09651|ROA1_HUMAN	545.188	37.37	38747	14	13
Heterogeneous nuclear ribonucleoproteins A2/B1 OS=Homo sapiens (Human) GN=HNRNPA2B1 PE=1 SV=2	HNRNPA2B1	sp|P22626|ROA2_HUMAN	484.766	40.23	37430	13	13
Cerebellar degeneration-related protein 2 OS=Homo sapiens (Human) GN=CDR2 PE=1 SV=2	CDR2	sp|Q01850|CDR2_HUMAN	386.027	33.48	51855	13	13
Alpha-actinin-4 OS=Homo sapiens (Human) GN=ACTN4 PE=1 SV=2	ACTN4	sp|O43707|ACTN4_HUMAN	610.019	27.44	104854	18	12
ATP-dependent RNA helicase DDX3X OS=Homo sapiens (Human) GN=DDX3X PE=1 SV=3	DDX3X	sp|O00571|DDX3X_HUMAN	463.466	20.85	73243	14	12
Afadin OS=Homo sapiens (Human) GN=AFDN PE=1 SV=3	AFDN	sp|P55196|AFAD_HUMAN	445.697	9.21	206804	12	12
Angiomotin OS=Homo sapiens (Human) GN=AMOT PE=1 SV=1	AMOT	sp|Q4VCS5|AMOT_HUMAN	404.356	18.08	118085	14	12
Catenin delta-1 OS=Homo sapiens (Human) GN=CTNND1 PE=1 SV=1	CTNND1	sp|O60716|CTND1_HUMAN	397.092	18.49	108170	12	12
Actin, cytoplasmic 1 OS=Homo sapiens (Human) GN=ACTB PE=1 SV=1	ACTB	sp|P60709|ACTB_HUMAN	1173.18	72.53	41737	35	11
ATP-dependent 6-phosphofructokinase, liver type OS=Homo sapiens (Human) GN=PFKL PE=1 SV=6	PFKL	sp|P17858|PFKAL_HUMAN	438.244	20.51	85018	12	11
Dynamin-1-like protein OS=Homo sapiens (Human) GN=DNM1L PE=1 SV=2	DNM1L	sp|O00429|DNM1L_HUMAN	431.471	21.2	81877	11	11
SUN domain-containing protein 2 OS=Homo sapiens (Human) GN=SUN2 PE=1 SV=3	SUN2	sp|Q9UH99|SUN2_HUMAN	400.193	25.52	80311	11	11
ATP-citrate synthase OS=Homo sapiens (Human) GN=ACLY PE=1 SV=3	ACLY	sp|P53396|ACLY_HUMAN	389.401	13.26	120839	11	11
RING finger protein 214 OS=Homo sapiens (Human) GN=RNF214 PE=1 SV=2	RNF214	sp|Q8ND24|RN214_HUMAN	387.622	16.36	77667	11	11
Cip1-interacting zinc finger protein OS=Homo sapiens (Human) GN=CIZ1 PE=1 SV=2	CIZ1	sp|Q9ULV3|CIZ1_HUMAN	337.851	20.82	100045	11	11
Cytoplasmic dynein 1 heavy chain 1 OS=Homo sapiens (Human) GN=DYNC1H1 PE=1 SV=5	DYNC1H1	sp|Q14204|DYHC1_HUMAN	315.014	3.49	532408	11	11
DNA-dependent protein kinase catalytic subunit OS=Homo sapiens (Human) GN=PRKDC PE=1 SV=3	PRKDC	sp|P78527|PRKDC_HUMAN	310.659	5.11	469089	11	11
Signal-induced proliferation-associated 1-like protein 3 OS=Homo sapiens (Human) GN=SIPA1L3 PE=1 SV=3	SIPA1L3	sp|O60292|SI1L3_HUMAN	292.183	7.24	194610	11	11
Transcription intermediary factor 1-beta OS=Homo sapiens (Human) GN=TRIM28 PE=1 SV=5	TRIM28	sp|Q13263|TIF1B_HUMAN	290.753	17.96	88550	11	11
60S ribosomal protein L6 OS=Homo sapiens (Human) GN=RPL6 PE=1 SV=3	RPL6	sp|Q02878|RL6_HUMAN	246.757	38.89	32728	11	11
Eukaryotic initiation factor 4A-I OS=Homo sapiens (Human) GN=EIF4A1 PE=1 SV=1	EIF4A1	sp|P60842|IF4A1_HUMAN	503.277	46.55	46154	17	10
Ribonucleoside-diphosphate reductase large subunit OS=Homo sapiens (Human) GN=RRM1 PE=1 SV=1	RRM1	sp|P23921|RIR1_HUMAN	429.353	16.04	90070	10	10
Elongation factor 1-alpha 1 OS=Homo sapiens (Human) GN=EEF1A1 PE=1 SV=1	EEF1A1	sp|P68104|EF1A1_HUMAN	425.971	28.57	50141	10	10
Probable ATP-dependent RNA helicase DDX5 OS=Homo sapiens (Human) GN=DDX5 PE=1 SV=1	DDX5	sp|P17844|DDX5_HUMAN	405.417	21.66	69148	16	10
Alpha-enolase OS=Homo sapiens (Human) GN=ENO1 PE=1 SV=2	ENO1	sp|P06733|ENOA_HUMAN	395.342	36.41	47169	11	10
Developmentally-regulated GTP-binding protein 1 OS=Homo sapiens (Human) GN=DRG1 PE=1 SV=1	DRG1	sp|Q9Y295|DRG1_HUMAN	361.598	25.34	40542	10	10
Multifunctional protein ADE2 OS=Homo sapiens (Human) GN=PAICS PE=1 SV=3	PAICS	sp|P22234|PUR6_HUMAN	357.871	29.18	47079	10	10
WD repeat-containing protein 1 OS=Homo sapiens (Human) GN=WDR1 PE=1 SV=4	WDR1	sp|O75083|WDR1_HUMAN	332.021	25.74	66194	10	10
Heterogeneous nuclear ribonucleoprotein M OS=Homo sapiens (Human) GN=HNRNPM PE=1 SV=3	HNRNPM	sp|P52272|HNRPM_HUMAN	323.42	15.48	48770	10	10
Flap endonuclease 1 OS=Homo sapiens (Human) GN=FEN1 PE=1 SV=1	FEN1	sp|P39748|FEN1_HUMAN	313.953	26.32	42593	10	10
U5 small nuclear ribonucleoprotein 200 kDa helicase OS=Homo sapiens (Human) GN=SNRNP200 PE=1 SV=2	SNRNP200	sp|O75643|U520_HUMAN	302.858	8.61	244508	10	10
Aspartate--tRNA ligase, cytoplasmic OS=Homo sapiens (Human) GN=DARS PE=1 SV=2	DARS	sp|P14868|SYDC_HUMAN	290.297	28.54	57136	10	10
60S ribosomal protein L4 OS=Homo sapiens (Human) GN=RPL4 PE=1 SV=5	RPL4	sp|P36578|RL4_HUMAN	288.339	20.61	47697	10	10
Tight junction protein ZO-2 OS=Homo sapiens (Human) GN=TJP2 PE=1 SV=2	TJP2	sp|Q9UDY2|ZO2_HUMAN	259.02	11.01	133958	10	10
Endoplasmic reticulum chaperone BiP OS=Homo sapiens (Human) GN=HSPA5 PE=1 SV=2	HSPA5	sp|P11021|BIP_HUMAN	450.056	21.71	72333	11	9
Moesin OS=Homo sapiens (Human) GN=MSN PE=1 SV=3	MSN	sp|P26038|MOES_HUMAN	318.068	21.66	67820	11	9
Plakophilin-1 OS=Homo sapiens (Human) GN=PKP1 PE=1 SV=2	PKP1	sp|Q13835|PKP1_HUMAN	311.797	15.53	82861	9	9
Ribosome-binding protein 1 OS=Homo sapiens (Human) GN=RRBP1 PE=1 SV=5	RRBP1	sp|Q9P2E9|RRBP1_HUMAN	284.5	8.51	152456	9	9
Partitioning defective 3 homolog B OS=Homo sapiens (Human) GN=PARD3B PE=1 SV=2	PARD3B	sp|Q8TEW8|PAR3L_HUMAN	258.249	7.88	132494	9	9
Polyadenylate-binding protein 1 OS=Homo sapiens (Human) GN=PABPC1 PE=1 SV=2	PABPC1	sp|P11940|PABP1_HUMAN	247.831	16.67	70671	9	9
Zinc finger protein basonuclin-2 OS=Homo sapiens (Human) GN=BNC2 PE=1 SV=1	BNC2	sp|Q6ZN30|BNC2_HUMAN	244.037	10.65	122330	11	9
Eukaryotic translation initiation factor 3 subunit A OS=Homo sapiens (Human) GN=EIF3A PE=1 SV=1	EIF3A	sp|Q14152|EIF3A_HUMAN	240.338	8.76	166569	9	9
40S ribosomal protein S9 OS=Homo sapiens (Human) GN=RPS9 PE=1 SV=3	RPS9	sp|P46781|RS9_HUMAN	173.53	33.51	22591	9	9
40S ribosomal protein S3 OS=Homo sapiens (Human) GN=RPS3 PE=1 SV=2	RPS3	sp|P23396|RS3_HUMAN	173.38	32.1	26688	9	9
Rab GDP dissociation inhibitor beta OS=Homo sapiens (Human) GN=GDI2 PE=1 SV=2	GDI2	sp|P50395|GDIB_HUMAN	372.251	22.25	50663	8	8
Coatomer subunit beta OS=Homo sapiens (Human) GN=COPB1 PE=1 SV=3	COPB1	sp|P53618|COPB_HUMAN	364.188	15.32	107142	8	8
Apoptosis-stimulating of p53 protein 2 OS=Homo sapiens (Human) GN=TP53BP2 PE=1 SV=2	TP53BP2	sp|Q13625|ASPP2_HUMAN	337.43	8.33	125616	8	8
Far upstream element-binding protein 2 OS=Homo sapiens (Human) GN=KHSRP PE=1 SV=4	KHSRP	sp|Q92945|FUBP2_HUMAN	314.494	16.74	73115	8	8
RNA transcription, translation and transport factor protein OS=Homo sapiens (Human) GN=RTRAF PE=1 SV=1	RTRAF	sp|Q9Y224|RTRAF_HUMAN	306.237	32.79	28068	8	8
Filaggrin OS=Homo sapiens (Human) GN=FLG PE=1 SV=3	FLG	sp|P20930|FILA_HUMAN	286.863	1.33	435170	8	8
ATP-dependent RNA helicase A OS=Homo sapiens (Human) GN=DHX9 PE=1 SV=4	DHX9	sp|Q08211|DHX9_HUMAN	285.264	8.11	140958	8	8
60S ribosomal protein L7 OS=Homo sapiens (Human) GN=RPL7 PE=1 SV=1	RPL7	sp|P18124|RL7_HUMAN	240.293	31.85	29226	8	8
Poly [ADP-ribose] polymerase 1 OS=Homo sapiens (Human) GN=PARP1 PE=1 SV=4	PARP1	sp|P09874|PARP1_HUMAN	239.268	10.55	113084	8	8
Zinc finger CCCH domain-containing protein 7B OS=Homo sapiens (Human) GN=ZC3H7B PE=1 SV=1	ZC3H7B	sp|Q9UGR2|Z3H7B_HUMAN	217.871	12.19	111578	8	8
Nuclear receptor corepressor 2 OS=Homo sapiens (Human) GN=NCOR2 PE=1 SV=3	NCOR2	sp|Q9Y618|NCOR2_HUMAN	195.216	4.18	273657	8	8
Serrate RNA effector molecule homolog OS=Homo sapiens (Human) GN=SRRT PE=1 SV=1	SRRT	sp|Q9BXP5|SRRT_HUMAN	193.175	10.39	100666	8	8
Procollagen galactosyltransferase 1 OS=Homo sapiens (Human) GN=COLGALT1 PE=1 SV=1	COLGALT1	sp|Q8NBJ5|GT251_HUMAN	181.082	13.83	71636	8	8
Striatin-3 OS=Homo sapiens (Human) GN=STRN3 PE=1 SV=3	STRN3	sp|Q13033|STRN3_HUMAN	170.529	16.44	87209	8	8
Hornerin OS=Homo sapiens (Human) GN=HRNR PE=1 SV=2	HRNR	sp|Q86YZ3|HORN_HUMAN	333.437	9.54	282390	7	7
X-ray repair cross-complementing protein 5 OS=Homo sapiens (Human) GN=XRCC5 PE=1 SV=3	XRCC5	sp|P13010|XRCC5_HUMAN	310.871	15.03	82705	7	7
Peroxiredoxin-5, mitochondrial OS=Homo sapiens (Human) GN=PRDX5 PE=1 SV=4	PRDX5	sp|P30044|PRDX5_HUMAN	308.092	32.71	22086	7	7
Heterogeneous nuclear ribonucleoprotein K OS=Homo sapiens (Human) GN=HNRNPK PE=1 SV=1	HNRNPK	sp|P61978|HNRPK_HUMAN	300.136	19.44	50976	7	7
Heterogeneous nuclear ribonucleoprotein L OS=Homo sapiens (Human) GN=HNRNPL PE=1 SV=2	HNRNPL	sp|P14866|HNRPL_HUMAN	261.78	20.88	64133	7	7
Heterogeneous nuclear ribonucleoprotein A3 OS=Homo sapiens (Human) GN=HNRNPA3 PE=1 SV=2	HNRNPA3	sp|P51991|ROA3_HUMAN	260.24	18.52	39595	8	7
Peptidyl-prolyl cis-trans isomerase A OS=Homo sapiens (Human) GN=PPIA PE=1 SV=2	PPIA	sp|P62937|PPIA_HUMAN	259.833	43.03	18012	7	7
Myosin light polypeptide 6 OS=Homo sapiens (Human) GN=MYL6 PE=1 SV=2	MYL6	sp|P60660|MYL6_HUMAN	254.847	49.01	16930	7	7
Structural maintenance of chromosomes flexible hinge domain-containing protein 1 OS=Homo sapiens (Human) GN=SMCHD1 PE=1 SV=2	SMCHD1	sp|A6NHR9|SMHD1_HUMAN	248.226	5.99	226374	7	7
LIM and SH3 domain protein 1 OS=Homo sapiens (Human) GN=LASP1 PE=1 SV=2	LASP1	sp|Q14847|LASP1_HUMAN	234.485	27.2	29717	7	7
Nucleolin OS=Homo sapiens (Human) GN=NCL PE=1 SV=3	NCL	sp|P19338|NUCL_HUMAN	229.313	7.75	76614	7	7
Annexin A1 OS=Homo sapiens (Human) GN=ANXA1 PE=1 SV=2	ANXA1	sp|P04083|ANXA1_HUMAN	226.951	28.61	38714	7	7
Zyxin OS=Homo sapiens (Human) GN=ZYX PE=1 SV=1	ZYX	sp|Q15942|ZYX_HUMAN	224.367	21.85	61277	7	7
Eukaryotic translation initiation factor 3 subunit I OS=Homo sapiens (Human) GN=EIF3I PE=1 SV=1	EIF3I	sp|Q13347|EIF3I_HUMAN	221.629	36	36502	7	7
Rabankyrin-5 OS=Homo sapiens (Human) GN=ANKFY1 PE=1 SV=2	ANKFY1	sp|Q9P2R3|ANFY1_HUMAN	221.274	7.87	128399	7	7
60S ribosomal protein L15 OS=Homo sapiens (Human) GN=RPL15 PE=1 SV=2	RPL15	sp|P61313|RL15_HUMAN	220.784	30.39	24146	7	7
Myosin phosphatase Rho-interacting protein OS=Homo sapiens (Human) GN=MPRIP PE=1 SV=3	MPRIP	sp|Q6WCQ1|MPRIP_HUMAN	220.337	8.88	116533	7	7
ELKS/Rab6-interacting/CAST family member 1 OS=Homo sapiens (Human) GN=ERC1 PE=1 SV=1	ERC1	sp|Q8IUD2|RB6I2_HUMAN	218.242	5.91	128086	7	7
Erbin OS=Homo sapiens (Human) GN=ERBIN PE=1 SV=2	ERBIN	sp|Q96RT1|ERBIN_HUMAN	215.791	7.93	158298	7	7
Heterogeneous nuclear ribonucleoprotein U OS=Homo sapiens (Human) GN=HNRNPU PE=1 SV=6	HNRNPU	sp|Q00839|HNRPU_HUMAN	205.272	9.94	90584	7	7
Adenosylhomocysteinase OS=Homo sapiens (Human) GN=AHCY PE=1 SV=4	AHCY	sp|P23526|SAHH_HUMAN	203.473	21.06	47716	7	7
Staphylococcal nuclease domain-containing protein 1 OS=Homo sapiens (Human) GN=SND1 PE=1 SV=1	SND1	sp|Q7KZF4|SND1_HUMAN	191.535	9.56	101997	7	7
Membrane-associated guanylate kinase, WW and PDZ domain-containing protein 1 OS=Homo sapiens (Human) GN=MAGI1 PE=1 SV=3	MAGI1	sp|Q96QZ7|MAGI1_HUMAN	189.373	6.77	164581	7	7
AP-3 complex subunit beta-1 OS=Homo sapiens (Human) GN=AP3B1 PE=1 SV=3	AP3B1	sp|O00203|AP3B1_HUMAN	189.034	7.04	121320	7	7
Serine/threonine-protein kinase MRCK beta OS=Homo sapiens (Human) GN=CDC42BPB PE=1 SV=2	CDC42BPB	sp|Q9Y5S2|MRCKB_HUMAN	160.273	6.78	194315	7	7
Endoplasmic reticulum resident protein 44 OS=Homo sapiens (Human) GN=ERP44 PE=1 SV=1	ERP44	sp|Q9BS26|ERP44_HUMAN	147.085	24.14	46971	7	7
Histone H3.2 OS=Homo sapiens (Human) GN=HIST2H3A PE=1 SV=3	HIST2H3A	sp|Q71DI3|H32_HUMAN	141.758	50.74	15388	7	7
Tubulin alpha-1B chain OS=Homo sapiens (Human) GN=TUBA1B PE=1 SV=1	TUBA1B	sp|P68363|TBA1B_HUMAN	622	41.24	66039	15	6
Heat shock protein HSP 90-alpha OS=Homo sapiens (Human) GN=HSP90AA1 PE=1 SV=5	HSP90AA1	sp|P07900|HS90A_HUMAN	476.849	19.95	84660	12	6
Histone H1.4 OS=Homo sapiens (Human) GN=HIST1H1E PE=1 SV=2	HIST1H1E	sp|P10412|H14_HUMAN	322.918	17.35	21865	6	6
Splicing factor, proline- and glutamine-rich OS=Homo sapiens (Human) GN=SFPQ PE=1 SV=2	SFPQ	sp|P23246|SFPQ_HUMAN	306.818	11.17	76149	7	6
14-3-3 protein epsilon OS=Homo sapiens (Human) GN=YWHAE PE=1 SV=1	YWHAE	sp|P62258|1433E_HUMAN	295.74	36.08	29174	8	6
Desmocollin-1 OS=Homo sapiens (Human) GN=DSC1 PE=1 SV=2	DSC1	sp|Q08554|DSC1_HUMAN	278.214	9.84	99987	6	6
Transketolase OS=Homo sapiens (Human) GN=TKT PE=1 SV=3	TKT	sp|P29401|TKT_HUMAN	272.711	13.16	67878	6	6
Nuclear receptor coactivator 5 OS=Homo sapiens (Human) GN=NCOA5 PE=1 SV=2	NCOA5	sp|Q9HCD5|NCOA5_HUMAN	261.324	16.06	65536	6	6
FACT complex subunit SPT16 OS=Homo sapiens (Human) GN=SUPT16H PE=1 SV=1	SUPT16H	sp|Q9Y5B9|SP16H_HUMAN	258.829	7.26	119914	6	6
Angiomotin-like protein 1 OS=Homo sapiens (Human) GN=AMOTL1 PE=1 SV=1	AMOTL1	sp|Q8IY63|AMOL1_HUMAN	238.238	11.61	106574	9	6
Centromere protein C OS=Homo sapiens (Human) GN=CENPC PE=1 SV=2	CENPC	sp|Q03188|CENPC_HUMAN	229.592	9.33	106834	6	6
Fructose-bisphosphate aldolase A OS=Homo sapiens (Human) GN=ALDOA PE=1 SV=2	ALDOA	sp|P04075|ALDOA_HUMAN	223.726	17.86	39420	6	6
40S ribosomal protein S8 OS=Homo sapiens (Human) GN=RPS8 PE=1 SV=2	RPS8	sp|P62241|RS8_HUMAN	222.281	27.4	24205	6	6
RNA-binding motif protein, X chromosome OS=Homo sapiens (Human) GN=RBMX PE=1 SV=3	RBMX	sp|P38159|RBMX_HUMAN	199.397	18.93	42332	6	6
Serpin B12 OS=Homo sapiens (Human) GN=SERPINB12 PE=1 SV=1	SERPINB12	sp|Q96P63|SPB12_HUMAN	199.312	21.48	46276	6	6
Metastasis-associated protein MTA2 OS=Homo sapiens (Human) GN=MTA2 PE=1 SV=1	MTA2	sp|O94776|MTA2_HUMAN	190.167	12.57	75023	7	6
PDZ and LIM domain protein 7 OS=Homo sapiens (Human) GN=PDLIM7 PE=1 SV=1	PDLIM7	sp|Q9NR12|PDLI7_HUMAN	189.37	19.26	49845	6	6
60S ribosomal protein L7a OS=Homo sapiens (Human) GN=RPL7A PE=1 SV=2	RPL7A	sp|P62424|RL7A_HUMAN	185.196	26.69	29996	6	6
Eukaryotic translation initiation factor 3 subunit C-like protein OS=Homo sapiens (Human) GN=EIF3CL PE=3 SV=1	EIF3CL	sp|B5ME19|EIFCL_HUMAN	181.376	8.42	105473	6	6
Heterogeneous nuclear ribonucleoproteins C1/C2 OS=Homo sapiens (Human) GN=HNRNPC PE=1 SV=4	HNRNPC	sp|P07910|HNRPC_HUMAN	174.398	18.95	33670	6	6
Exportin-2 OS=Homo sapiens (Human) GN=CSE1L PE=1 SV=3	CSE1L	sp|P55060|XPO2_HUMAN	171.855	7	110417	6	6
C2 domain-containing protein 5 OS=Homo sapiens (Human) GN=C2CD5 PE=1 SV=1	C2CD5	sp|Q86YS7|C2CD5_HUMAN	165.845	8.8	110447	6	6
Multifunctional procollagen lysine hydroxylase and glycosyltransferase LH3 OS=Homo sapiens (Human) GN=PLOD3 PE=1 SV=1	PLOD3	sp|O60568|PLOD3_HUMAN	152.58	9.76	84785	6	6
ATPase family AAA domain-containing protein 2 OS=Homo sapiens (Human) GN=ATAD2 PE=1 SV=1	ATAD2	sp|Q6PL18|ATAD2_HUMAN	149.879	5.4	158554	6	6
Pyruvate carboxylase, mitochondrial OS=Homo sapiens (Human) GN=PC PE=1 SV=2	PC	sp|P11498|PYC_HUMAN	146.416	6.45	129634	6	6
Structural maintenance of chromosomes protein 1A OS=Homo sapiens (Human) GN=SMC1A PE=1 SV=2	SMC1A	sp|Q14683|SMC1A_HUMAN	145.986	5.03	143233	6	6
Lipoma-preferred partner OS=Homo sapiens (Human) GN=LPP PE=1 SV=1	LPP	sp|Q93052|LPP_HUMAN	140.466	12.09	65746	6	6
Caldesmon OS=Homo sapiens (Human) GN=CALD1 PE=1 SV=3	CALD1	sp|Q05682|CALD1_HUMAN	126.264	12.23	93231	6	6
Dolichyl-diphosphooligosaccharide--protein glycosyltransferase subunit 1 OS=Homo sapiens (Human) GN=RPN1 PE=1 SV=1	RPN1	sp|P04843|RPN1_HUMAN	123.722	13.01	68569	6	6
Nuclear pore complex protein Nup155 OS=Homo sapiens (Human) GN=NUP155 PE=1 SV=1	NUP155	sp|O75694|NU155_HUMAN	111.79	5.97	155199	6	6
Spliceosome RNA helicase DDX39B OS=Homo sapiens (Human) GN=DDX39B PE=1 SV=1	DDX39B	sp|Q13838|DX39B_HUMAN	82.379	15.65	48991	6	6
DNA replication licensing factor MCM7 OS=Homo sapiens (Human) GN=MCM7 PE=1 SV=4	MCM7	sp|P33993|MCM7_HUMAN	66.733	9.74	81308	6	6
Tubulin beta chain OS=Homo sapiens (Human) GN=TUBB PE=1 SV=2	TUBB	sp|P07437|TBB5_HUMAN	842.616	51.8	49671	22	5
14-3-3 protein zeta/delta OS=Homo sapiens (Human) GN=YWHAZ PE=1 SV=1	YWHAZ	sp|P63104|1433Z_HUMAN	374.258	28.57	27745	7	5
Heat shock 70 kDa protein 1A OS=Homo sapiens (Human) GN=HSPA1A PE=1 SV=1	HSPA1A	sp|P0DMV8|HS71A_HUMAN	287.663	20.9	70052	11	5
Serpin H1 OS=Homo sapiens (Human) GN=SERPINH1 PE=1 SV=2	SERPINH1	sp|P50454|SERPH_HUMAN	236.196	18.18	46441	5	5
Eukaryotic translation initiation factor 5A-1 OS=Homo sapiens (Human) GN=EIF5A PE=1 SV=2	EIF5A	sp|P63241|IF5A1_HUMAN	230.141	47.4	16832	5	5
Peroxiredoxin-4 OS=Homo sapiens (Human) GN=PRDX4 PE=1 SV=1	PRDX4	sp|Q13162|PRDX4_HUMAN	227.069	26.57	30540	7	5
eIF-2-alpha kinase activator GCN1 OS=Homo sapiens (Human) GN=GCN1 PE=1 SV=6	GCN1	sp|Q92616|GCN1_HUMAN	215.088	3.11	292758	5	5
Ezrin OS=Homo sapiens (Human) GN=EZR PE=1 SV=4	EZR	sp|P15311|EZRI_HUMAN	208.95	12.63	69413	7	5
Cytoskeleton-associated protein 4 OS=Homo sapiens (Human) GN=CKAP4 PE=1 SV=2	CKAP4	sp|Q07065|CKAP4_HUMAN	197.618	14.29	66022	5	5
Pre-mRNA-processing-splicing factor 8 OS=Homo sapiens (Human) GN=PRPF8 PE=1 SV=2	PRPF8	sp|Q6P2Q9|PRP8_HUMAN	191.31	3.25	273600	5	5
Alanine--tRNA ligase, cytoplasmic OS=Homo sapiens (Human) GN=AARS PE=1 SV=2	AARS	sp|P49588|SYAC_HUMAN	185.59	8.78	106810	5	5
PDZ and LIM domain protein 1 OS=Homo sapiens (Human) GN=PDLIM1 PE=1 SV=4	PDLIM1	sp|O00151|PDLI1_HUMAN	180.333	15.2	36072	5	5
Non-POU domain-containing octamer-binding protein OS=Homo sapiens (Human) GN=NONO PE=1 SV=4	NONO	sp|Q15233|NONO_HUMAN	174.675	13.8	54232	6	5
Calponin-2 OS=Homo sapiens (Human) GN=CNN2 PE=1 SV=4	CNN2	sp|Q99439|CNN2_HUMAN	174.102	18.45	33697	6	5
Stomatin-like protein 2, mitochondrial OS=Homo sapiens (Human) GN=STOML2 PE=1 SV=1	STOML2	sp|Q9UJZ1|STML2_HUMAN	171.002	21.63	38534	5	5
Bifunctional glutamate/proline--tRNA ligase OS=Homo sapiens (Human) GN=EPRS PE=1 SV=5	EPRS	sp|P07814|SYEP_HUMAN	165.159	5.42	170591	5	5
Histone H1.5 OS=Homo sapiens (Human) GN=HIST1H1B PE=1 SV=3	HIST1H1B	sp|P16401|H15_HUMAN	165.006	16.81	22580	5	5
Collagen alpha-1(XVIII) chain OS=Homo sapiens (Human) GN=COL18A1 PE=1 SV=5	COL18A1	sp|P39060|COIA1_HUMAN	162.392	3.82	178188	5	5
E3 ubiquitin-protein ligase UBR2 OS=Homo sapiens (Human) GN=UBR2 PE=1 SV=1	UBR2	sp|Q8IWV8|UBR2_HUMAN	159.576	4.22	200538	5	5
ELAV-like protein 1 OS=Homo sapiens (Human) GN=ELAVL1 PE=1 SV=2	ELAVL1	sp|Q15717|ELAV1_HUMAN	157.536	18.71	36092	5	5
Galectin-7 OS=Homo sapiens (Human) GN=LGALS7 PE=1 SV=2	LGALS7	sp|P47929|LEG7_HUMAN	156.463	49.26	15075	5	5
Protein-L-isoaspartate(D-aspartate) O-methyltransferase OS=Homo sapiens (Human) GN=PCMT1 PE=1 SV=4	PCMT1	sp|P22061|PIMT_HUMAN	155.275	23.35	24636	5	5
FERM domain-containing protein 6 OS=Homo sapiens (Human) GN=FRMD6 PE=1 SV=1	FRMD6	sp|Q96NE9|FRMD6_HUMAN	153.356	11.41	72044	5	5
Pre-mRNA-splicing factor ATP-dependent RNA helicase DHX15 OS=Homo sapiens (Human) GN=DHX15 PE=1 SV=2	DHX15	sp|O43143|DHX15_HUMAN	152.524	9.69	90933	6	5
Pre-mRNA-processing factor 19 OS=Homo sapiens (Human) GN=PRPF19 PE=1 SV=1	PRPF19	sp|Q9UMS4|PRP19_HUMAN	152.384	11.71	55181	5	5
Transcriptional coactivator YAP1 OS=Homo sapiens (Human) GN=YAP1 PE=1 SV=2	YAP1	sp|P46937|YAP1_HUMAN	151.879	15.28	54462	5	5
RNA-binding protein 4 OS=Homo sapiens (Human) GN=RBM4 PE=1 SV=1	RBM4	sp|Q9BWF3|RBM4_HUMAN	145.107	17.86	40314	5	5
Proliferation-associated protein 2G4 OS=Homo sapiens (Human) GN=PA2G4 PE=1 SV=3	PA2G4	sp|Q9UQ80|PA2G4_HUMAN	141.335	18.78	43787	5	5
Emerin OS=Homo sapiens (Human) GN=EMD PE=1 SV=1	EMD	sp|P50402|EMD_HUMAN	140.643	26.38	28994	5	5
Erythrocyte band 7 integral membrane protein OS=Homo sapiens (Human) GN=STOM PE=1 SV=3	STOM	sp|P27105|STOM_HUMAN	140.558	22.22	31731	5	5
[truncated: 694 more rows]

## Sheet: BNC2_peptides
description	gene_name	accession	coverage	sequence	modifications	psm_score	peptide_length	start	end	residue_before	residue_after
[truncated: 4,674 more rows]
