# Supplementary material for: Functional genomics uncovers the transcription factor BNC2 as required for myofibroblastic activation in fibrosis
Source: Nat Commun. 2022 Sep 10;13:5324. doi: 10.1038/s41467-022-33063-9 (PMC9464213; doi:10.1038/s41467-022-33063-9)
Supplement: Supplementary file 10 — Supplementary Data 7 [file 41467_2022_33063_MOESM10_ESM.xls]

## Sheet: BNC2_MACS2_LX2_ext200_noENCODEb
chr1	6602711	6603043
chr1	6603308	6603608
chr1	7471488	7471947
chr1	10528450	10529076
chr1	11909591	11909931
chr1	14995986	14996739
chr1	16144809	16145920
chr1	16513524	16514433
chr1	16740077	16741009
chr1	16896069	16896574
chr1	17168156	17168736
chr1	19596624	19597032
chr1	21324399	21325193
chr1	21451293	21451657
chr1	21764594	21765354
chr1	21930926	21931613
chr1	22250439	22251260
chr1	22832126	22832480
chr1	23019147	23019625
chr1	24266209	24266825
chr1	24294680	24295068
chr1	29063633	29063950
chr1	31170527	31170883
chr1	31397355	31397932
chr1	31431637	31432198
chr1	31755362	31755662
chr1	32702854	32703524
chr1	36350589	36351998
chr1	36352425	36352958
chr1	39239375	39239675
chr1	40161612	40161968
chr1	40257946	40258520
chr1	41382206	41382506
chr1	41498734	41499076
chr1	41662398	41662782
chr1	41955413	41955726
chr1	42923900	42924647
chr1	43206999	43207421
chr1	43834471	43835255
chr1	44730790	44731168
chr1	44807425	44807766
chr1	45686867	45687490
chr1	45871980	45872661
chr1	47333799	47334189
chr1	47437055	47438071
chr1	52726663	52727006
chr1	53146216	53146703
chr1	53838221	53838855
chr1	54860795	54861498
chr1	63367488	63368207
chr1	63920518	63921124
chr1	64897929	64898713
chr1	65820637	65820941
chr1	67054027	67054633
chr1	72281532	72281856
chr1	77683090	77683498
chr1	78831648	78832152
chr1	84307592	84307921
chr1	85297867	85298435
chr1	85576389	85576722
chr1	85576902	85577437
chr1	85584389	85585081
chr1	85606906	85607664
chr1	89041209	89041557
chr1	91650739	91651097
chr1	93847205	93847915
chr1	94622708	94623199
chr1	94746748	94747546
chr1	98323559	98323887
chr1	100596969	100597461
chr1	108502932	108503682
chr1	108830374	108830869
chr1	115168799	115169099
chr1	115426198	115426498
chr1	119452942	119453257
chr1	120850548	120851034
chr1	144826868	144827576
chr1	149390281	149390791
chr1	149832755	149833201
chr1	149860979	149861351
chr1	152048026	152048402
chr1	153608801	153609438
chr1	156767090	156767730
chr1	162538896	162539200
chr1	172322406	172322724
chr1	184161335	184161660
chr1	201489189	201489618
chr1	201538768	201539068
chr1	210598076	210598769
chr1	212667481	212667927
chr1	218498318	218499077
chr1	218660414	218661034
chr1	227357481	227357787
chr1	230104451	230105246
chr1	234980655	234981259
chr1	235067479	235068265
chr1	241423858	241424316
chr1	241482639	241483268
chr1	244104201	244104517
chr1	248838504	248839051
chr10	6275095	6275431
chr10	6749203	6749666
chr10	13865957	13866651
chr10	13882050	13882703
chr10	13949839	13950528
chr10	14397104	14397606
chr10	17504647	17505045
chr10	18556611	18556971
chr10	18559177	18559657
chr10	18561684	18562074
chr10	18567069	18567384
chr10	18569940	18570253
chr10	21497041	21497503
chr10	22816601	22817209
chr10	29318481	29318843
chr10	29658954	29659535
chr10	29659687	29660000
chr10	29735465	29736227
chr10	43648615	43648958
chr10	46524533	46524872
chr10	46524981	46525538
chr10	47402593	47403261
chr10	48606488	48607459
chr10	49177245	49177846
chr10	49272560	49273079
chr10	50576072	50576796
chr10	73906637	73907133
chr10	73909340	73909792
chr10	77392989	77393289
chr10	77416401	77416783
chr10	77524378	77524712
chr10	77531838	77532415
chr10	78303045	78303483
chr10	78972534	78973663
chr10	90921111	90921844
chr10	90930696	90931576
chr10	93458650	93458950
chr10	98323175	98323517
chr10	103273074	103273492
chr10	110459961	110460457
chr10	113073779	113074223
chr10	113679492	113679992
chr10	119023069	119023776
chr10	119253823	119254385
chr10	119305879	119306368
chr10	124791613	124792075
chr10	126063531	126063905
chr10	126398014	126398374
chr10	133293167	133293809
chr11	835064	835462
chr11	3378773	3379116
chr11	9364267	9364613
chr11	9758298	9759130
chr11	9905963	9906512
chr11	10302784	10303318
chr11	10307850	10308150
chr11	11841605	11842085
chr11	12183087	12183742
chr11	12200690	12201252
chr11	12377490	12378072
chr11	19374117	19374486
chr11	19714900	19715420
chr11	33690495	33691057
chr11	44301013	44301603
chr11	56645009	56645372
chr11	57349480	57349813
chr11	57427186	57427496
chr11	57668141	57668497
chr11	59142709	59143094
chr11	59565989	59566398
chr11	60285491	60285890
chr11	61695838	61696284
chr11	62553218	62554209
chr11	62841287	62841910
chr11	64317836	64318588
chr11	65382661	65382997
chr11	65422485	65423102
chr11	65489021	65489637
chr11	65569940	65570657
chr11	65706231	65706582
chr11	65720439	65720817
chr11	65858457	65858757
chr11	65903075	65903566
chr11	65915713	65916156
chr11	66015212	66016004
chr11	66336202	66336992
chr11	66856637	66856971
chr11	67354441	67354768
chr11	67373853	67374587
chr11	68010044	68011155
chr11	68013218	68013523
chr11	68014492	68015082
chr11	69122609	69123287
chr11	69297180	69297896
chr11	69301371	69302327
chr11	69321439	69322328
chr11	69449233	69450255
chr11	69497009	69497598
chr11	69867549	69868154
chr11	69900403	69900978
chr11	69949461	69949852
chr11	70012077	70012382
chr11	71287088	71287681
chr11	71299057	71299401
chr11	71299504	71299921
chr11	72434314	72434903
chr11	73321961	73322330
chr11	73983227	73983747
chr11	78188469	78188967
chr11	78416570	78416942
chr11	80886734	80887145
chr11	82473448	82473748
chr11	83193871	83194631
chr11	83286124	83286424
chr11	86173986	86174337
chr11	86719659	86720137
chr11	86735587	86736042
chr11	86743592	86744244
chr11	90057933	90058241
chr11	91727486	91727794
chr11	101442017	101442338
chr11	102346637	102346998
chr11	102731081	102731381
chr11	103529215	103529764
chr11	110357027	110357950
chr11	113190093	113190477
chr11	117072577	117072929
chr11	126064869	126065445
chr11	128336524	128336875
chr11	128497059	128497447
chr12	2891057	2891566
chr12	3206032	3206447
chr12	3315263	3315674
chr12	6093033	6093594
chr12	6764088	6764628
chr12	6852179	6852557
chr12	10634213	10634971
chr12	12357042	12357359
chr12	17146743	17147221
chr12	18382962	18383807
chr12	26114368	26114742
chr12	26274653	26274991
chr12	26832258	26833560
chr12	28262721	28263099
chr12	28569623	28570341
chr12	30795284	30795631
chr12	30795939	30796557
chr12	32694786	32695086
chr12	40756118	40756532
chr12	44188523	44188857
chr12	45989790	45990460
chr12	46220288	46220692
chr12	46359223	46359627
chr12	46523968	46524562
chr12	46773867	46774515
chr12	49580568	49581073
chr12	49869299	49869629
chr12	50247068	50247392
chr12	52186137	52186894
chr12	52871186	52871671
chr12	52927040	52927777
chr12	52980702	52981239
chr12	53501272	53501859
chr12	54411146	54411446
chr12	54411524	54411860
chr12	54428796	54429167
chr12	56836135	56836717
chr12	57088369	57089030
chr12	60146149	60146516
chr12	65536821	65537423
chr12	65891876	65892839
chr12	67910499	67910963
chr12	69723800	69724115
chr12	71557078	71557553
chr12	72204901	72205201
chr12	85222433	85222779
chr12	88142025	88142489
chr12	88147911	88148211
chr12	92929202	92929752
chr12	94644426	94644956
chr12	102539294	102540334
chr12	104286458	104286882
chr12	104603341	104603793
chr12	104671574	104672259
chr12	105235706	105236057
chr12	105254394	105254751
chr12	105485540	105486017
chr12	106045213	106045547
chr12	106138719	106139234
chr12	106773807	106774675
chr12	108729804	108730104
chr12	108826416	108826730
chr12	108833599	108833957
chr12	109661616	109661924
chr12	109713270	109713923
chr12	109880143	109880781
chr12	109995597	109996115
chr12	110267471	110267811
chr12	110468965	110469288
chr12	111409531	111410804
chr12	114684153	114684533
chr12	114799745	114800046
chr12	115337612	115337912
chr12	116433971	116434749
chr12	116454821	116455450
chr12	117487045	117487731
chr12	118052172	118052989
chr12	118103696	118104040
chr12	118436770	118437114
chr12	120231060	120231813
chr12	120291544	120291927
chr12	121124421	121124867
chr12	124172207	124172899
chr12	124369292	124370478
chr12	124422728	124423637
chr12	124441361	124441762
chr12	124453241	124454004
chr12	124838287	124838665
chr12	124904638	124905022
chr12	127810029	127810346
chr13	20526118	20526601
chr13	20566953	20567650
chr13	20814084	20814418
chr13	23433244	23433564
chr13	26022479	26023039
chr13	26476020	26476772
chr13	30142439	30143244
chr13	30617321	30618060
chr13	31756487	31756854
chr13	35923290	35923654
chr13	37617025	37617801
chr13	38551486	38551796
chr13	43572529	43573041
chr13	43573193	43573538
chr13	49859321	49859740
chr13	49935850	49936188
chr13	51495839	51496188
chr13	52652302	52652791
chr13	64126924	64127236
chr13	85623986	85624349
chr13	95271148	95271715
chr13	97308470	97308777
chr13	98476373	98476976
chr13	99087237	99087544
chr13	102845544	102846161
chr13	106151294	106151758
chr13	107835259	107836024
chr13	109840161	109840461
chr13	110388262	110389127
chr13	110409590	110409936
chr13	113187317	113187637
chr13	113927722	113928435
chr13	114130816	114131443
chr14	20342928	20343709
chr14	22614038	22614553
chr14	23301648	23302510
chr14	24036628	24037058
chr14	24113704	24114511
chr14	24271228	24271549
chr14	25111224	25111808
chr14	29119158	29119459
chr14	30147423	30147758
chr14	30223346	30223798
chr14	30966310	30966710
chr14	31207652	31208487
chr14	31927423	31927834
chr14	34873259	34874213
chr14	35826524	35826917
chr14	41556315	41556615
chr14	43477126	43477426
chr14	45253049	45253458
chr14	46039742	46040049
chr14	47078108	47078435
chr14	47803592	47803898
chr14	49975166	49975902
chr14	49982515	49982845
chr14	50000480	50000948
chr14	50398902	50399255
chr14	50766138	50766558
chr14	51396141	51396646
chr14	51533123	51533428
chr14	51554156	51554673
chr14	51737290	51737595
chr14	54488587	54489008
chr14	54565430	54566154
chr14	54866447	54866962
chr14	56325106	56325413
chr14	58746333	58746633
chr14	58749250	58749747
chr14	61561555	61562139
chr14	64231944	64232856
chr14	64363462	64363811
chr14	68210658	68211295
chr14	68939890	68940619
chr14	68950895	68951560
chr14	70665929	70666435
chr14	76918688	76919434
chr14	80425691	80426041
chr14	81247121	81247421
chr14	81400575	81400875
chr14	99574676	99575007
chr14	99752294	99752881
chr15	34988129	34988762
chr15	36831526	36831906
chr15	37256075	37256393
chr15	39195896	39196532
chr15	39579650	39580305
chr15	40338802	40339601
chr15	40905938	40906664
chr15	41930223	41930815
chr15	45587137	45587745
chr15	48592499	48592993
chr15	48645471	48645825
chr15	50908264	50908606
chr15	51981892	51982229
chr15	55407872	55408345
chr15	58547208	58547794
chr15	59294644	59295194
chr15	60972622	60972922
chr15	62940979	62941383
chr15	63048227	63048573
chr15	63053189	63053834
chr15	63107851	63108690
chr15	64865879	64866437
chr15	65304707	65305302
chr15	66765763	66766158
chr15	66883360	66883861
chr15	67049487	67050314
chr15	67107026	67107456
chr15	67125653	67126138
chr15	67149902	67150460
chr15	70142669	70142998
chr15	70788260	70788570
chr15	71748249	71748763
chr15	72231005	72231747
chr15	72474037	72474382
chr15	73940186	73940735
chr15	73940883	73941377
chr15	73956987	73957398
chr15	74196240	74196615
chr15	77993864	77994778
chr15	78756652	78757335
chr15	79639924	79640612
chr15	80550090	80550494
chr15	83733342	83733801
chr15	87776764	87777379
chr15	89167898	89168202
chr15	90351965	90352609
chr15	97922999	97923580
chr15	99123512	99124450
chr15	99733086	99733531
chr16	4915087	4915710
chr16	11915977	11916370
chr16	25006446	25006862
chr16	27470911	27471211
chr16	30091608	30092310
chr16	33727394	33727694
chr16	34808500	34808846
chr16	53054801	53055549
chr16	54342217	54342941
chr16	54373797	54374269
chr16	55268997	55269356
chr16	56245949	56246395
chr16	56606500	56607763
chr16	57061139	57061485
chr16	57628050	57628523
chr16	57634118	57634641
chr16	60257552	60257936
chr16	61907216	61907516
chr16	62074273	62074575
chr16	66618570	66618947
chr16	66873320	66873729
chr16	67521749	67522091
chr16	67806353	67807187
chr16	68265021	68265643
chr16	68707358	68708283
chr16	70428147	70428564
chr16	70439032	70439748
chr16	70523280	70524066
chr16	70694317	70694636
chr16	72877267	72877989
chr16	74700994	74701331
chr16	75245239	75245634
chr16	77298542	77299161
chr16	80932609	80933061
chr16	82349698	82350016
chr16	82629496	82630245
chr16	82653643	82654065
chr16	83744325	83745045
chr16	86772294	86772982
chr16	88307245	88307619
chr16	88332058	88332481
chr17	2359360	2360096
chr17	2406877	2407301
chr17	4953347	4953757
chr17	7214837	7215383
chr17	7351531	7352200
chr17	10697319	10697985
chr17	14737809	14738724
chr17	15163200	15163566
chr17	15490553	15491368
chr17	16865045	16865717
chr17	17010307	17011051
chr17	17591453	17591760
chr17	17836107	17836747
chr17	17900378	17901167
chr17	17936268	17936724
chr17	27332546	27333215
chr17	35433407	35433723
chr17	38900954	38901381
chr17	40322494	40322818
chr17	42679532	42679835
chr17	43356796	43357655
chr17	44774762	44775521
chr17	45148304	45148746
chr17	47239898	47240517
chr17	48472808	48473128
chr17	50062111	50062761
chr17	50064232	50065309
chr17	50178343	50178677
chr17	50638851	50639706
chr17	55244371	55244671
chr17	56699249	56699993
chr17	58631280	58631931
chr17	59619403	59619735
chr17	59837531	59837949
chr17	61337821	61338526
chr17	63550080	63550738
chr17	64732131	64733043
chr17	66275488	66276091
chr17	71122197	71122527
chr17	71438522	71439211
chr17	72338907	72339429
chr17	72422727	72423440
chr17	72465322	72466117
chr17	72716153	72716718
chr17	75693594	75694085
chr17	75700456	75700835
chr17	76370553	76371201
chr17	76726213	76726649
chr17	77255332	77255738
chr17	77319183	77319487
chr17	77319643	77319943
chr17	77322873	77323204
chr17	77323318	77323809
chr17	78168497	78168797
chr17	78329349	78329820
chr17	78359999	78360518
chr17	78592138	78592478
chr17	78882980	78883757
chr17	79074655	79075224
chr17	80891335	80891762
chr17	81422928	81423228
chr17	81512931	81514061
chr17	82216858	82217356
chr17	82217448	82217807
chr17	83247004	83247529
chr18	361855	362465
chr18	658254	658642
chr18	1821850	1822150
chr18	3448031	3448650
chr18	3604886	3605186
chr18	3623937	3624617
chr18	6320885	6321229
chr18	7273344	7274029
chr18	8800366	8800779
chr18	8890870	8891428
chr18	9474978	9475314
chr18	9475417	9475722
chr18	10927043	10927570
chr18	11323442	11323816
chr18	11324921	11325718
chr18	11908181	11908994
chr18	12377734	12378202
chr18	12597981	12598291
chr18	12657836	12658582
chr18	12730222	12730526
chr18	14827337	14827643
chr18	14971717	14972022
chr18	22232440	22232740
chr18	22559593	22559920
chr18	22668134	22668467
chr18	23452822	23453489
chr18	46173815	46174280
chr18	48942585	48943152
chr18	57621860	57622238
chr18	70357645	70357950
chr18	74148200	74148773
chr18	77114614	77115066
chr19	507550	508206
chr19	1101511	1102189
chr19	1252143	1253126
chr19	2474736	2475257
chr19	2491303	2491870
chr19	2524706	2525338
chr19	2540500	2541294
chr19	2579033	2579377
chr19	2627263	2627575
chr19	4145938	4146256
chr19	4791215	4791833
chr19	5173032	5173584
chr19	6274096	6274445
chr19	6744653	6745194
chr19	10194315	10194657
chr19	10502705	10503139
chr19	11138345	11139064
chr19	11142554	11143749
chr19	11203562	11203862
chr19	11766866	11767304
chr19	11887768	11888325
chr19	12495200	12495938
chr19	13156621	13156933
chr19	13839354	13840484
chr19	13846592	13847240
chr19	13851005	13851538
chr19	14505810	14506559
chr19	14507632	14508303
chr19	15836653	15837079
chr19	16338559	16339419
chr19	18660261	18660751
chr19	21947659	21947959
chr19	23469394	23469763
chr19	28009658	28010001
chr19	28313417	28314230
chr19	32373715	32374203
chr19	34960344	34960683
chr19	35318973	35319576
chr19	35405323	35405861
chr19	37907116	37907515
chr19	38278176	38278489
chr19	38300743	38301075
chr19	38651202	38651505
chr19	38831509	38832024
chr19	41223413	41224130
chr19	41225736	41226446
chr19	41884200	41884637
chr19	42735557	42736335
chr19	42832892	42833478
chr19	42850785	42851488
chr19	42932732	42933140
chr19	43021870	43022173
chr19	43060343	43060695
chr19	43078021	43078664
chr19	43200803	43201227
chr19	43264936	43265518
chr19	44500250	44500609
chr19	44603109	44603754
chr19	44625978	44626377
chr19	45376287	45376733
chr19	45443239	45444077
chr19	45485172	45485803
chr19	45641394	45641765
chr19	45641991	45643027
chr19	46786402	46787223
chr19	46970639	46971250
chr19	46976805	46977195
chr19	48362891	48363558
chr19	48468843	48469272
chr19	48644697	48645270
chr19	48720766	48721102
chr19	48795226	48795917
chr19	48875159	48875612
chr19	48965619	48966281
chr19	48983387	48983708
chr19	49443488	49444167
chr19	56140745	56141218
chr19	58304957	58305612
chr19	58467097	58467397
chr2	2271553	2271956
chr2	9234594	9235429
chr2	9251718	9252484
chr2	10285593	10285962
chr2	10868966	10869379
chr2	11697221	11697901
chr2	12014181	12014588
chr2	12057278	12057915
chr2	12176984	12177413
chr2	12318888	12319200
chr2	19121008	19121626
chr2	19580807	19581149
chr2	19607846	19608517
chr2	19801370	19801974
chr2	19819230	19819904
chr2	19911553	19912389
chr2	20091632	20091953
chr2	20185371	20185832
chr2	20577788	20578348
chr2	20584244	20584949
chr2	24123166	24123654
chr2	27799383	27799799
chr2	28360810	28361624
chr2	28409112	28409857
chr2	28976618	28976985
chr2	32063312	32063900
chr2	36561277	36561659
chr2	36561753	36562118
chr2	36732347	36732662
chr2	37672048	37672817
chr2	37711291	37711643
chr2	37768458	37769104
chr2	37776430	37777034
chr2	38146388	38146715
chr2	42342379	42342866
chr2	43158638	43159057
chr2	45936083	45936443
chr2	45992098	45992549
chr2	47033952	47034716
chr2	47069486	47070194
chr2	47076844	47077304
chr2	54482597	54483146
chr2	64654232	64654666
chr2	64975340	64975716
chr2	67917386	67917759
chr2	68889309	68890031
chr2	69567210	69567563
chr2	71716896	71717216
chr2	84458923	84459610
chr2	84919705	84920034
chr2	84920212	84920545
chr2	84925777	84926254
chr2	84958190	84958697
chr2	85504272	85504636
chr2	85505129	85505505
chr2	85584891	85585577
chr2	85771975	85772656
chr2	85893657	85893966
chr2	86105345	86105922
chr2	88627906	88628495
chr2	95315878	95316538
chr2	95316613	95317290
chr2	101252236	101252571
chr2	105404021	105404355
chr2	108594737	108595120
chr2	109318030	109318330
chr2	109318977	109319360
chr2	109324825	109325170
chr2	109470475	109471016
chr2	111705549	111706078
chr2	111727416	111727768
chr2	112645276	112646024
chr2	118186036	118186403
chr2	118337449	118337749
chr2	118504868	118505225
chr2	118668597	118668955
chr2	120914976	120915276
chr2	120934964	120935284
chr2	122236270	122236903
chr2	123440174	123440474
chr2	126657330	126658253
chr2	127064818	127065344
chr2	127226397	127226986
chr2	127700883	127701469
chr2	128734745	128735264
chr2	132415887	132416677
chr2	132438575	132439125
chr2	150681361	150681703
chr2	174778563	174779162
chr2	189222508	189222945
chr2	189646949	189647249
chr2	190319490	190320235
chr2	190608057	190608460
chr2	190718963	190719432
chr2	196601493	196601982
chr2	197435237	197435572
chr2	199458254	199458869
chr2	199459084	199459724
chr2	200405762	200406519
chr2	200712921	200713504
chr2	201118457	201118757
chr2	203811350	203812076
chr2	205025056	205025358
chr2	209369001	209369415
chr2	216315852	216316422
chr2	219498315	219498664
chr2	222788075	222788607
chr2	226427395	226427756
chr2	227817864	227819118
chr2	231162131	231162442
chr2	233413675	233414048
chr2	233974458	233975128
chr2	234981002	234981868
chr2	235170787	235171508
chr2	235709164	235709491
chr2	237201906	237202484
chr2	238426954	238427276
chr2	238864290	238864674
chr2	239069425	239069748
chr2	239915626	239916260
chr2	240251305	240252046
chr2	240374006	240374832
chr2	241547029	241547449
chr20	371594	371896
chr20	1415877	1416284
chr20	1417447	1417771
chr20	1418335	1418847
chr20	1830531	1830957
chr20	2237151	2237600
chr20	2651683	2652104
chr20	3820273	3820579
chr20	3846895	3847266
chr20	5156714	5157016
chr20	6209172	6209484
chr20	6633186	6633486
chr20	8018883	8019682
chr20	9015734	9016397
chr20	9069286	9069589
chr20	10307009	10307401
chr20	10919790	10920209
chr20	11001779	11002319
chr20	11229656	11230045
chr20	20052824	20053144
chr20	22795848	22796245
chr20	23445410	23445721
chr20	23693044	23693664
chr20	24429604	24429904
chr20	25000181	25000894
chr20	25309975	25311602
chr20	30504049	30504359
chr20	31695947	31696735
chr20	32355056	32355400
chr20	33308443	33308868
chr20	33489923	33490288
chr20	34216179	34216660
chr20	34303064	34303422
chr20	34525989	34526420
chr20	34774747	34775047
chr20	35284730	35285118
chr20	36861783	36862470
chr20	38094485	38094785
chr20	38143996	38144297
chr20	38152299	38153085
chr20	40562067	40562433
chr20	43844778	43845379
chr20	43955030	43955607
chr20	44138862	44139343
chr20	44670859	44671200
chr20	45014458	45014897
chr20	45337712	45338297
chr20	45778789	45779179
chr20	45779275	45779998
chr20	46215756	46216485
chr20	47359049	47359679
chr20	47501678	47501992
chr20	48831638	48832024
chr20	49345257	49345980
chr20	50676102	50676559
chr20	51365875	51366865
chr20	51446821	51447843
chr20	51529638	51529938
chr20	51532747	51533870
chr20	52493359	52493875
chr20	57991275	57991685
chr20	58112046	58112346
chr20	60249176	60249861
chr20	61185846	61186901
chr20	63956167	63956933
chr20	64062721	64063048
chr20	64286780	64287656
chr21	29258707	29259012
chr21	31282447	31282747
chr21	34836167	34836485
chr21	36257734	36258392
chr21	38057361	38057858
chr21	38171689	38172246
chr21	38985050	38985372
chr21	39020858	39021665
chr21	39313487	39314189
chr21	39827386	39827705
chr21	41761333	41761753
chr21	42724321	42724659
chr21	43498123	43498681
chr21	43728373	43728677
chr21	45318751	45319591
chr22	10639847	10640363
chr22	10640448	10640944
chr22	23244928	23245575
chr22	26322340	26322662
chr22	26550366	26551361
chr22	26681345	26681706
chr22	30205365	30205791
chr22	30206934	30207245
chr22	35589160	35589739
chr22	36329185	36329771
chr22	36659846	36660419
chr22	39174393	39174853
chr22	43921228	43921894
chr22	46003035	46003425
chr3	4417193	4417511
chr3	8629300	8630034
chr3	9915606	9915906
chr3	11568469	11568819
chr3	11600411	11600853
chr3	12556849	12557174
chr3	13849913	13850734
chr3	14431966	14432668
chr3	15636452	15636859
chr3	37945804	37946461
chr3	39151626	39151952
chr3	39152456	39153332
chr3	41117277	41117788
chr3	43753477	43754471
chr3	43866329	43866655
chr3	45167369	45167980
chr3	46216315	46216650
chr3	46878827	46879270
chr3	47802184	47803382
chr3	48465819	48466127
chr3	48595306	48596234
chr3	48847422	48848013
chr3	49132339	49132887
chr3	50264293	50264624
chr3	50292267	50292782
chr3	50350865	50351377
chr3	50627184	50628107
chr3	51982998	51983532
chr3	52770641	52771182
chr3	54755944	54756894
chr3	54953863	54954200
chr3	55160430	55161060
chr3	55161987	55162538
chr3	55192019	55192383
chr3	57450644	57451338
chr3	58042060	58042428
chr3	58047721	58048396
chr3	58052367	58052898
chr3	58059707	58060049
chr3	58316900	58317200
chr3	58564830	58565291
chr3	58621223	58621578
chr3	60677639	60677969
chr3	62587786	62588182
chr3	66722650	66722950
chr3	67610626	67611015
chr3	68333395	68333695
chr3	69739016	69739347
chr3	72789665	72789965
chr3	75432746	75433379
chr3	77041465	77041765
chr3	77934761	77935094
chr3	80391883	80392185
chr3	81761205	81761534
chr3	83007858	83008252
chr3	85333955	85334368
chr3	85436869	85437216
chr3	88825974	88826363
chr3	89493554	89493891
chr3	106635320	106635624
chr3	106711486	106711790
chr3	108589158	108589889
chr3	120153629	120154012
chr3	121365217	121365609
chr3	125063030	125063539
chr3	126267372	126267712
chr3	126911324	126911953
chr3	133943890	133944228
chr3	134427145	134427961
chr3	137117749	137118093
chr3	141331551	141332414
chr3	141368084	141368714
chr3	141487735	141488112
chr3	143971785	143972187
chr3	144678451	144678863
chr3	144682595	144682948
chr3	148902198	148902630
chr3	149017426	149017785
chr3	149517324	149517717
chr3	150147342	150147720
chr3	154795660	154796015
chr3	155255516	155255835
chr3	159458065	159458693
chr3	159765637	159766022
chr3	162141420	162141819
chr3	170181354	170181810
chr3	170802423	170803055
chr3	172140550	172140850
chr3	172153172	172153474
chr3	172710820	172711633
chr3	175036530	175036983
chr3	177478346	177479080
chr3	179450545	179450989
chr3	188900601	188901102
chr3	189937279	189937834
chr3	194089503	194090044
chr3	194364366	194364675
chr3	194561420	194561738
chr3	194640123	194640529
chr3	194640636	194640988
chr3	195030678	195031055
chr4	3815115	3815437
chr4	3954478	3955025
chr4	4990950	4991558
chr4	5165613	5166154
chr4	5371378	5372022
chr4	5381894	5382815
chr4	7022080	7022380
chr4	7022522	7022832
chr4	7648093	7648745
chr4	7892031	7892397
chr4	13627520	13628086
chr4	15002542	15003039
chr4	18021803	18022140
chr4	19689362	19689662
chr4	23099338	23099638
chr4	26015122	26015968
chr4	26197298	26197809
chr4	39527307	39527649
chr4	41505006	41505784
chr4	48127683	48128450
chr4	55175557	55176097
chr4	55948567	55949067
chr4	59004542	59004861
chr4	60683228	60683531
chr4	67886155	67886472
chr4	74230702	74231403
chr4	74283896	74284460
chr4	74374346	74375298
chr4	74394681	74395263
chr4	75672989	75673814
chr4	76948782	76949180
chr4	76949514	76949992
chr4	76984782	76985234
chr4	78775492	78775844
chr4	83207474	83208176
chr4	85807536	85807854
chr4	88456728	88457055
chr4	89111294	89112206
chr4	94390962	94391307
chr4	95130338	95130713
chr4	98929442	98930089
chr4	101664475	101664805
chr4	105473476	105474284
chr4	107989826	107990170
chr4	109702846	109703209
chr4	122764558	122764900
chr4	122783111	122783756
chr4	123240869	123241215
chr4	123832675	123833028
chr4	124018767	124019506
chr4	126423180	126423480
chr4	128517721	128518363
chr4	135305137	135305460
chr4	136705987	136706287
chr4	140756663	140756963
chr4	143912036	143912347
chr4	151806964	151807264
chr4	156830260	156830921
chr4	163064011	163064432
chr5	957251	957855
chr5	1555248	1555685
chr5	1845238	1845965
chr5	2107405	2108095
chr5	2208802	2209550
chr5	2209679	2210468
chr5	3483752	3484155
chr5	3785363	3785666
chr5	4008932	4009398
chr5	5018153	5018654
chr5	5025813	5026131
chr5	5165680	5166136
chr5	5315360	5315684
chr5	5335768	5336384
chr5	5665738	5666041
chr5	6766502	6767203
chr5	9015091	9015802
chr5	9046899	9047578
chr5	9348234	9349064
chr5	10692221	10692649
chr5	12245192	12245609
chr5	14035787	14036669
chr5	14037175	14037786
chr5	14265298	14266055
chr5	14268031	14268926
chr5	14270180	14270516
chr5	14809603	14810349
chr5	16465720	16466038
chr5	20579213	20579624
chr5	21403357	21403694
chr5	25182862	25183194
chr5	25643077	25643439
chr5	25959293	25959663
chr5	26414545	26414867
chr5	26805429	26805736
chr5	30150601	30151073
chr5	32785763	32786374
chr5	33049624	33050550
chr5	36241632	36241988
chr5	37771371	37772009
chr5	38468192	38468595
chr5	38807585	38808068
chr5	38854040	38854501
chr5	42992140	42992810
chr5	43042328	43042790
chr5	45168956	45169357
chr5	53253269	53254012
chr5	53403786	53404087
chr5	54329678	54330419
chr5	54863909	54864209
chr5	55994908	55995421
chr5	56816434	56816789
chr5	59039334	59039636
chr5	61103028	61103344
chr5	61161804	61162207
chr5	61313905	61314431
chr5	65663061	65663369
chr5	65861718	65862391
chr5	67998819	67999266
chr5	68215527	68216181
chr5	68433935	68434565
chr5	74954504	74954886
chr5	76942775	76943085
chr5	91314222	91314757
chr5	93078177	93079221
chr5	98309604	98310253
chr5	108382320	108382620
chr5	108865802	108866177
chr5	112002163	112002523
chr5	112920914	112921255
chr5	120152546	120153041
chr5	121937773	121938288
chr5	123036698	123037150
chr5	125485088	125485473
chr5	126776314	126777036
chr5	127456058	127456358
chr5	132293427	132294154
chr5	133735227	133735839
chr5	135242070	135242547
chr5	136053765	136054161
chr5	137370270	137370899
chr5	138032512	138032812
chr5	138469396	138470605
chr5	140251171	140252058
chr5	140323140	140323808
chr5	141514177	141514518
chr5	142472313	142472916
chr5	142512866	142513250
chr5	143245839	143246338
chr5	143403749	143404304
chr5	148965738	148966275
chr5	149134607	149134973
chr5	149172570	149172877
chr5	149205700	149206707
chr5	149485642	149486130
chr5	150469650	150470049
chr5	150515145	150515486
chr5	150517339	150518094
chr5	150637818	150638278
chr5	151093664	151094142
chr5	151895973	151896336
chr5	165819821	165820163
chr5	167945668	167946305
chr5	169296587	169296904
chr5	169350682	169351182
chr5	169371507	169371807
chr5	170132538	170132989
chr5	170151038	170151669
chr5	170219407	170220098
chr5	172103448	172103762
chr5	172188000	172188635
chr5	172659982	172660458
chr5	172772191	172772792
chr5	172777653	172778249
chr5	172858867	172859683
chr5	173451967	173452537
chr5	173455134	173455803
chr5	173456710	173457354
chr5	174335861	174336277
chr5	175246313	175246959
chr6	1481142	1481442
chr6	2850936	2851236
chr6	2988538	2988972
chr6	3919098	3919728
chr6	4358585	4359187
chr6	5498038	5498571
chr6	11609274	11609929
chr6	11652908	11653479
chr6	11685427	11685786
chr6	13302568	13303120
chr6	16128696	16129143
chr6	16345113	16345449
chr6	16766033	16766690
chr6	26123441	26123769
chr6	33590053	33590514
chr6	33692693	33693129
chr6	36769560	36769929
chr6	37102329	37102886
chr6	37324171	37324529
chr6	40962213	40962765
chr6	41581443	41582193
chr6	42316199	42316502
chr6	44667096	44667446
chr6	44681916	44682218
chr6	45650490	45650857
chr6	52503926	52504566
chr6	52538840	52539724
chr6	52543778	52544312
chr6	52566826	52567735
chr6	52995155	52996088
chr6	56808909	56809479
chr6	57075358	57075669
chr6	69715283	69715583
chr6	71288302	71288768
chr6	71478715	71479033
chr6	75183225	75183723
chr6	75284409	75285046
chr6	83271413	83271835
chr6	85464418	85465277
chr6	88700526	88700869
chr6	91110722	91111099
chr6	102909334	102909668
chr6	106128836	106129187
chr6	111423216	111423687
chr6	112037911	112038211
chr6	112979890	112980239
chr6	113352129	113352808
chr6	113645675	113645998
chr6	116681338	116681644
chr6	117924045	117924431
chr6	118650323	118651307
chr6	131951205	131951556
chr6	133952720	133953020
chr6	135936391	135936691
chr6	139708926	139709369
chr6	140062651	140063036
chr6	142846932	142847232
chr6	146285563	146286015
chr6	151040720	151041745
chr6	151045543	151045970
chr6	151451962	151452374
chr6	155171206	155171754
chr6	155201842	155202297
chr6	157148447	157149069
chr6	158031509	158031863
chr6	158060521	158061522
chr6	158061814	158062257
chr6	160991130	160991832
chr6	161600840	161601183
chr6	162942904	162943287
chr6	164109208	164109622
chr6	166381948	166383705
chr6	169073368	169073872
chr7	19958205	19958727
chr7	20219658	20220273
chr7	21617846	21618365
chr7	32115498	32116395
chr7	33979876	33980413
chr7	36115621	36116096
chr7	55065474	55065774
chr7	55086369	55086931
chr7	65251842	65252185
chr7	66075824	66076245
chr7	66204919	66205610
chr7	73522336	73522842
chr7	73715711	73716080
chr7	73894635	73895674
chr7	74279431	74280148
chr7	74343651	74344222
chr7	75732675	75732985
chr7	75733088	75733401
chr7	76379698	76380245
chr7	77102878	77103230
chr7	77122388	77122708
chr7	80722633	80723097
chr7	80883466	80884145
chr7	82827901	82828201
chr7	86114019	86114345
chr7	92698503	92698817
chr7	93231949	93232586
chr7	93921621	93922300
chr7	98266021	98266465
chr7	98354514	98354922
chr7	98547977	98548359
chr7	99109021	99109432
chr7	99207930	99208494
chr7	99558655	99559001
chr7	100087057	100087421
chr7	101099933	101100489
chr7	101117163	101117972
chr7	101118310	101118661
chr7	101121825	101122530
chr7	101126713	101127206
chr7	101598923	101599792
chr7	101614818	101615179
chr7	101680976	101681885
chr7	102440221	102440651
chr7	105531898	105532736
chr7	108525716	108526036
chr7	111424480	111424816
chr7	115292877	115293177
chr7	116211101	116211539
chr7	117124650	117125113
chr7	121084520	121085133
chr7	121530191	121530973
chr7	124001622	124001999
chr7	130356061	130356849
chr7	130373975	130374303
chr7	130887506	130887960
chr7	131604870	131605377
chr7	131625867	131626327
chr7	131633172	131633971
chr7	132431199	132431895
chr7	132650387	132651111
chr7	133241233	133241533
chr7	133703262	133703681
chr7	135714527	135715051
chr7	135761774	135762537
chr7	137667379	137667957
chr7	138460458	138461288
chr7	139682545	139682858
chr7	140177052	140177901
chr7	148941945	148942313
chr7	149147589	149147915
chr7	149148020	149148567
chr7	151459999	151460457
chr7	151687924	151688328
chr7	155205419	155206026
chr7	155209256	155209584
chr7	155296821	155297132
chr7	155328504	155328918
chr7	155513338	155513667
chr7	155919024	155919906
chr7	155951323	155952213
chr7	157308942	157309288
chr7	158818161	158818969
chr8	9074866	9075277
chr8	19128272	19128644
chr8	19818058	19818358
chr8	22715565	22716234
chr8	22744956	22745279
chr8	23345137	23345540
chr8	23354175	23354701
chr8	23355707	23356019
chr8	23540874	23541683
chr8	23720206	23720746
chr8	25179500	25180094
chr8	25184608	25185118
chr8	26133819	26134411
chr8	26451228	26451601
chr8	26457715	26458371
chr8	26609375	26610018
chr8	28890007	28890600
chr8	32264726	32265180
chr8	34242068	34242376
chr8	37871433	37871844
chr8	38187464	38187764
chr8	38936693	38937166
chr8	41792117	41792434
chr8	53513963	53514324
chr8	66522494	66522885
chr8	66667027	66667338
chr8	80084945	80085377
chr8	101051592	101051897
chr8	102788719	102789533
chr8	102806350	102806656
chr8	102807347	102807678
chr8	102808061	102808731
chr8	117847923	117848231
chr8	117978557	117978863
chr8	118332606	118333170
chr8	118766647	118767243
chr8	123041634	123042251
chr8	123632802	123633197
chr8	127809454	127810157
chr8	127851981	127852535
chr8	127854359	127854774
chr8	127899138	127899834
chr8	127917503	127918025
chr8	128176922	128177244
chr8	129685616	129686065
chr8	130528302	130528826
chr8	133033232	133033676
chr9	4298108	4298408
chr9	5437524	5437883
chr9	12784346	12784867
chr9	16030357	16030719
chr9	16191718	16192303
chr9	16421280	16421612
chr9	16704964	16705924
chr9	19999536	19999977
chr9	26265114	26265563
chr9	34652213	34652696
chr9	35072055	35072598
chr9	35096270	35096587
chr9	35518007	35518741
chr9	37943280	37943813
chr9	37943894	37944243
chr9	38016969	38017896
chr9	38025949	38026573
chr9	38039517	38039849
chr9	38047659	38048494
chr9	38069205	38070134
chr9	39768701	39769026
chr9	41358921	41359267
chr9	43130754	43131078
chr9	43135333	43136110
chr9	43139043	43139620
chr9	69766289	69766713
chr9	70600985	70601431
chr9	73176271	73176996
chr9	73704565	73704870
chr9	75322143	75322579
chr9	76927467	76927955
chr9	77132869	77133170
chr9	77514746	77515081
chr9	78866517	78867207
chr9	83299359	83300109
chr9	83538350	83538677
chr9	83885526	83886238
chr9	84170636	84170957
chr9	87607057	87607357
chr9	88530166	88530495
chr9	91071321	91071689
chr9	94691060	94691410
chr9	94922364	94922777
chr9	95305677	95306316
chr9	95383272	95383572
chr9	95506545	95506848
chr9	95794147	95794520
chr9	96566629	96566959
chr9	98255570	98255876
chr9	98983247	98983658
chr9	105132473	105133143
chr9	106892655	106893382
chr9	108444462	108445148
chr9	108671741	108672226
chr9	109816433	109816992
chr9	110255322	110255730
chr9	110956937	110957237
chr9	110977214	110977514
chr9	111920350	111920650
chr9	112041693	112042291
chr9	112717900	112718222
chr9	112751395	112751769
chr9	113579159	113579527
chr9	114691222	114691529
chr9	115164420	115165203
chr9	115717553	115717917
chr9	115944348	115944855
chr9	116521615	116521915
chr9	117210967	117211268
chr9	119003808	119004134
chr9	119004277	119005302
chr9	121557817	121558635
chr9	122359347	122359757
chr9	124079049	124079722
chr9	124267262	124267571
chr9	124286088	124286877
chr9	124309508	124310136
chr9	127519172	127519760
chr9	127521053	127521837
chr9	127584239	127584592
chr9	127734833	127735206
chr9	127838628	127839094
chr9	129395497	129396058
chr9	129396794	129397326
chr9	129482996	129483627
chr9	130579006	130579437
chr9	130962561	130963423
chr9	133711968	133712300
chr9	133715025	133715343
chr9	133715422	133716330
chr9	133991448	133991806
chr9	134456264	134456602
chr9	134551975	134552642
chr9	134602209	134603193
chr9	134626483	134626941
chr9	134642568	134643042
chr9	134662005	134662617
chr9	135500373	135501006
chr9	136326242	136326640
chr9	136545999	136546919
chrX	13398187	13398739
chrX	39908082	39908665
chrX	45710570	45710931
chrX	48487070	48487874
chrX	49879047	49879591
chrX	102959422	102959722
chrX	112636827	112637602
chrX	120734605	120735141
chrY	222114	222668
