# Supplementary material for: Functional genomics uncovers the transcription factor BNC2 as required for myofibroblastic activation in fibrosis
Source: Nat Commun. 2022 Sep 10;13:5324. doi: 10.1038/s41467-022-33063-9 (PMC9464213; doi:10.1038/s41467-022-33063-9)
Supplement: Supplementary file 11 — Supplementary Data 8 [file 41467_2022_33063_MOESM11_ESM.xlsx]

## Sheet: Description
TableS8. All proteins and peptides detected in BNC2 RIME data using antibody 55220-1-AP (Proteintech) and non-immune IgG controls

## Sheet: IgG_replicate1_proteins
description	gene_name	accession	protein_set_score	coverage	MW	#peptides	#specific_peptides
Actin, cytoplasmic 1 OS=Homo sapiens (Human) GN=ACTB PE=1 SV=1	ACTB	sp|P60709|ACTB_HUMAN	198.61	16.8	41737	4	3
Histone H1.4 OS=Homo sapiens (Human) GN=HIST1H1E PE=1 SV=2	HIST1H1E	sp|P10412|H14_HUMAN	140.621	22.37	21865	4	3
Histone H2B type 1-K OS=Homo sapiens (Human) GN=HIST1H2BK PE=1 SV=3	HIST1H2BK	sp|O60814|H2B1K_HUMAN	134.228	39.68	13890	4	4
Actin, aortic smooth muscle OS=Homo sapiens (Human) GN=ACTA2 PE=1 SV=1	ACTA2	sp|P62736|ACTA_HUMAN	103.476	9.02	42009	2	1
Elongation factor 1-alpha 1 OS=Homo sapiens (Human) GN=EEF1A1 PE=1 SV=1	EEF1A1	sp|P68104|EF1A1_HUMAN	101.807	9.52	50141	2	2
Heat shock cognate 71 kDa protein OS=Homo sapiens (Human) GN=HSPA8 PE=1 SV=1	HSPA8	sp|P11142|HSP7C_HUMAN	97.624	8.36	70898	2	2
Histone H4 OS=Homo sapiens (Human) GN=HIST1H4A PE=1 SV=2	HIST1H4A	sp|P62805|H4_HUMAN	89.288	12.62	11367	3	3
Prohibitin-2 OS=Homo sapiens (Human) GN=PHB2 PE=1 SV=2	PHB2	sp|Q99623|PHB2_HUMAN	88.897	6.02	33296	1	1
Heat shock 70 kDa protein 1A OS=Homo sapiens (Human) GN=HSPA1A PE=1 SV=1	HSPA1A	sp|P0DMV8|HS71A_HUMAN	68.889	8.42	70052	2	2
Ras-related protein Rab-3A OS=Homo sapiens (Human) GN=RAB3A PE=1 SV=1	RAB3A	sp|P20336|RAB3A_HUMAN	56.674	12.73	24984	1	1
Histone H1.5 OS=Homo sapiens (Human) GN=HIST1H1B PE=1 SV=3	HIST1H1B	sp|P16401|H15_HUMAN	55.865	10.62	22580	2	1
Trypsin-1 OS=Homo sapiens (Human) GN=PRSS1 PE=1 SV=1	PRSS1	sp|P07477|TRY1_HUMAN	49.945	8.1	26558	1	1
Tubulin alpha-3C chain OS=Homo sapiens (Human) GN=TUBA3C PE=1 SV=1	TUBA3C	sp|P0DPH7|TBA3C_HUMAN	49.221	3.78	49960	1	1
14-3-3 protein beta/alpha OS=Homo sapiens (Human) GN=YWHAB PE=1 SV=3	YWHAB	sp|P31946|1433B_HUMAN	39.611	8.13	28082	1	1
AP-2 complex subunit alpha-1 OS=Homo sapiens (Human) GN=AP2A1 PE=1 SV=3	AP2A1	sp|O95782|AP2A1_HUMAN	34.663	2.35	107546	1	1
Pyruvate kinase PKM OS=Homo sapiens (Human) GN=PKM PE=1 SV=4	PKM	sp|P14618|KPYM_HUMAN	33.803	3.01	57937	1	1
AP-2 complex subunit beta OS=Homo sapiens (Human) GN=AP2B1 PE=1 SV=1	AP2B1	sp|P63010|AP2B1_HUMAN	32.553	2.77	104553	1	1
Myelin proteolipid protein OS=Homo sapiens (Human) GN=PLP1 PE=1 SV=2	PLP1	sp|P60201|MYPR_HUMAN	32.197	16.25	30077	1	1
60S ribosomal protein L29 OS=Homo sapiens (Human) GN=RPL29 PE=1 SV=2	RPL29	sp|P47914|RL29_HUMAN	27.403	9.43	17752	1	1
Heat shock protein HSP 90-beta OS=Homo sapiens (Human) GN=HSP90AB1 PE=1 SV=4	HSP90AB1	sp|P08238|HS90B_HUMAN	27.397	3.73	83264	1	1
STE20-like serine/threonine-protein kinase OS=Homo sapiens (Human) GN=SLK PE=1 SV=1	SLK	sp|Q9H2G2|SLK_HUMAN	18.468	0.57	142695	1	1
Cytospin-B OS=Homo sapiens (Human) GN=SPECC1 PE=1 SV=1	SPECC1	sp|Q5M775|CYTSB_HUMAN	18.468	0.66	118585	1	1
Putative uncharacterized protein encoded by LINC00479 OS=Homo sapiens (Human) GN=LINC00479 PE=5 SV=2	LINC00479	sp|Q96M42|CU129_HUMAN	16.735	4.93	15208	1	1
Exportin-2 OS=Homo sapiens (Human) GN=CSE1L PE=1 SV=3	CSE1L	sp|P55060|XPO2_HUMAN	16.735	0.82	110417	1	1
Serine/threonine-protein kinase Nek10 OS=Homo sapiens (Human) GN=NEK10 PE=2 SV=3	NEK10	sp|Q6ZWH5|NEK10_HUMAN	16.735	0.68	133259	1	1

## Sheet: IgG_replicate1_peptides
description	gene_name	accession	coverage	sequence	modifications	psm_score	peptide_length	start	end	residue_before	residue_after
Actin, cytoplasmic 1 OS=Homo sapiens (Human) GN=ACTB PE=1 SV=1	ACTB	sp|P60709|ACTB_HUMAN	16.8	AVFPSIVGRPR		71.18	11	29	39	R	H
Actin, cytoplasmic 1 OS=Homo sapiens (Human) GN=ACTB PE=1 SV=1	ACTB	sp|P60709|ACTB_HUMAN	16.8	LCYVALDFEQEMATAASSSSLEK	Carbamidomethyl (C2)	52.76	23	216	238	K	S
Actin, cytoplasmic 1 OS=Homo sapiens (Human) GN=ACTB PE=1 SV=1	ACTB	sp|P60709|ACTB_HUMAN	16.8	MTQIMFETFNTPAMYVAIQAVLSLYASGR	Oxidation (M1); Oxidation (M14)	67.79	29	119	147	K	T
Actin, cytoplasmic 1 OS=Homo sapiens (Human) GN=ACTB PE=1 SV=1	ACTB	sp|P60709|ACTB_HUMAN	16.8	MTQIMFETFNTPAMYVAIQAVLSLYASGR	Oxidation (M1); Oxidation (M5); Oxidation (M14)	88.13	29	119	147	K	T
Histone H1.4 OS=Homo sapiens (Human) GN=HIST1H1E PE=1 SV=2	HIST1H1E	sp|P10412|H14_HUMAN	22.37	SGVSLAALKK		59.19	10	55	64	R	A
Histone H1.4 OS=Homo sapiens (Human) GN=HIST1H1E PE=1 SV=2	HIST1H1E	sp|P10412|H14_HUMAN	22.37	GTGASGSFKLNK		52.08	12	98	109	K	K
Histone H1.4 OS=Homo sapiens (Human) GN=HIST1H1E PE=1 SV=2	HIST1H1E	sp|P10412|H14_HUMAN	22.37	ASGPPVSELITK		68.52	12	35	46	K	A
Histone H1.4 OS=Homo sapiens (Human) GN=HIST1H1E PE=1 SV=2	HIST1H1E	sp|P10412|H14_HUMAN	22.37	ALAAAGYDVEKNNSR		50.2	15	65	79	K	I
Histone H2B type 1-K OS=Homo sapiens (Human) GN=HIST1H2BK PE=1 SV=3	HIST1H2BK	sp|O60814|H2B1K_HUMAN	39.68	LLLPGELAK		36.18	9	101	109	R	H
Histone H2B type 1-K OS=Homo sapiens (Human) GN=HIST1H2BK PE=1 SV=3	HIST1H2BK	sp|O60814|H2B1K_HUMAN	39.68	HAVSEGTKAVTK		61.22	12	110	121	K	Y
Histone H2B type 1-K OS=Homo sapiens (Human) GN=HIST1H2BK PE=1 SV=3	HIST1H2BK	sp|O60814|H2B1K_HUMAN	39.68	VLKQVHPDTGISSK		61.29	14	45	58	K	A
Histone H2B type 1-K OS=Homo sapiens (Human) GN=HIST1H2BK PE=1 SV=3	HIST1H2BK	sp|O60814|H2B1K_HUMAN	39.68	AMGIMNSFVNDIFER	Oxidation (M2)	47.76	15	59	73	K	I
Actin, aortic smooth muscle OS=Homo sapiens (Human) GN=ACTA2 PE=1 SV=1	ACTA2	sp|P62736|ACTA_HUMAN	9.02	AVFPSIVGRPR		71.18	11	31	41	R	H
Actin, aortic smooth muscle OS=Homo sapiens (Human) GN=ACTA2 PE=1 SV=1	ACTA2	sp|P62736|ACTA_HUMAN	9.02	LCYVALDFENEMATAASSSSLEK	Carbamidomethyl (C2)	79.47	23	218	240	K	S
Elongation factor 1-alpha 1 OS=Homo sapiens (Human) GN=EEF1A1 PE=1 SV=1	EEF1A1	sp|P68104|EF1A1_HUMAN	9.52	THINIVVIGHVDSGK		72.91	15	6	20	K	S
Elongation factor 1-alpha 1 OS=Homo sapiens (Human) GN=EEF1A1 PE=1 SV=1	EEF1A1	sp|P68104|EF1A1_HUMAN	9.52	NMITGTSQADCAVLIVAAGVGEFEAGISK	Oxidation (M2); Carbamidomethyl (C11)	65.17	29	101	129	K	N
Heat shock cognate 71 kDa protein OS=Homo sapiens (Human) GN=HSPA8 PE=1 SV=1	HSPA8	sp|P11142|HSP7C_HUMAN	8.36	NVLIFDLGGGTFDVSILTIEDGIFEVK		71.54	27	194	220	R	S
Heat shock cognate 71 kDa protein OS=Homo sapiens (Human) GN=HSPA8 PE=1 SV=1	HSPA8	sp|P11142|HSP7C_HUMAN	8.36	TLSSSTQASIEIDSLYEGIDFYTSITR		62.99	27	273	299	R	A
Histone H4 OS=Homo sapiens (Human) GN=HIST1H4A PE=1 SV=2	HIST1H4A	sp|P62805|H4_HUMAN	12.62	TVTAMDVVYALK	Oxidation (M5)	52.27	12	81	92	K	R
Histone H4 OS=Homo sapiens (Human) GN=HIST1H4A PE=1 SV=2	HIST1H4A	sp|P62805|H4_HUMAN	12.62	TVTAMDVVYALKR		45.6	13	81	93	K	Q
Histone H4 OS=Homo sapiens (Human) GN=HIST1H4A PE=1 SV=2	HIST1H4A	sp|P62805|H4_HUMAN	12.62	TVTAMDVVYALKR	Oxidation (M5)	52.21	13	81	93	K	Q
Prohibitin-2 OS=Homo sapiens (Human) GN=PHB2 PE=1 SV=2	PHB2	sp|Q99623|PHB2_HUMAN	6.02	DFSLILDDVAITELSFSR		108.69	18	174	191	K	E
Heat shock 70 kDa protein 1A OS=Homo sapiens (Human) GN=HSPA1A PE=1 SV=1	HSPA1A	sp|P0DMV8|HS71A_HUMAN	8.42	NVLIFDLGGGTFDVSILTIDDGIFEVK		54.37	27	194	220	R	A
Heat shock 70 kDa protein 1A OS=Homo sapiens (Human) GN=HSPA1A PE=1 SV=1	HSPA1A	sp|P0DMV8|HS71A_HUMAN	8.42	TLSSSTQASLEIDSLFEGIDFYTSITR		59.67	27	273	299	R	A
Ras-related protein Rab-3A OS=Homo sapiens (Human) GN=RAB3A PE=1 SV=1	RAB3A	sp|P20336|RAB3A_HUMAN	12.73	GAMGFILMYDITNEESFNAVQDWSTQIK	Oxidation (M3)	74.83	28	94	121	R	T
Histone H1.5 OS=Homo sapiens (Human) GN=HIST1H1B PE=1 SV=3	HIST1H1B	sp|P16401|H15_HUMAN	10.62	GTGASGSFKLNK		52.08	12	101	112	K	K
Histone H1.5 OS=Homo sapiens (Human) GN=HIST1H1B PE=1 SV=3	HIST1H1B	sp|P16401|H15_HUMAN	10.62	ATGPPVSELITK		47.74	12	38	49	K	A
Trypsin-1 OS=Homo sapiens (Human) GN=PRSS1 PE=1 SV=1	PRSS1	sp|P07477|TRY1_HUMAN	8.1	LGEHNIEVLEGNEQFINAAK		67.3	20	73	92	R	I
Tubulin alpha-3C chain OS=Homo sapiens (Human) GN=TUBA3C PE=1 SV=1	TUBA3C	sp|P0DPH7|TBA3C_HUMAN	3.78	AVCMLSNTTAIAEAWAR	Carbamidomethyl (C3)	78.34	17	374	390	R	L
14-3-3 protein beta/alpha OS=Homo sapiens (Human) GN=YWHAB PE=1 SV=3	YWHAB	sp|P31946|1433B_HUMAN	8.13	LGLALNFSVFYYEILNSPEK		56.51	20	170	189	R	A
AP-2 complex subunit alpha-1 OS=Homo sapiens (Human) GN=AP2A1 PE=1 SV=3	AP2A1	sp|O95782|AP2A1_HUMAN	2.35	NAILFETISLIIHYDSEPNLLVR		50.84	23	307	329	K	A
Pyruvate kinase PKM OS=Homo sapiens (Human) GN=PKM PE=1 SV=4	PKM	sp|P14618|KPYM_HUMAN	3.01	FGVEQDVDMVFASFIR		51.13	16	231	246	K	K
AP-2 complex subunit beta OS=Homo sapiens (Human) GN=AP2B1 PE=1 SV=1	AP2B1	sp|P63010|AP2B1_HUMAN	2.77	LLTALNECTEWGQIFILDCLSNYNPK	Carbamidomethyl (C8); Carbamidomethyl (C19)	48.59	26	207	232	K	D
Myelin proteolipid protein OS=Homo sapiens (Human) GN=PLP1 PE=1 SV=2	PLP1	sp|P60201|MYPR_HUMAN	16.25	NYQDYEYLINVIHAFQYVIYGTASFFFLYGALLLAEGFYTTGAVR		48.21	45	54	98	K	Q
60S ribosomal protein L29 OS=Homo sapiens (Human) GN=RPL29 PE=1 SV=2	RPL29	sp|P47914|RL29_HUMAN	9.43	AQAAAPASVPAQAPK		45.28	15	135	149	K	R
Heat shock protein HSP 90-beta OS=Homo sapiens (Human) GN=HSP90AB1 PE=1 SV=4	HSP90AB1	sp|P08238|HS90B_HUMAN	3.73	DLVVLLFETALLSSGFSLEDPQTHSNR		43.09	27	653	679	K	I
STE20-like serine/threonine-protein kinase OS=Homo sapiens (Human) GN=SLK PE=1 SV=1	SLK	sp|Q9H2G2|SLK_HUMAN	0.57	ELIAEAK		57.58	7	302	308	R	A
Cytospin-B OS=Homo sapiens (Human) GN=SPECC1 PE=1 SV=1	SPECC1	sp|Q5M775|CYTSB_HUMAN	0.66	ELLAEAK		57.58	7	172	178	R	A
Putative uncharacterized protein encoded by LINC00479 OS=Homo sapiens (Human) GN=LINC00479 PE=5 SV=2	LINC00479	sp|Q96M42|CU129_HUMAN	4.93	LLIPRWR		36.18	7	36	42	R	E
Exportin-2 OS=Homo sapiens (Human) GN=CSE1L PE=1 SV=3	CSE1L	sp|P55060|XPO2_HUMAN	0.82	IIIPEIQK		36.18	8	825	832	K	V
Serine/threonine-protein kinase Nek10 OS=Homo sapiens (Human) GN=NEK10 PE=2 SV=3	NEK10	sp|Q6ZWH5|NEK10_HUMAN	0.68	LILPNKQK		36.18	8	420	427	K	N

## Sheet: IgG_replicate2_proteins
description	gene_name	accession	protein_set_score	coverage	MW	#peptides	#specific_peptides
Histone H4 OS=Homo sapiens (Human) GN=HIST1H4A PE=1 SV=2	HIST1H4A	sp|P62805|H4_HUMAN	258.273	41.75	11367	7	7
Histone H1.4 OS=Homo sapiens (Human) GN=HIST1H1E PE=1 SV=2	HIST1H1E	sp|P10412|H14_HUMAN	244.76	16.89	21865	6	6
Actin, cytoplasmic 1 OS=Homo sapiens (Human) GN=ACTB PE=1 SV=1	ACTB	sp|P60709|ACTB_HUMAN	174.484	12	41737	4	3
Histone H2B type 1-K OS=Homo sapiens (Human) GN=HIST1H2BK PE=1 SV=3	HIST1H2BK	sp|O60814|H2B1K_HUMAN	171.771	19.05	13890	4	1
Histone H2B type 1-J OS=Homo sapiens (Human) GN=HIST1H2BJ PE=1 SV=3	HIST1H2BJ	sp|P06899|H2B1J_HUMAN	167.062	19.05	13904	4	1
Microtubule-associated protein 4 OS=Homo sapiens (Human) GN=MAP4 PE=1 SV=3	MAP4	sp|P27816|MAP4_HUMAN	134.725	4.25	121005	3	3
Heterogeneous nuclear ribonucleoprotein A1 OS=Homo sapiens (Human) GN=HNRNPA1 PE=1 SV=5	HNRNPA1	sp|P09651|ROA1_HUMAN	117.909	7.26	38747	3	3
Actin, alpha skeletal muscle OS=Homo sapiens (Human) GN=ACTA1 PE=1 SV=1	ACTA1	sp|P68133|ACTS_HUMAN	111.61	9.02	42051	2	1
Histone H2A type 2-C OS=Homo sapiens (Human) GN=HIST2H2AC PE=1 SV=4	HIST2H2AC	sp|Q16777|H2A2C_HUMAN	108.379	44.19	13988	3	3
60S ribosomal protein L18 OS=Homo sapiens (Human) GN=RPL18 PE=1 SV=2	RPL18	sp|Q07020|RL18_HUMAN	106.278	13.83	21634	2	2
Vimentin OS=Homo sapiens (Human) GN=VIM PE=1 SV=4	VIM	sp|P08670|VIME_HUMAN	89.259	7.08	53652	3	3
Histone H1.5 OS=Homo sapiens (Human) GN=HIST1H1B PE=1 SV=3	HIST1H1B	sp|P16401|H15_HUMAN	72.658	10.18	22580	2	2
Tubulin beta chain OS=Homo sapiens (Human) GN=TUBB PE=1 SV=2	TUBB	sp|P07437|TBB5_HUMAN	68.03	6.31	49671	2	2
60S ribosomal protein L9 OS=Homo sapiens (Human) GN=RPL9 PE=1 SV=1	RPL9	sp|P32969|RL9_HUMAN	65.056	14.06	21863	1	1
DNA topoisomerase 1 OS=Homo sapiens (Human) GN=TOP1 PE=1 SV=2	TOP1	sp|P11387|TOP1_HUMAN	63.637	2.88	90726	2	2
Immunoglobulin lambda constant 7 OS=Homo sapiens (Human) GN=IGLC7 PE=1 SV=3	IGLC7	sp|A0M8Q6|IGLC7_HUMAN	60.655	14.15	11254	1	1
Immunoglobulin kappa constant OS=Homo sapiens (Human) GN=IGKC PE=1 SV=2	IGKC	sp|P01834|IGKC_HUMAN	60.312	13.08	11765	1	1
Trypsin-1 OS=Homo sapiens (Human) GN=PRSS1 PE=1 SV=1	PRSS1	sp|P07477|TRY1_HUMAN	59.894	8.1	26558	1	1
60S ribosomal protein L27a OS=Homo sapiens (Human) GN=RPL27A PE=1 SV=2	RPL27A	sp|P46776|RL27A_HUMAN	47.928	7.43	16561	1	1
Pyruvate kinase PKM OS=Homo sapiens (Human) GN=PKM PE=1 SV=4	PKM	sp|P14618|KPYM_HUMAN	47.581	3.01	57937	1	1
Myosin-9 OS=Homo sapiens (Human) GN=MYH9 PE=1 SV=4	MYH9	sp|P35579|MYH9_HUMAN	44.49	0.56	226532	1	1
Heterogeneous nuclear ribonucleoproteins C1/C2 OS=Homo sapiens (Human) GN=HNRNPC PE=1 SV=4	HNRNPC	sp|P07910|HNRPC_HUMAN	42.876	3.59	33670	1	1
Histone H1.0 OS=Homo sapiens (Human) GN=H1F0 PE=1 SV=3	H1F0	sp|P07305|H10_HUMAN	40.006	6.7	20863	1	1
Heterogeneous nuclear ribonucleoprotein U OS=Homo sapiens (Human) GN=HNRNPU PE=1 SV=6	HNRNPU	sp|Q00839|HNRPU_HUMAN	35.723	1.82	90584	1	1
Heterogeneous nuclear ribonucleoproteins A2/B1 OS=Homo sapiens (Human) GN=HNRNPA2B1 PE=1 SV=2	HNRNPA2B1	sp|P22626|ROA2_HUMAN	34.539	2.83	37430	1	1
40S ribosomal protein S30 OS=Homo sapiens (Human) GN=FAU PE=1 SV=1	FAU	sp|P62861|RS30_HUMAN	32.848	16.95	6648	1	1
Nucleolin OS=Homo sapiens (Human) GN=NCL PE=1 SV=3	NCL	sp|P19338|NUCL_HUMAN	32.619	3.1	76614	1	1
Annexin A2 OS=Homo sapiens (Human) GN=ANXA2 PE=1 SV=2	ANXA2	sp|P07355|ANXA2_HUMAN	24.242	4.72	38604	1	1
Immunoglobulin heavy constant gamma 1 OS=Homo sapiens (Human) GN=IGHG1 PE=1 SV=1	IGHG1	sp|P01857|IGHG1_HUMAN	23.585	2.42	36106	1	1

## Sheet: IgG_replicate2_peptides
description	gene_name	accession	coverage	sequence	modifications	psm_score	peptide_length	start	end	residue_before	residue_after
Histone H4 OS=Homo sapiens (Human) GN=HIST1H4A PE=1 SV=2	HIST1H4A	sp|P62805|H4_HUMAN	41.75	VFLENVIR		52.28	8	61	68	K	D
Histone H4 OS=Homo sapiens (Human) GN=HIST1H4A PE=1 SV=2	HIST1H4A	sp|P62805|H4_HUMAN	41.75	ISGLIYEETR		57.92	10	47	56	R	G
Histone H4 OS=Homo sapiens (Human) GN=HIST1H4A PE=1 SV=2	HIST1H4A	sp|P62805|H4_HUMAN	41.75	TVTAMDVVYALK		68.37	12	81	92	K	R
Histone H4 OS=Homo sapiens (Human) GN=HIST1H4A PE=1 SV=2	HIST1H4A	sp|P62805|H4_HUMAN	41.75	DNIQGITKPAIR		55.05	12	25	36	R	R
Histone H4 OS=Homo sapiens (Human) GN=HIST1H4A PE=1 SV=2	HIST1H4A	sp|P62805|H4_HUMAN	41.75	TVTAMDVVYALK	Oxidation (M5)	67.03	12	81	92	K	R
Histone H4 OS=Homo sapiens (Human) GN=HIST1H4A PE=1 SV=2	HIST1H4A	sp|P62805|H4_HUMAN	41.75	TVTAMDVVYALKR		58.19	13	81	93	K	Q
Histone H4 OS=Homo sapiens (Human) GN=HIST1H4A PE=1 SV=2	HIST1H4A	sp|P62805|H4_HUMAN	41.75	TVTAMDVVYALKR	Oxidation (M5)	83.68	13	81	93	K	Q
Histone H1.4 OS=Homo sapiens (Human) GN=HIST1H1E PE=1 SV=2	HIST1H1E	sp|P10412|H14_HUMAN	16.89	SGVSLAALK		66.99	9	55	63	R	K
Histone H1.4 OS=Homo sapiens (Human) GN=HIST1H1E PE=1 SV=2	HIST1H1E	sp|P10412|H14_HUMAN	16.89	SGVSLAALKK		83.42	10	55	64	R	A
Histone H1.4 OS=Homo sapiens (Human) GN=HIST1H1E PE=1 SV=2	HIST1H1E	sp|P10412|H14_HUMAN	16.89	ALAAAGYDVEK		65.19	11	65	75	K	N
Histone H1.4 OS=Homo sapiens (Human) GN=HIST1H1E PE=1 SV=2	HIST1H1E	sp|P10412|H14_HUMAN	16.89	ASGPPVSELITK		66.81	12	35	46	K	A
Histone H1.4 OS=Homo sapiens (Human) GN=HIST1H1E PE=1 SV=2	HIST1H1E	sp|P10412|H14_HUMAN	16.89	KALAAAGYDVEK		57.65	12	64	75	K	N
Histone H1.4 OS=Homo sapiens (Human) GN=HIST1H1E PE=1 SV=2	HIST1H1E	sp|P10412|H14_HUMAN	16.89	ALAAAGYDVEKNNSR		58.97	15	65	79	K	I
Actin, cytoplasmic 1 OS=Homo sapiens (Human) GN=ACTB PE=1 SV=1	ACTB	sp|P60709|ACTB_HUMAN	12	IWHHTFYNELR		58.42	11	85	95	K	V
Actin, cytoplasmic 1 OS=Homo sapiens (Human) GN=ACTB PE=1 SV=1	ACTB	sp|P60709|ACTB_HUMAN	12	QEYDESGPSIVHR		76.91	13	360	372	K	K
Actin, cytoplasmic 1 OS=Homo sapiens (Human) GN=ACTB PE=1 SV=1	ACTB	sp|P60709|ACTB_HUMAN	12	DLYANTVLSGGTTMYPGIADR		56.93	21	292	312	K	M
Actin, cytoplasmic 1 OS=Homo sapiens (Human) GN=ACTB PE=1 SV=1	ACTB	sp|P60709|ACTB_HUMAN	12	DLYANTVLSGGTTMYPGIADR	Oxidation (M14)	61.38	21	292	312	K	M
Histone H2B type 1-K OS=Homo sapiens (Human) GN=HIST1H2BK PE=1 SV=3	HIST1H2BK	sp|O60814|H2B1K_HUMAN	19.05	ESYSVYVYK		51.76	9	36	44	K	V
Histone H2B type 1-K OS=Homo sapiens (Human) GN=HIST1H2BK PE=1 SV=3	HIST1H2BK	sp|O60814|H2B1K_HUMAN	19.05	AMGIMNSFVNDIFER		50.05	15	59	73	K	I
Histone H2B type 1-K OS=Homo sapiens (Human) GN=HIST1H2BK PE=1 SV=3	HIST1H2BK	sp|O60814|H2B1K_HUMAN	19.05	AMGIMNSFVNDIFER	Oxidation (M2)	90.1	15	59	73	K	I
Histone H2B type 1-K OS=Homo sapiens (Human) GN=HIST1H2BK PE=1 SV=3	HIST1H2BK	sp|O60814|H2B1K_HUMAN	19.05	AMGIMNSFVNDIFER	Oxidation (M5)	51.54	15	59	73	K	I
Histone H2B type 1-J OS=Homo sapiens (Human) GN=HIST1H2BJ PE=1 SV=3	HIST1H2BJ	sp|P06899|H2B1J_HUMAN	19.05	ESYSIYVYK		48.35	9	36	44	K	V
Histone H2B type 1-J OS=Homo sapiens (Human) GN=HIST1H2BJ PE=1 SV=3	HIST1H2BJ	sp|P06899|H2B1J_HUMAN	19.05	AMGIMNSFVNDIFER		50.05	15	59	73	K	I
Histone H2B type 1-J OS=Homo sapiens (Human) GN=HIST1H2BJ PE=1 SV=3	HIST1H2BJ	sp|P06899|H2B1J_HUMAN	19.05	AMGIMNSFVNDIFER	Oxidation (M2)	90.1	15	59	73	K	I
Histone H2B type 1-J OS=Homo sapiens (Human) GN=HIST1H2BJ PE=1 SV=3	HIST1H2BJ	sp|P06899|H2B1J_HUMAN	19.05	AMGIMNSFVNDIFER	Oxidation (M5)	51.54	15	59	73	K	I
Microtubule-associated protein 4 OS=Homo sapiens (Human) GN=MAP4 PE=1 SV=3	MAP4	sp|P27816|MAP4_HUMAN	4.25	VALSSETEVALAR		80.06	13	436	448	K	D
Microtubule-associated protein 4 OS=Homo sapiens (Human) GN=MAP4 PE=1 SV=3	MAP4	sp|P27816|MAP4_HUMAN	4.25	DGVLTLANNVTPAK		47.26	14	561	574	K	D
Microtubule-associated protein 4 OS=Homo sapiens (Human) GN=MAP4 PE=1 SV=3	MAP4	sp|P27816|MAP4_HUMAN	4.25	RDFIATLEAEAFDDVVGETVGK		68.7	22	23	44	K	T
Heterogeneous nuclear ribonucleoprotein A1 OS=Homo sapiens (Human) GN=HNRNPA1 PE=1 SV=5	HNRNPA1	sp|P09651|ROA1_HUMAN	7.26	IEVIEIMTDR		63.39	10	131	140	K	G
Heterogeneous nuclear ribonucleoprotein A1 OS=Homo sapiens (Human) GN=HNRNPA1 PE=1 SV=5	HNRNPA1	sp|P09651|ROA1_HUMAN	7.26	LFIGGLSFETTDESLR		57.44	16	16	31	K	S
Heterogeneous nuclear ribonucleoprotein A1 OS=Homo sapiens (Human) GN=HNRNPA1 PE=1 SV=5	HNRNPA1	sp|P09651|ROA1_HUMAN	7.26	KLFIGGLSFETTDESLR		55.34	17	15	31	R	S
Actin, alpha skeletal muscle OS=Homo sapiens (Human) GN=ACTA1 PE=1 SV=1	ACTA1	sp|P68133|ACTS_HUMAN	9.02	IWHHTFYNELR		58.42	11	87	97	K	V
Actin, alpha skeletal muscle OS=Homo sapiens (Human) GN=ACTA1 PE=1 SV=1	ACTA1	sp|P68133|ACTS_HUMAN	9.02	YSVWIGGSILASLSTFQQMWITK		90.68	23	339	361	K	Q
Histone H2A type 2-C OS=Homo sapiens (Human) GN=HIST2H2AC PE=1 SV=4	HIST2H2AC	sp|Q16777|H2A2C_HUMAN	44.19	AGLQFPVGR		53.18	9	22	30	R	V
Histone H2A type 2-C OS=Homo sapiens (Human) GN=HIST2H2AC PE=1 SV=4	HIST2H2AC	sp|Q16777|H2A2C_HUMAN	44.19	VTIAQGGVLPNIQAVLLPK		76.93	19	101	119	K	K
Histone H2A type 2-C OS=Homo sapiens (Human) GN=HIST2H2AC PE=1 SV=4	HIST2H2AC	sp|Q16777|H2A2C_HUMAN	44.19	VGAGAPVYMAAVLEYLTAEILELAGNAAR		48.2	29	44	72	R	D
60S ribosomal protein L18 OS=Homo sapiens (Human) GN=RPL18 PE=1 SV=2	RPL18	sp|Q07020|RL18_HUMAN	13.83	TAVVVGTITDDVR		66.64	13	79	91	K	V
60S ribosomal protein L18 OS=Homo sapiens (Human) GN=RPL18 PE=1 SV=2	RPL18	sp|Q07020|RL18_HUMAN	13.83	ILTFDQLALDSPK		94.36	13	120	132	K	G
Vimentin OS=Homo sapiens (Human) GN=VIM PE=1 SV=4	VIM	sp|P08670|VIME_HUMAN	7.08	ILLAELEQLK		49.43	10	130	139	K	G
Vimentin OS=Homo sapiens (Human) GN=VIM PE=1 SV=4	VIM	sp|P08670|VIME_HUMAN	7.08	ILLAELEQLKGQGK		62.13	14	130	143	K	S
Vimentin OS=Homo sapiens (Human) GN=VIM PE=1 SV=4	VIM	sp|P08670|VIME_HUMAN	7.08	LLQDSVDFSLADAINTEFK		47.54	19	79	97	R	N
Histone H1.5 OS=Homo sapiens (Human) GN=HIST1H1B PE=1 SV=3	HIST1H1B	sp|P16401|H15_HUMAN	10.18	ALAAGGYDVEK		49.69	11	68	78	K	N
Histone H1.5 OS=Homo sapiens (Human) GN=HIST1H1B PE=1 SV=3	HIST1H1B	sp|P16401|H15_HUMAN	10.18	ATGPPVSELITK		63.84	12	38	49	K	A
Tubulin beta chain OS=Homo sapiens (Human) GN=TUBB PE=1 SV=2	TUBB	sp|P07437|TBB5_HUMAN	6.31	LAVNMVPFPR		56.48	10	253	262	K	L
Tubulin beta chain OS=Homo sapiens (Human) GN=TUBB PE=1 SV=2	TUBB	sp|P07437|TBB5_HUMAN	6.31	GHYTEGAELVDSVLDVVR		46.83	18	104	121	K	K
60S ribosomal protein L9 OS=Homo sapiens (Human) GN=RPL9 PE=1 SV=1	RPL9	sp|P32969|RL9_HUMAN	14.06	DELILEGNDIELVSNSAALIQQATTVK		83.26	27	142	168	K	N
DNA topoisomerase 1 OS=Homo sapiens (Human) GN=TOP1 PE=1 SV=2	TOP1	sp|P11387|TOP1_HUMAN	2.88	AVALYFIDK		59.81	9	476	484	R	L
DNA topoisomerase 1 OS=Homo sapiens (Human) GN=TOP1 PE=1 SV=2	TOP1	sp|P11387|TOP1_HUMAN	2.88	TYNASITLQQQLK		50	13	591	603	R	E
Immunoglobulin lambda constant 7 OS=Homo sapiens (Human) GN=IGLC7 PE=1 SV=3	IGLC7	sp|A0M8Q6|IGLC7_HUMAN	14.15	YAASSYLSLTPEQWK		86.8	15	66	80	K	S
Immunoglobulin kappa constant OS=Homo sapiens (Human) GN=IGKC PE=1 SV=2	IGKC	sp|P01834|IGKC_HUMAN	13.08	DSTYSLSSTLTLSK		78.2	14	63	76	K	A
Trypsin-1 OS=Homo sapiens (Human) GN=PRSS1 PE=1 SV=1	PRSS1	sp|P07477|TRY1_HUMAN	8.1	LGEHNIEVLEGNEQFINAAK		78.16	20	73	92	R	I
60S ribosomal protein L27a OS=Homo sapiens (Human) GN=RPL27A PE=1 SV=2	RPL27A	sp|P46776|RL27A_HUMAN	7.43	TGAAPIIDVVR		64.99	11	95	105	K	S
Pyruvate kinase PKM OS=Homo sapiens (Human) GN=PKM PE=1 SV=4	PKM	sp|P14618|KPYM_HUMAN	3.01	FGVEQDVDMVFASFIR		64.62	16	231	246	K	K
Myosin-9 OS=Homo sapiens (Human) GN=MYH9 PE=1 SV=4	MYH9	sp|P35579|MYH9_HUMAN	0.56	LDPHLVLDQLR		64.03	11	683	693	K	C
Heterogeneous nuclear ribonucleoproteins C1/C2 OS=Homo sapiens (Human) GN=HNRNPC PE=1 SV=4	HNRNPC	sp|P07910|HNRPC_HUMAN	3.59	GFAFVQYVNER		61.36	11	51	61	K	N
Histone H1.0 OS=Homo sapiens (Human) GN=H1F0 PE=1 SV=3	H1F0	sp|P07305|H10_HUMAN	6.7	YSDMIVAAIQAEK		63.82	13	28	40	K	N
Heterogeneous nuclear ribonucleoprotein U OS=Homo sapiens (Human) GN=HNRNPU PE=1 SV=6	HNRNPU	sp|Q00839|HNRPU_HUMAN	1.82	NFILDQTNVSAAAQR		64.79	15	576	590	R	R
Heterogeneous nuclear ribonucleoproteins A2/B1 OS=Homo sapiens (Human) GN=HNRNPA2B1 PE=1 SV=2	HNRNPA2B1	sp|P22626|ROA2_HUMAN	2.83	IDTIEIITDR		61.13	10	138	147	K	Q
40S ribosomal protein S30 OS=Homo sapiens (Human) GN=FAU PE=1 SV=1	FAU	sp|P62861|RS30_HUMAN	16.95	FVNVVPTFGK		51.3	10	42	51	R	K
Nucleolin OS=Homo sapiens (Human) GN=NCL PE=1 SV=3	NCL	sp|P19338|NUCL_HUMAN	3.1	TLVLSNLSYSATEETLQEVFEK		48.66	22	487	508	K	A
Annexin A2 OS=Homo sapiens (Human) GN=ANXA2 PE=1 SV=2	ANXA2	sp|P07355|ANXA2_HUMAN	4.72	TKGVDEVTIVNILTNR		54.52	16	48	63	K	S
Immunoglobulin heavy constant gamma 1 OS=Homo sapiens (Human) GN=IGHG1 PE=1 SV=1	IGHG1	sp|P01857|IGHG1_HUMAN	2.42	ALPAPIEK		46.91	8	210	217	K	T

## Sheet: IgG_replicate3_proteins
description	gene_name	accession	protein_set_score	coverage	MW	#peptides	#specific_peptides
Histone H4 OS=Homo sapiens (Human) GN=HIST1H4A PE=1 SV=2	HIST1H4A	sp|P62805|H4_HUMAN	332.875	42.72	11367	8	8
Actin, cytoplasmic 1 OS=Homo sapiens (Human) GN=ACTB PE=1 SV=1	ACTB	sp|P60709|ACTB_HUMAN	320.726	30.4	41737	7	4
Histone H1.4 OS=Homo sapiens (Human) GN=HIST1H1E PE=1 SV=2	HIST1H1E	sp|P10412|H14_HUMAN	298.392	22.83	21865	6	1
Histone H1.2 OS=Homo sapiens (Human) GN=HIST1H1C PE=1 SV=2	HIST1H1C	sp|P16403|H12_HUMAN	298.392	23.47	21365	6	1
Vimentin OS=Homo sapiens (Human) GN=VIM PE=1 SV=4	VIM	sp|P08670|VIME_HUMAN	278.09	20.17	53652	8	8
Histone H1.5 OS=Homo sapiens (Human) GN=HIST1H1B PE=1 SV=3	HIST1H1B	sp|P16401|H15_HUMAN	231.413	19.03	22580	4	4
Histone H2B type 1-J OS=Homo sapiens (Human) GN=HIST1H2BJ PE=1 SV=3	HIST1H2BJ	sp|P06899|H2B1J_HUMAN	203.009	19.05	13904	3	3
Heat shock cognate 71 kDa protein OS=Homo sapiens (Human) GN=HSPA8 PE=1 SV=1	HSPA8	sp|P11142|HSP7C_HUMAN	188.845	7.89	70898	4	4
Heterogeneous nuclear ribonucleoprotein A1 OS=Homo sapiens (Human) GN=HNRNPA1 PE=1 SV=5	HNRNPA1	sp|P09651|ROA1_HUMAN	168.138	13.44	38747	4	4
Microtubule-associated protein 4 OS=Homo sapiens (Human) GN=MAP4 PE=1 SV=3	MAP4	sp|P27816|MAP4_HUMAN	164.649	3.04	121005	2	2
Heterogeneous nuclear ribonucleoproteins A2/B1 OS=Homo sapiens (Human) GN=HNRNPA2B1 PE=1 SV=2	HNRNPA2B1	sp|P22626|ROA2_HUMAN	158.028	15.01	37430	3	3
Nucleolin OS=Homo sapiens (Human) GN=NCL PE=1 SV=3	NCL	sp|P19338|NUCL_HUMAN	148.086	8.45	76614	3	3
Actin, alpha skeletal muscle OS=Homo sapiens (Human) GN=ACTA1 PE=1 SV=1	ACTA1	sp|P68133|ACTS_HUMAN	139.255	14.59	42051	4	1
Pyruvate kinase PKM OS=Homo sapiens (Human) GN=PKM PE=1 SV=4	PKM	sp|P14618|KPYM_HUMAN	124.331	8.47	57937	3	3
Myosin-9 OS=Homo sapiens (Human) GN=MYH9 PE=1 SV=4	MYH9	sp|P35579|MYH9_HUMAN	122.134	2.09	226532	3	3
Histone H2A type 1-B/E OS=Homo sapiens (Human) GN=HIST1H2AB PE=1 SV=2	HIST1H2AB	sp|P04908|H2A1B_HUMAN	105.855	26.92	14135	3	3
Immunoglobulin kappa constant OS=Homo sapiens (Human) GN=IGKC PE=1 SV=2	IGKC	sp|P01834|IGKC_HUMAN	97.608	31.78	11765	2	2
Trypsin-1 OS=Homo sapiens (Human) GN=PRSS1 PE=1 SV=1	PRSS1	sp|P07477|TRY1_HUMAN	94.035	8.1	26558	1	1
ATP-dependent RNA helicase A OS=Homo sapiens (Human) GN=DHX9 PE=1 SV=4	DHX9	sp|Q08211|DHX9_HUMAN	88.084	2.36	140958	2	2
Annexin A2 OS=Homo sapiens (Human) GN=ANXA2 PE=1 SV=2	ANXA2	sp|P07355|ANXA2_HUMAN	86.698	9.44	38604	2	2
60S ribosomal protein L18 OS=Homo sapiens (Human) GN=RPL18 PE=1 SV=2	RPL18	sp|Q07020|RL18_HUMAN	84.925	13.83	21634	2	2
Tubulin beta chain OS=Homo sapiens (Human) GN=TUBB PE=1 SV=2	TUBB	sp|P07437|TBB5_HUMAN	80.484	6.08	49671	2	2
Heterogeneous nuclear ribonucleoprotein K OS=Homo sapiens (Human) GN=HNRNPK PE=1 SV=1	HNRNPK	sp|P61978|HNRPK_HUMAN	75.072	6.91	50976	2	2
GTP-binding nuclear protein Ran OS=Homo sapiens (Human) GN=RAN PE=1 SV=3	RAN	sp|P62826|RAN_HUMAN	69.856	6.48	24423	1	1
Trypsin-3 OS=Homo sapiens (Human) GN=PRSS3 PE=1 SV=2	PRSS3	sp|P35030|TRY3_HUMAN	68.62	4.28	32529	1	1
Immunoglobulin heavy constant gamma 1 OS=Homo sapiens (Human) GN=IGHG1 PE=1 SV=1	IGHG1	sp|P01857|IGHG1_HUMAN	59.525	6.67	36106	2	2
Histone H1x OS=Homo sapiens (Human) GN=H1FX PE=1 SV=1	H1FX	sp|Q92522|H1X_HUMAN	55.054	5.63	22487	1	1
60S ribosomal protein L13 OS=Homo sapiens (Human) GN=RPL13 PE=1 SV=4	RPL13	sp|P26373|RL13_HUMAN	50.969	6.16	24261	1	1
60S ribosomal protein L27a OS=Homo sapiens (Human) GN=RPL27A PE=1 SV=2	RPL27A	sp|P46776|RL27A_HUMAN	50.418	7.43	16561	1	1
cAMP-dependent protein kinase type I-alpha regulatory subunit OS=Homo sapiens (Human) GN=PRKAR1A PE=1 SV=1	PRKAR1A	sp|P10644|KAP0_HUMAN	49.869	6.3	42982	1	1
40S ribosomal protein S15a OS=Homo sapiens (Human) GN=RPS15A PE=1 SV=2	RPS15A	sp|P62244|RS15A_HUMAN	45.894	15.38	14840	1	1
60S ribosomal protein L9 OS=Homo sapiens (Human) GN=RPL9 PE=1 SV=1	RPL9	sp|P32969|RL9_HUMAN	43.944	14.06	21863	1	1
Filamin-A OS=Homo sapiens (Human) GN=FLNA PE=1 SV=4	FLNA	sp|P21333|FLNA_HUMAN	43.856	0.38	280739	1	1
Elongation factor 1-alpha 1 OS=Homo sapiens (Human) GN=EEF1A1 PE=1 SV=1	EEF1A1	sp|P68104|EF1A1_HUMAN	40.566	2.38	50141	1	1
Alpha-1-antitrypsin OS=Homo sapiens (Human) GN=SERPINA1 PE=1 SV=3	SERPINA1	sp|P01009|A1AT_HUMAN	39.997	4.07	46737	1	1
60S ribosomal protein L23a OS=Homo sapiens (Human) GN=RPL23A PE=1 SV=1	RPL23A	sp|P62750|RL23A_HUMAN	39.461	8.33	17695	1	1
Caveolin-1 OS=Homo sapiens (Human) GN=CAV1 PE=1 SV=4	CAV1	sp|Q03135|CAV1_HUMAN	38.426	7.87	20472	1	1
Heterogeneous nuclear ribonucleoprotein D0 OS=Homo sapiens (Human) GN=HNRNPD PE=1 SV=1	HNRNPD	sp|Q14103|HNRPD_HUMAN	37.072	3.94	38434	1	1
40S ribosomal protein S26 OS=Homo sapiens (Human) GN=RPS26 PE=1 SV=3	RPS26	sp|P62854|RS26_HUMAN	35.853	13.04	13015	1	1
40S ribosomal protein S30 OS=Homo sapiens (Human) GN=FAU PE=1 SV=1	FAU	sp|P62861|RS30_HUMAN	34.85	16.95	6648	1	1
Immunoglobulin kappa variable 3D-20 OS=Homo sapiens (Human) GN=IGKV3D-20 PE=3 SV=1	IGKV3D-20	sp|A0A0C4DH25|KVD20_HUMAN	34.625	13.79	12515	1	1
Eukaryotic initiation factor 4A-I OS=Homo sapiens (Human) GN=EIF4A1 PE=1 SV=1	EIF4A1	sp|P60842|IF4A1_HUMAN	33.975	2.46	46154	1	1
Heterogeneous nuclear ribonucleoproteins C1/C2 OS=Homo sapiens (Human) GN=HNRNPC PE=1 SV=4	HNRNPC	sp|P07910|HNRPC_HUMAN	33.659	3.59	33670	1	1
Immunoglobulin lambda variable 1-47 OS=Homo sapiens (Human) GN=IGLV1-47 PE=1 SV=2	IGLV1-47	sp|P01700|LV147_HUMAN	33.439	11.11	12284	1	1
Nucleolar protein of 40 kDa OS=Homo sapiens (Human) GN=ZCCHC17 PE=1 SV=1	ZCCHC17	sp|Q9NP64|NO40_HUMAN	33.184	5.81	27570	1	1
DNA topoisomerase 1 OS=Homo sapiens (Human) GN=TOP1 PE=1 SV=2	TOP1	sp|P11387|TOP1_HUMAN	33.074	1.7	90726	1	1
Prelamin-A/C OS=Homo sapiens (Human) GN=LMNA PE=1 SV=1	LMNA	sp|P02545|LMNA_HUMAN	32.921	1.66	74139	1	1
Lamin-B1 OS=Homo sapiens (Human) GN=LMNB1 PE=1 SV=2	LMNB1	sp|P20700|LMNB1_HUMAN	32.801	4.1	66408	1	1
Receptor of activated protein C kinase 1 OS=Homo sapiens (Human) GN=RACK1 PE=1 SV=3	RACK1	sp|P63244|RACK1_HUMAN	32.386	5.05	35077	1	1
40S ribosomal protein S8 OS=Homo sapiens (Human) GN=RPS8 PE=1 SV=2	RPS8	sp|P62241|RS8_HUMAN	30.775	6.25	24205	1	1
Heat shock 70 kDa protein 6 OS=Homo sapiens (Human) GN=HSPA6 PE=1 SV=2	HSPA6	sp|P17066|HSP76_HUMAN	28.865	1.71	71028	1	1
60S ribosomal protein L36 OS=Homo sapiens (Human) GN=RPL36 PE=1 SV=3	RPL36	sp|Q9Y3U8|RL36_HUMAN	24.971	11.43	12254	1	1
Histone H3.1 OS=Homo sapiens (Human) GN=HIST1H3A PE=1 SV=2	HIST1H3A	sp|P68431|H31_HUMAN	23.565	6.62	15404	1	1
Alpha-actinin-4 OS=Homo sapiens (Human) GN=ACTN4 PE=1 SV=2	ACTN4	sp|O43707|ACTN4_HUMAN	20.205	1.1	104854	1	1
Immunoglobulin lambda-like polypeptide 5 OS=Homo sapiens (Human) GN=IGLL5 PE=2 SV=2	IGLL5	sp|B9A064|IGLL5_HUMAN	18.152	3.74	23063	1	1

## Sheet: IgG_replicate3_peptides
description	gene_name	accession	coverage	sequence	modifications	psm_score	peptide_length	start	end	residue_before	residue_after
Histone H4 OS=Homo sapiens (Human) GN=HIST1H4A PE=1 SV=2	HIST1H4A	sp|P62805|H4_HUMAN	42.72	VFLENVIR		53.88	8	61	68	K	D
Histone H4 OS=Homo sapiens (Human) GN=HIST1H4A PE=1 SV=2	HIST1H4A	sp|P62805|H4_HUMAN	42.72	ISGLIYEETR		64.88	10	47	56	R	G
Histone H4 OS=Homo sapiens (Human) GN=HIST1H4A PE=1 SV=2	HIST1H4A	sp|P62805|H4_HUMAN	42.72	DNIQGITKPAIR		68.91	12	25	36	R	R
Histone H4 OS=Homo sapiens (Human) GN=HIST1H4A PE=1 SV=2	HIST1H4A	sp|P62805|H4_HUMAN	42.72	TVTAMDVVYALK	Oxidation (M5)	98.16	12	81	92	K	R
Histone H4 OS=Homo sapiens (Human) GN=HIST1H4A PE=1 SV=2	HIST1H4A	sp|P62805|H4_HUMAN	42.72	KTVTAMDVVYALK		64.81	13	80	92	R	R
Histone H4 OS=Homo sapiens (Human) GN=HIST1H4A PE=1 SV=2	HIST1H4A	sp|P62805|H4_HUMAN	42.72	KTVTAMDVVYALK	Oxidation (M6)	54.11	13	80	92	R	R
Histone H4 OS=Homo sapiens (Human) GN=HIST1H4A PE=1 SV=2	HIST1H4A	sp|P62805|H4_HUMAN	42.72	TVTAMDVVYALKR		74.88	13	81	93	K	Q
Histone H4 OS=Homo sapiens (Human) GN=HIST1H4A PE=1 SV=2	HIST1H4A	sp|P62805|H4_HUMAN	42.72	TVTAMDVVYALKR	Oxidation (M5)	75.02	13	81	93	K	Q
Actin, cytoplasmic 1 OS=Homo sapiens (Human) GN=ACTB PE=1 SV=1	ACTB	sp|P60709|ACTB_HUMAN	30.4	AGFAGDDAPR		73.21	10	19	28	K	A
Actin, cytoplasmic 1 OS=Homo sapiens (Human) GN=ACTB PE=1 SV=1	ACTB	sp|P60709|ACTB_HUMAN	30.4	AVFPSIVGRPR		53.3	11	29	39	R	H
Actin, cytoplasmic 1 OS=Homo sapiens (Human) GN=ACTB PE=1 SV=1	ACTB	sp|P60709|ACTB_HUMAN	30.4	IWHHTFYNELR		60.97	11	85	95	K	V
Actin, cytoplasmic 1 OS=Homo sapiens (Human) GN=ACTB PE=1 SV=1	ACTB	sp|P60709|ACTB_HUMAN	30.4	QEYDESGPSIVHR		84.72	13	360	372	K	K
Actin, cytoplasmic 1 OS=Homo sapiens (Human) GN=ACTB PE=1 SV=1	ACTB	sp|P60709|ACTB_HUMAN	30.4	VAPEEHPVLLTEAPLNPK		55.08	18	96	113	R	A
Actin, cytoplasmic 1 OS=Homo sapiens (Human) GN=ACTB PE=1 SV=1	ACTB	sp|P60709|ACTB_HUMAN	30.4	DLYANTVLSGGTTMYPGIADR		82.81	21	292	312	K	M
Actin, cytoplasmic 1 OS=Homo sapiens (Human) GN=ACTB PE=1 SV=1	ACTB	sp|P60709|ACTB_HUMAN	30.4	TTGIVMDSGDGVTHTVPIYEGYALPHAILR		74.39	30	148	177	R	L
Histone H1.4 OS=Homo sapiens (Human) GN=HIST1H1E PE=1 SV=2	HIST1H1E	sp|P10412|H14_HUMAN	22.83	SGVSLAALK		67.64	9	55	63	R	K
Histone H1.4 OS=Homo sapiens (Human) GN=HIST1H1E PE=1 SV=2	HIST1H1E	sp|P10412|H14_HUMAN	22.83	SGVSLAALKK		63.24	10	55	64	R	A
Histone H1.4 OS=Homo sapiens (Human) GN=HIST1H1E PE=1 SV=2	HIST1H1E	sp|P10412|H14_HUMAN	22.83	ALAAAGYDVEK		63.72	11	65	75	K	N
Histone H1.4 OS=Homo sapiens (Human) GN=HIST1H1E PE=1 SV=2	HIST1H1E	sp|P10412|H14_HUMAN	22.83	ASGPPVSELITK		114.27	12	35	46	K	A
Histone H1.4 OS=Homo sapiens (Human) GN=HIST1H1E PE=1 SV=2	HIST1H1E	sp|P10412|H14_HUMAN	22.83	KASGPPVSELITK		75.7	13	34	46	R	A
Histone H1.4 OS=Homo sapiens (Human) GN=HIST1H1E PE=1 SV=2	HIST1H1E	sp|P10412|H14_HUMAN	22.83	SETAPAAPAAPAPAEK		58.47	16	2	17	M	T
Histone H1.2 OS=Homo sapiens (Human) GN=HIST1H1C PE=1 SV=2	HIST1H1C	sp|P16403|H12_HUMAN	23.47	SGVSLAALK		67.64	9	55	63	R	K
Histone H1.2 OS=Homo sapiens (Human) GN=HIST1H1C PE=1 SV=2	HIST1H1C	sp|P16403|H12_HUMAN	23.47	SGVSLAALKK		63.24	10	55	64	R	A
Histone H1.2 OS=Homo sapiens (Human) GN=HIST1H1C PE=1 SV=2	HIST1H1C	sp|P16403|H12_HUMAN	23.47	ALAAAGYDVEK		63.72	11	65	75	K	N
Histone H1.2 OS=Homo sapiens (Human) GN=HIST1H1C PE=1 SV=2	HIST1H1C	sp|P16403|H12_HUMAN	23.47	ASGPPVSELITK		114.27	12	35	46	K	A
Histone H1.2 OS=Homo sapiens (Human) GN=HIST1H1C PE=1 SV=2	HIST1H1C	sp|P16403|H12_HUMAN	23.47	KASGPPVSELITK		75.7	13	34	46	R	A
Histone H1.2 OS=Homo sapiens (Human) GN=HIST1H1C PE=1 SV=2	HIST1H1C	sp|P16403|H12_HUMAN	23.47	SETAPAAPAAAPPAEK		58.47	16	2	17	M	A
Vimentin OS=Homo sapiens (Human) GN=VIM PE=1 SV=4	VIM	sp|P08670|VIME_HUMAN	20.17	VELQELNDR		57.23	9	105	113	K	F
Vimentin OS=Homo sapiens (Human) GN=VIM PE=1 SV=4	VIM	sp|P08670|VIME_HUMAN	20.17	ILLAELEQLK		57.94	10	130	139	K	G
Vimentin OS=Homo sapiens (Human) GN=VIM PE=1 SV=4	VIM	sp|P08670|VIME_HUMAN	20.17	EEAENTLQSFR		74.96	11	197	207	R	Q
Vimentin OS=Homo sapiens (Human) GN=VIM PE=1 SV=4	VIM	sp|P08670|VIME_HUMAN	20.17	SLYASSPGGVYATR		57.38	14	51	64	R	S
Vimentin OS=Homo sapiens (Human) GN=VIM PE=1 SV=4	VIM	sp|P08670|VIME_HUMAN	20.17	KVESLQEEIAFLK		52.67	13	223	235	R	K
Vimentin OS=Homo sapiens (Human) GN=VIM PE=1 SV=4	VIM	sp|P08670|VIME_HUMAN	20.17	ILLAELEQLKGQGK		88.56	14	130	143	K	S
Vimentin OS=Homo sapiens (Human) GN=VIM PE=1 SV=4	VIM	sp|P08670|VIME_HUMAN	20.17	VEVERDNLAEDIMR		55.44	14	171	184	R	L
Vimentin OS=Homo sapiens (Human) GN=VIM PE=1 SV=4	VIM	sp|P08670|VIME_HUMAN	20.17	LLQDSVDFSLADAINTEFK		51.9	19	79	97	R	N
Histone H1.5 OS=Homo sapiens (Human) GN=HIST1H1B PE=1 SV=3	HIST1H1B	sp|P16401|H15_HUMAN	19.03	ALAAGGYDVEK		67.45	11	68	78	K	N
Histone H1.5 OS=Homo sapiens (Human) GN=HIST1H1B PE=1 SV=3	HIST1H1B	sp|P16401|H15_HUMAN	19.03	ATGPPVSELITK		97.36	12	38	49	K	A
Histone H1.5 OS=Homo sapiens (Human) GN=HIST1H1B PE=1 SV=3	HIST1H1B	sp|P16401|H15_HUMAN	19.03	ALAAGGYDVEKNNSR		81.83	15	68	82	K	I
Histone H1.5 OS=Homo sapiens (Human) GN=HIST1H1B PE=1 SV=3	HIST1H1B	sp|P16401|H15_HUMAN	19.03	SETAPAETATPAPVEK		78.26	16	2	17	M	S
Histone H2B type 1-J OS=Homo sapiens (Human) GN=HIST1H2BJ PE=1 SV=3	HIST1H2BJ	sp|P06899|H2B1J_HUMAN	19.05	ESYSIYVYK		52.03	9	36	44	K	V
Histone H2B type 1-J OS=Homo sapiens (Human) GN=HIST1H2BJ PE=1 SV=3	HIST1H2BJ	sp|P06899|H2B1J_HUMAN	19.05	AMGIMNSFVNDIFER		99.1	15	59	73	K	I
Histone H2B type 1-J OS=Homo sapiens (Human) GN=HIST1H2BJ PE=1 SV=3	HIST1H2BJ	sp|P06899|H2B1J_HUMAN	19.05	AMGIMNSFVNDIFER	Oxidation (M2)	115.41	15	59	73	K	I
Heat shock cognate 71 kDa protein OS=Homo sapiens (Human) GN=HSPA8 PE=1 SV=1	HSPA8	sp|P11142|HSP7C_HUMAN	7.89	VEIIANDQGNR		55.82	11	26	36	K	T
Heat shock cognate 71 kDa protein OS=Homo sapiens (Human) GN=HSPA8 PE=1 SV=1	HSPA8	sp|P11142|HSP7C_HUMAN	7.89	IINEPTAAAIAYGLDK		76.78	16	172	187	R	K
Heat shock cognate 71 kDa protein OS=Homo sapiens (Human) GN=HSPA8 PE=1 SV=1	HSPA8	sp|P11142|HSP7C_HUMAN	7.89	IINEPTAAAIAYGLDKK		87.27	17	172	188	R	V
Heat shock cognate 71 kDa protein OS=Homo sapiens (Human) GN=HSPA8 PE=1 SV=1	HSPA8	sp|P11142|HSP7C_HUMAN	7.89	SINPDEAVAYGAAVQAAILSGDK		57.79	23	362	384	K	S
Heterogeneous nuclear ribonucleoprotein A1 OS=Homo sapiens (Human) GN=HNRNPA1 PE=1 SV=5	HNRNPA1	sp|P09651|ROA1_HUMAN	13.44	IEVIEIMTDR		61.94	10	131	140	K	G
Heterogeneous nuclear ribonucleoprotein A1 OS=Homo sapiens (Human) GN=HNRNPA1 PE=1 SV=5	HNRNPA1	sp|P09651|ROA1_HUMAN	13.44	LFIGGLSFETTDESLR		60.87	16	16	31	K	S
Heterogeneous nuclear ribonucleoprotein A1 OS=Homo sapiens (Human) GN=HNRNPA1 PE=1 SV=5	HNRNPA1	sp|P09651|ROA1_HUMAN	13.44	KLFIGGLSFETTDESLR		60.9	17	15	31	R	S
Heterogeneous nuclear ribonucleoprotein A1 OS=Homo sapiens (Human) GN=HNRNPA1 PE=1 SV=5	HNRNPA1	sp|P09651|ROA1_HUMAN	13.44	GFGFVTYATVEEVDAAMNARPHK		73.53	23	56	78	R	V
Microtubule-associated protein 4 OS=Homo sapiens (Human) GN=MAP4 PE=1 SV=3	MAP4	sp|P27816|MAP4_HUMAN	3.04	VALSSETEVALAR		79.18	13	436	448	K	D
Microtubule-associated protein 4 OS=Homo sapiens (Human) GN=MAP4 PE=1 SV=3	MAP4	sp|P27816|MAP4_HUMAN	3.04	RDFIATLEAEAFDDVVGETVGK		138.83	22	23	44	K	T
Heterogeneous nuclear ribonucleoproteins A2/B1 OS=Homo sapiens (Human) GN=HNRNPA2B1 PE=1 SV=2	HNRNPA2B1	sp|P22626|ROA2_HUMAN	15.01	IDTIEIITDR		57.23	10	138	147	K	Q
Heterogeneous nuclear ribonucleoproteins A2/B1 OS=Homo sapiens (Human) GN=HNRNPA2B1 PE=1 SV=2	HNRNPA2B1	sp|P22626|ROA2_HUMAN	15.01	LFIGGLSFETTEESLR		79.29	16	23	38	K	N
Heterogeneous nuclear ribonucleoproteins A2/B1 OS=Homo sapiens (Human) GN=HNRNPA2B1 PE=1 SV=2	HNRNPA2B1	sp|P22626|ROA2_HUMAN	15.01	GFGFVTFSSMAEVDAAMAARPHSIDGR		88.69	27	63	89	R	V
Nucleolin OS=Homo sapiens (Human) GN=NCL PE=1 SV=3	NCL	sp|P19338|NUCL_HUMAN	8.45	VTQDELKEVFEDAAEIR		79.93	17	404	420	K	L
Nucleolin OS=Homo sapiens (Human) GN=NCL PE=1 SV=3	NCL	sp|P19338|NUCL_HUMAN	8.45	VEGTEPTTAFNLFVGNLNFNK		51.14	21	298	318	K	S
Nucleolin OS=Homo sapiens (Human) GN=NCL PE=1 SV=3	NCL	sp|P19338|NUCL_HUMAN	8.45	TLVLSNLSYSATEETLQEVFEK		69.9	22	487	508	K	A
Actin, alpha skeletal muscle OS=Homo sapiens (Human) GN=ACTA1 PE=1 SV=1	ACTA1	sp|P68133|ACTS_HUMAN	14.59	AGFAGDDAPR		73.21	10	21	30	K	A
Actin, alpha skeletal muscle OS=Homo sapiens (Human) GN=ACTA1 PE=1 SV=1	ACTA1	sp|P68133|ACTS_HUMAN	14.59	AVFPSIVGRPR		53.3	11	31	41	R	H
Actin, alpha skeletal muscle OS=Homo sapiens (Human) GN=ACTA1 PE=1 SV=1	ACTA1	sp|P68133|ACTS_HUMAN	14.59	IWHHTFYNELR		60.97	11	87	97	K	V
Actin, alpha skeletal muscle OS=Homo sapiens (Human) GN=ACTA1 PE=1 SV=1	ACTA1	sp|P68133|ACTS_HUMAN	14.59	YSVWIGGSILASLSTFQQMWITK		49.63	23	339	361	K	Q
Pyruvate kinase PKM OS=Homo sapiens (Human) GN=PKM PE=1 SV=4	PKM	sp|P14618|KPYM_HUMAN	8.47	IYVDDGLISLQVK		54.11	13	174	186	K	Q
Pyruvate kinase PKM OS=Homo sapiens (Human) GN=PKM PE=1 SV=4	PKM	sp|P14618|KPYM_HUMAN	8.47	RFDEILEASDGIMVAR		67.52	16	279	294	R	G
Pyruvate kinase PKM OS=Homo sapiens (Human) GN=PKM PE=1 SV=4	PKM	sp|P14618|KPYM_HUMAN	8.47	FGVEQDVDMVFASFIR		52.59	16	231	246	K	K
Myosin-9 OS=Homo sapiens (Human) GN=MYH9 PE=1 SV=4	MYH9	sp|P35579|MYH9_HUMAN	2.09	LDPHLVLDQLR		68.73	11	683	693	K	C
Myosin-9 OS=Homo sapiens (Human) GN=MYH9 PE=1 SV=4	MYH9	sp|P35579|MYH9_HUMAN	2.09	VSHLLGINVTDFTR		60.09	14	374	387	K	G
Myosin-9 OS=Homo sapiens (Human) GN=MYH9 PE=1 SV=4	MYH9	sp|P35579|MYH9_HUMAN	2.09	LQQELDDLLVDLDHQR		55.71	16	1418	1433	R	Q
Histone H2A type 1-B/E OS=Homo sapiens (Human) GN=HIST1H2AB PE=1 SV=2	HIST1H2AB	sp|P04908|H2A1B_HUMAN	26.92	HLQLAIR		49.87	7	83	89	R	N
Histone H2A type 1-B/E OS=Homo sapiens (Human) GN=HIST1H2AB PE=1 SV=2	HIST1H2AB	sp|P04908|H2A1B_HUMAN	26.92	AGLQFPVGR		58.19	9	22	30	R	V
Histone H2A type 1-B/E OS=Homo sapiens (Human) GN=HIST1H2AB PE=1 SV=2	HIST1H2AB	sp|P04908|H2A1B_HUMAN	26.92	VTIAQGGVLPNIQAVLLPK		98.77	19	101	119	R	K
Immunoglobulin kappa constant OS=Homo sapiens (Human) GN=IGKC PE=1 SV=2	IGKC	sp|P01834|IGKC_HUMAN	31.78	DSTYSLSSTLTLSK		80.49	14	63	76	K	A
Immunoglobulin kappa constant OS=Homo sapiens (Human) GN=IGKC PE=1 SV=2	IGKC	sp|P01834|IGKC_HUMAN	31.78	VDNALQSGNSQESVTEQDSK		53.74	20	43	62	K	D
Trypsin-1 OS=Homo sapiens (Human) GN=PRSS1 PE=1 SV=1	PRSS1	sp|P07477|TRY1_HUMAN	8.1	LGEHNIEVLEGNEQFINAAK		114.17	20	73	92	R	I
ATP-dependent RNA helicase A OS=Homo sapiens (Human) GN=DHX9 PE=1 SV=4	DHX9	sp|Q08211|DHX9_HUMAN	2.36	DINTDFLLVVLR		58.94	12	517	528	R	D
ATP-dependent RNA helicase A OS=Homo sapiens (Human) GN=DHX9 PE=1 SV=4	DHX9	sp|Q08211|DHX9_HUMAN	2.36	AIEPPPLDAVIEAEHTLR		62.75	18	820	837	K	E
Annexin A2 OS=Homo sapiens (Human) GN=ANXA2 PE=1 SV=2	ANXA2	sp|P07355|ANXA2_HUMAN	9.44	TKGVDEVTIVNILTNR		65.87	16	48	63	K	S
Annexin A2 OS=Homo sapiens (Human) GN=ANXA2 PE=1 SV=2	ANXA2	sp|P07355|ANXA2_HUMAN	9.44	TDLEKDIISDTSGDFR		65.26	16	153	168	K	K
60S ribosomal protein L18 OS=Homo sapiens (Human) GN=RPL18 PE=1 SV=2	RPL18	sp|Q07020|RL18_HUMAN	13.83	TAVVVGTITDDVR		54.51	13	79	91	K	V
60S ribosomal protein L18 OS=Homo sapiens (Human) GN=RPL18 PE=1 SV=2	RPL18	sp|Q07020|RL18_HUMAN	13.83	ILTFDQLALDSPK		73.47	13	120	132	K	G
Tubulin beta chain OS=Homo sapiens (Human) GN=TUBB PE=1 SV=2	TUBB	sp|P07437|TBB5_HUMAN	6.08	YLTVAAVFR		59.67	9	310	318	R	G
Tubulin beta chain OS=Homo sapiens (Human) GN=TUBB PE=1 SV=2	TUBB	sp|P07437|TBB5_HUMAN	6.08	GHYTEGAELVDSVLDVVR		57.38	18	104	121	K	K
Heterogeneous nuclear ribonucleoprotein K OS=Homo sapiens (Human) GN=HNRNPK PE=1 SV=1	HNRNPK	sp|P61978|HNRPK_HUMAN	6.91	LLIHQSLAGGIIGVK		64.93	15	149	163	R	G
Heterogeneous nuclear ribonucleoprotein K OS=Homo sapiens (Human) GN=HNRNPK PE=1 SV=1	HNRNPK	sp|P61978|HNRPK_HUMAN	6.91	ILSISADIETIGEILKK		48.66	17	87	103	R	I
GTP-binding nuclear protein Ran OS=Homo sapiens (Human) GN=RAN PE=1 SV=3	RAN	sp|P62826|RAN_HUMAN	6.48	SNYNFEKPFLWLAR		88.38	14	153	166	K	K
Trypsin-3 OS=Homo sapiens (Human) GN=PRSS3 PE=1 SV=2	PRSS3	sp|P35030|TRY3_HUMAN	4.28	VLEGNEQFINAAK		91.44	13	137	149	K	I
Immunoglobulin heavy constant gamma 1 OS=Homo sapiens (Human) GN=IGHG1 PE=1 SV=1	IGHG1	sp|P01857|IGHG1_HUMAN	6.67	ALPAPIEK		49.84	8	210	217	K	T
Immunoglobulin heavy constant gamma 1 OS=Homo sapiens (Human) GN=IGHG1 PE=1 SV=1	IGHG1	sp|P01857|IGHG1_HUMAN	6.67	FNWYVDGVEVHNAK		55.39	14	158	171	K	T
Histone H1x OS=Homo sapiens (Human) GN=H1FX PE=1 SV=1	H1FX	sp|Q92522|H1X_HUMAN	5.63	ALVQNDTLLQVK		79.45	12	95	106	K	G
60S ribosomal protein L13 OS=Homo sapiens (Human) GN=RPL13 PE=1 SV=4	RPL13	sp|P26373|RL13_HUMAN	6.16	LATQLTGPVMPVR		73.74	13	146	158	K	N
60S ribosomal protein L27a OS=Homo sapiens (Human) GN=RPL27A PE=1 SV=2	RPL27A	sp|P46776|RL27A_HUMAN	7.43	TGAAPIIDVVR		67.68	11	95	105	K	S
cAMP-dependent protein kinase type I-alpha regulatory subunit OS=Homo sapiens (Human) GN=PRKAR1A PE=1 SV=1	PRKAR1A	sp|P10644|KAP0_HUMAN	6.3	IVVQGEPGDEFFIILEGSAAVLQR		67.42	24	282	305	K	R
40S ribosomal protein S15a OS=Homo sapiens (Human) GN=RPS15A PE=1 SV=2	RPS15A	sp|P62244|RS15A_HUMAN	15.38	QFGFIVLTTSAGIMDHEEAR		62.82	20	98	117	R	R
60S ribosomal protein L9 OS=Homo sapiens (Human) GN=RPL9 PE=1 SV=1	RPL9	sp|P32969|RL9_HUMAN	14.06	DELILEGNDIELVSNSAALIQQATTVK		60.74	27	142	168	K	N
Filamin-A OS=Homo sapiens (Human) GN=FLNA PE=1 SV=4	FLNA	sp|P21333|FLNA_HUMAN	0.38	LDVQFSGLTK		71.19	10	907	916	K	G
Elongation factor 1-alpha 1 OS=Homo sapiens (Human) GN=EEF1A1 PE=1 SV=1	EEF1A1	sp|P68104|EF1A1_HUMAN	2.38	IGGIGTVPVGR		63.74	11	256	266	K	V
Alpha-1-antitrypsin OS=Homo sapiens (Human) GN=SERPINA1 PE=1 SV=3	SERPINA1	sp|P01009|A1AT_HUMAN	4.07	ELDRDTVFALVNYIFFK		56.53	17	199	215	K	G
60S ribosomal protein L23a OS=Homo sapiens (Human) GN=RPL23A PE=1 SV=1	RPL23A	sp|P62750|RL23A_HUMAN	8.33	LAPDYDALDVANK		57.61	13	140	152	R	I
Caveolin-1 OS=Homo sapiens (Human) GN=CAV1 PE=1 SV=4	CAV1	sp|Q03135|CAV1_HUMAN	7.87	YVDSEGHLYTVPIR		55.03	14	6	19	K	E
Heterogeneous nuclear ribonucleoprotein D0 OS=Homo sapiens (Human) GN=HNRNPD PE=1 SV=1	HNRNPD	sp|Q14103|HNRPD_HUMAN	3.94	IFVGGLSPDTPEEK		53.41	14	184	197	K	I
40S ribosomal protein S26 OS=Homo sapiens (Human) GN=RPS26 PE=1 SV=3	RPS26	sp|P62854|RS26_HUMAN	13.04	DISEASVFDAYVLPK		52.11	15	52	66	R	L
40S ribosomal protein S30 OS=Homo sapiens (Human) GN=FAU PE=1 SV=1	FAU	sp|P62861|RS30_HUMAN	16.95	FVNVVPTFGK		51.77	10	42	51	R	K
Immunoglobulin kappa variable 3D-20 OS=Homo sapiens (Human) GN=IGKV3D-20 PE=3 SV=1	IGKV3D-20	sp|A0A0C4DH25|KVD20_HUMAN	13.79	FSGSGSGTDFTLTISR		50.8	16	83	98	R	L
Eukaryotic initiation factor 4A-I OS=Homo sapiens (Human) GN=EIF4A1 PE=1 SV=1	EIF4A1	sp|P60842|IF4A1_HUMAN	2.46	VLITTDLLAR		53.49	10	325	334	R	G
Heterogeneous nuclear ribonucleoproteins C1/C2 OS=Homo sapiens (Human) GN=HNRNPC PE=1 SV=4	HNRNPC	sp|P07910|HNRPC_HUMAN	3.59	GFAFVQYVNER		57.48	11	51	61	K	N
Immunoglobulin lambda variable 1-47 OS=Homo sapiens (Human) GN=IGLV1-47 PE=1 SV=2	IGLV1-47	sp|P01700|LV147_HUMAN	11.11	SGTSASLAISGLR		60.51	13	87	99	K	S
Nucleolar protein of 40 kDa OS=Homo sapiens (Human) GN=ZCCHC17 PE=1 SV=1	ZCCHC17	sp|Q9NP64|NO40_HUMAN	5.81	DLDPNNVIIEQEER		51.35	14	97	110	K	R
DNA topoisomerase 1 OS=Homo sapiens (Human) GN=TOP1 PE=1 SV=2	TOP1	sp|P11387|TOP1_HUMAN	1.7	TYNASITLQQQLK		52.59	13	591	603	R	E
Prelamin-A/C OS=Homo sapiens (Human) GN=LMNA PE=1 SV=1	LMNA	sp|P02545|LMNA_HUMAN	1.66	LALDMEIHAYR		60.23	11	367	377	K	K
Lamin-B1 OS=Homo sapiens (Human) GN=LMNB1 PE=1 SV=2	LMNB1	sp|P20700|LMNB1_HUMAN	4.1	SLEGDLEDLKDQIAQLEASLAAAK		49.89	24	158	181	K	K
Receptor of activated protein C kinase 1 OS=Homo sapiens (Human) GN=RACK1 PE=1 SV=3	RACK1	sp|P63244|RACK1_HUMAN	5.05	IIVDELKQEVISTSSK		55.22	16	265	280	K	A
40S ribosomal protein S8 OS=Homo sapiens (Human) GN=RPS8 PE=1 SV=2	RPS8	sp|P62241|RS8_HUMAN	6.25	ISSLLEEQFQQGK		60.88	13	158	170	K	L
Heat shock 70 kDa protein 6 OS=Homo sapiens (Human) GN=HSPA6 PE=1 SV=2	HSPA6	sp|P17066|HSP76_HUMAN	1.71	VEILANDQGNR		55.82	11	28	38	R	T
60S ribosomal protein L36 OS=Homo sapiens (Human) GN=RPL36 PE=1 SV=3	RPL36	sp|Q9Y3U8|RL36_HUMAN	11.43	REELSNVLAAMR		52.2	12	87	98	K	K
Histone H3.1 OS=Homo sapiens (Human) GN=HIST1H3A PE=1 SV=2	HIST1H3A	sp|P68431|H31_HUMAN	6.62	YRPGTVALR		49.94	9	42	50	R	E
Alpha-actinin-4 OS=Homo sapiens (Human) GN=ACTN4 PE=1 SV=2	ACTN4	sp|O43707|ACTN4_HUMAN	1.1	LASDLLEWIR		70.19	10	301	310	K	R
Immunoglobulin lambda-like polypeptide 5 OS=Homo sapiens (Human) GN=IGLL5 PE=2 SV=2	IGLL5	sp|B9A064|IGLL5_HUMAN	3.74	VTVLGQPK		62.54	8	105	112	K	A

## Sheet: BNC2_replicate1_proteins
gene_name	accession	protein_set_score	coverage	MW	#peptides	#specific_peptides
MAP4	sp|P27816|MAP4_HUMAN	2170.87	38.11	121005	48	48
RTCB	sp|Q9Y3I0|RTCB_HUMAN	921.937	43.17	55210	21	21
AMOTL2	sp|Q9Y2J4|AMOL2_HUMAN	418.032	15.28	85764	11	11
LMNA	sp|P02545|LMNA_HUMAN	323.691	16.42	74139	9	9
HIST1H2BK	sp|O60814|H2B1K_HUMAN	307.468	50	13890	7	7
AMPD2	sp|Q01433|AMPD2_HUMAN	265.768	9.22	100688	8	8
MTCL1	sp|Q9Y4B5|MTCL1_HUMAN	242.019	4.72	209526	7	7
CDR2	sp|Q01850|CDR2_HUMAN	241.724	13.88	51855	6	6
BNC2	sp|Q6ZN30|BNC2_HUMAN	209.892	7.46	122330	5	5
DDX17	sp|Q92841|DDX17_HUMAN	195.701	8.64	80272	4	3
TMPO	sp|P42167|LAP2B_HUMAN	181.791	13.66	50670	5	5
HIST1H1E	sp|P10412|H14_HUMAN	177.175	25.57	21865	5	3
VIM	sp|P08670|VIME_HUMAN	170.424	15.24	53652	5	5
ACTB	sp|P60709|ACTB_HUMAN	169.865	21.33	41737	5	5
HIST1H4A	sp|P62805|H4_HUMAN	169.038	26.21	11367	4	4
HSPA8	sp|P11142|HSP7C_HUMAN	160.315	11.76	70898	4	4
NCL	sp|P19338|NUCL_HUMAN	159.64	8.45	76614	4	4
CIZ1	sp|Q9ULV3|CIZ1_HUMAN	156.657	6.9	100045	4	4
LMNB1	sp|P20700|LMNB1_HUMAN	152.37	10.07	66408	2	2
AHNAK	sp|Q09666|AHNK_HUMAN	129.509	0.8	629101	3	3
HNRNPA1	sp|P09651|ROA1_HUMAN	129.122	9.14	38747	2	2
HNRNPM	sp|P52272|HNRPM_HUMAN	127.049	7.12	77516	5	5
DDX5	sp|P17844|DDX5_HUMAN	123.47	7.82	69148	4	3
HIST1H1B	sp|P16401|H15_HUMAN	121.573	20.35	22580	4	2
FILIP1L	sp|Q4L180|FIL1L_HUMAN	120.894	1.32	130382	2	2
MYH9	sp|P35579|MYH9_HUMAN	120.765	2.45	226532	3	3
RBM4	sp|Q9BWF3|RBM4_HUMAN	118.641	10.44	40314	3	3
RBMX	sp|P38159|RBMX_HUMAN	114.82	11.25	42332	3	3
TRIM28	sp|Q13263|TIF1B_HUMAN	114.692	4.31	88550	3	3
DNTTIP2	sp|Q5QJE6|TDIF2_HUMAN	106.04	3.44	84469	2	2
FLNA	sp|P21333|FLNA_HUMAN	101.647	1.1	280739	2	2
FEN1	sp|P39748|FEN1_HUMAN	100.201	7.89	42593	2	2
SUMO3	sp|P55854|SUMO3_HUMAN	98.445	13.59	11637	2	2
CENPC	sp|Q03188|CENPC_HUMAN	97.863	4.56	106834	3	3
TRIP6	sp|Q15654|TRIP6_HUMAN	97.253	4.62	50288	2	2
HNRNPC	sp|P07910|HNRPC_HUMAN	96.057	5.23	33670	1	1
CTNNB1	sp|P35222|CTNB1_HUMAN	89.526	3.84	85497	2	2
HNRNPA2B1	sp|P22626|ROA2_HUMAN	83.48	6.8	37430	3	3
NPM1	sp|P06748|NPM_HUMAN	83.244	5.1	32575	1	1
C3	sp|P01024|CO3_HUMAN	81.7	1.32	187148	2	2
LMNB2	sp|Q03252|LMNB2_HUMAN	81.679	4.68	69948	2	2
RPS8	sp|P62241|RS8_HUMAN	78.437	12.02	24205	2	2
KTN1	sp|Q86UP2|KTN1_HUMAN	73.187	2.14	156275	2	2
PFN1	sp|P07737|PROF1_HUMAN	72.561	22.86	15054	2	2
EIF4A1	sp|P60842|IF4A1_HUMAN	66.673	6.4	46154	2	2
CALD1	sp|Q05682|CALD1_HUMAN	66.316	4.29	93231	2	2
NONO	sp|Q15233|NONO_HUMAN	66.164	4.88	54232	2	2
PRSS1	sp|P07477|TRY1_HUMAN	64.905	8.1	26558	1	1
HNRNPH1	sp|P31943|HNRH1_HUMAN	63.98	4.45	49229	2	2
LIMD1	sp|Q9UGP4|LIMD1_HUMAN	63.737	5.03	72190	2	2
HYOU1	sp|Q9Y4L1|HYOU1_HUMAN	63.219	3.6	111335	1	1
KHDRBS1	sp|Q07666|KHDR1_HUMAN	62.658	5.42	48227	2	2
GAPDH	sp|P04406|G3P_HUMAN	62.594	8.66	36053	2	2
IGHG1	sp|P01857|IGHG1_HUMAN	49.607	3.64	36106	2	2
CFL1	sp|P23528|COF1_HUMAN	48.34	8.43	18502	1	1
RPL4	sp|P36578|RL4_HUMAN	47.008	2.58	47697	1	1
RPL23A	sp|P62750|RL23A_HUMAN	45.95	8.33	17695	1	1
PAICS	sp|P22234|PUR6_HUMAN	45.631	3.76	47079	1	1
PRDX5	sp|P30044|PRDX5_HUMAN	45.071	7.48	22086	1	1
KHSRP	sp|Q92945|FUBP2_HUMAN	41.674	1.27	73115	1	1
PNN	sp|Q9H307|PININ_HUMAN	38.264	2.37	81628	1	1
RPL29	sp|P47914|RL29_HUMAN	38.131	9.43	17752	1	1
RPL24	sp|P83731|RL24_HUMAN	37.724	8.28	17779	1	1
HNRNPU	sp|Q00839|HNRPU_HUMAN	34.727	2.18	90584	1	1
HNRNPR	sp|O43390|HNRPR_HUMAN	34.313	1.9	70943	1	1
SRSF3	sp|P84103|SRSF3_HUMAN	33.918	5.49	19330	1	1
HNRNPK	sp|P61978|HNRPK_HUMAN	33.48	3.67	50976	1	1
RPL6	sp|Q02878|RL6_HUMAN	33.306	3.12	32728	1	1
HIST1H2AB	sp|P04908|H2A1B_HUMAN	33.039	6.92	14135	1	1
TJP1	sp|Q07157|ZO1_HUMAN	31.689	0.74	195459	1	1
EEF1A1	sp|P68104|EF1A1_HUMAN	31.456	3.25	50141	1	1
AMOTL1	sp|Q8IY63|AMOL1_HUMAN	31.368	1.46	106574	1	1
NCOA5	sp|Q9HCD5|NCOA5_HUMAN	31.166	2.25	65536	1	1
SERPINH1	sp|P50454|SERPH_HUMAN	31.044	6.22	46441	1	1
FUS	sp|P35637|FUS_HUMAN	30.722	3.23	53426	1	1
RPS7	sp|P62081|RS7_HUMAN	30.584	7.73	22127	1	1
FLNC	sp|Q14315|FLNC_HUMAN	28.611	0.62	291022	1	1
HSPA1A	sp|P0DMV8|HS71A_HUMAN	28.55	2.34	70052	1	1
HNRNPA3	sp|P51991|ROA3_HUMAN	28.168	2.65	39595	1	1
NF2	sp|P35240|MERL_HUMAN	28.063	1.68	69690	1	1
LPP	sp|Q93052|LPP_HUMAN	28.046	1.63	65746	1	1
ZYX	sp|Q15942|ZYX_HUMAN	27.581	1.75	61277	1	1
SRSF4	sp|Q08170|SRSF4_HUMAN	27.207	1.82	56678	1	1
ERP44	sp|Q9BS26|ERP44_HUMAN	26.156	1.72	46971	1	1
SERBP1	sp|Q8NC51|PAIRB_HUMAN	24.013	3.92	44965	1	1
STRN3	sp|Q13033|STRN3_HUMAN	23.882	1.63	87209	1	1
LASP1	sp|Q14847|LASP1_HUMAN	23.869	4.98	29717	1	1
ANXA2	sp|P07355|ANXA2_HUMAN	22.695	4.72	38604	1	1
RNF214	sp|Q8ND24|RN214_HUMAN	22.015	1.56	77667	1	1
HMGB1	sp|P09429|HMGB1_HUMAN	21.643	6.51	24894	1	1
SLK	sp|Q9H2G2|SLK_HUMAN	18.565	0.57	142695	1	1
SPECC1	sp|Q5M775|CYTSB_HUMAN	18.565	0.66	118585	1	1
SAFB2	sp|Q14151|SAFB2_HUMAN	18.305	0.94	107473	1	1
SRSF2	sp|Q01130|SRSF2_HUMAN	17.098	3.62	25476	1	1
KIF5B	sp|P33176|KINH_HUMAN	12.792	0.93	109685	1	1
MATR3	sp|P43243|MATR3_HUMAN	12.463	1.06	94623	1	1

## Sheet: BNC2_replicate1_peptides
gene_name	accession	coverage	sequence	modifications	psm_score	peptide_length	start	end	residue_before	residue_after
MAP4	sp|P27816|MAP4_HUMAN	38.11	TEVALAK		46.01	7	270	276	K	D
MAP4	sp|P27816|MAP4_HUMAN	38.11	MDLAPSK		51.27	7	362	368	K	D
MAP4	sp|P27816|MAP4_HUMAN	38.11	MDLAPSK		51.27	7	388	394	K	D
MAP4	sp|P27816|MAP4_HUMAN	38.11	SPSTLLPK		54.47	8	825	832	R	K
MAP4	sp|P27816|MAP4_HUMAN	38.11	EVALVKDVR		59.41	9	313	321	K	W
MAP4	sp|P27816|MAP4_HUMAN	38.11	SVPADLSRPK		73.78	10	853	862	K	S
MAP4	sp|P27816|MAP4_HUMAN	38.11	LATNTSAPDLK		47.23	11	923	933	R	N
MAP4	sp|P27816|MAP4_HUMAN	38.11	TKPLATTQPAK		47.06	11	701	711	K	T
MAP4	sp|P27816|MAP4_HUMAN	38.11	KVSYSHIQSK		70.9	10	998	1007	K	C
MAP4	sp|P27816|MAP4_HUMAN	38.11	WPTETDVSSAK		48.02	11	322	332	R	N
MAP4	sp|P27816|MAP4_HUMAN	38.11	ALPLEAEVAPVK		64.3	12	465	476	K	D
MAP4	sp|P27816|MAP4_HUMAN	38.11	VALSSETEVALAR		109.33	13	436	448	K	D
MAP4	sp|P27816|MAP4_HUMAN	38.11	TTTAAAVASTGPSSR		94.56	15	810	824	K	S
MAP4	sp|P27816|MAP4_HUMAN	38.11	DGVLTLANNVTPAK		53.97	14	561	574	K	D
MAP4	sp|P27816|MAP4_HUMAN	38.11	TDYIPLLDVDEK		48.21	12	45	56	K	T
MAP4	sp|P27816|MAP4_HUMAN	38.11	TAGPIASAQKQPAGK		68.29	15	977	991	K	V
MAP4	sp|P27816|MAP4_HUMAN	38.11	DMALATKTEVALAK		46.81	14	263	276	K	D
MAP4	sp|P27816|MAP4_HUMAN	38.11	NVVLPTETEVAPAK		50.99	14	333	346	K	D
MAP4	sp|P27816|MAP4_HUMAN	38.11	DMALATKTEVALAK	Oxidation (M2)	49.46	14	263	276	K	D
MAP4	sp|P27816|MAP4_HUMAN	38.11	DKALPLEAEVAPVK		43.21	14	463	476	K	D
MAP4	sp|P27816|MAP4_HUMAN	38.11	LATNTSAPDLKNVR		96.45	14	923	936	R	S
MAP4	sp|P27816|MAP4_HUMAN	38.11	TEVALAKDMESPTK		93.48	14	270	283	K	L
MAP4	sp|P27816|MAP4_HUMAN	38.11	TEVALAKDMESPTK	Oxidation (M9)	65.79	14	270	283	K	L
MAP4	sp|P27816|MAP4_HUMAN	38.11	VGSTENIKHQPGGGR		77.21	15	939	953	K	A
MAP4	sp|P27816|MAP4_HUMAN	38.11	DMESPTKLDVTLAK		61.14	14	277	290	K	D
MAP4	sp|P27816|MAP4_HUMAN	38.11	TTTLSGTAPAAGVVPSR		81.51	17	872	888	K	V
MAP4	sp|P27816|MAP4_HUMAN	38.11	DVRWPTETDVSSAK		76.78	14	319	332	K	N
MAP4	sp|P27816|MAP4_HUMAN	38.11	VGSLDNVGHLPAGGAVK		48.44	17	1071	1087	K	T
MAP4	sp|P27816|MAP4_HUMAN	38.11	KTTTLSGTAPAAGVVPSR		58.4	18	871	888	K	V
MAP4	sp|P27816|MAP4_HUMAN	38.11	TTDMAPSKETEMALAK		59.63	16	247	262	K	D
MAP4	sp|P27816|MAP4_HUMAN	38.11	TTDMAPSKETEMALAK	Oxidation (M12)	45.8	16	247	262	K	D
MAP4	sp|P27816|MAP4_HUMAN	38.11	TTTLSGTAPAAGVVPSRVK		92.43	19	872	890	K	A
MAP4	sp|P27816|MAP4_HUMAN	38.11	DMTLPPETNVILTKDK		80.02	16	449	464	R	A
MAP4	sp|P27816|MAP4_HUMAN	38.11	DMTLPPETNVILTKDK	Oxidation (M2)	67.15	16	449	464	R	A
MAP4	sp|P27816|MAP4_HUMAN	38.11	NVVLPTETEVAPAKDVTLLK		51.37	20	333	352	K	E
MAP4	sp|P27816|MAP4_HUMAN	38.11	DFIATLEAEAFDDVVGETVGK		132.39	21	24	44	R	T
MAP4	sp|P27816|MAP4_HUMAN	38.11	LDVTLAKDMQPSMESDMALVK		48.29	21	284	304	K	D
MAP4	sp|P27816|MAP4_HUMAN	38.11	RDFIATLEAEAFDDVVGETVGK		133.69	22	23	44	K	T
MAP4	sp|P27816|MAP4_HUMAN	38.11	EIEMASEERPPAQALEIMMGLK		68.85	22	225	246	K	T
MAP4	sp|P27816|MAP4_HUMAN	38.11	EIEMASEERPPAQALEIMMGLK	Oxidation (M18)	54.98	22	225	246	K	T
MAP4	sp|P27816|MAP4_HUMAN	38.11	EIEMASEERPPAQALEIMMGLK	Oxidation (M19)	54.98	22	225	246	K	T
MAP4	sp|P27816|MAP4_HUMAN	38.11	ALPLEAEVAPVKDMAQLPETEIAPAK		76.74	26	465	490	K	D
MAP4	sp|P27816|MAP4_HUMAN	38.11	ALPLEAEVAPVKDMAQLPETEIAPAK	Oxidation (M14)	68.9	26	465	490	K	D
MAP4	sp|P27816|MAP4_HUMAN	38.11	DLVLLSEIEVAQANDIISSTEISSAEK		135.53	27	409	435	K	V
MAP4	sp|P27816|MAP4_HUMAN	38.11	VALSSETEVALARDMTLPPETNVILTK		65.53	27	436	462	K	D
MAP4	sp|P27816|MAP4_HUMAN	38.11	VALSSETEVALARDMTLPPETNVILTK	Oxidation (M15)	45.71	27	436	462	K	D
MAP4	sp|P27816|MAP4_HUMAN	38.11	IVPAKDLVLLSEIEVAQANDIISSTEISSAEK		154.91	32	404	435	K	V
MAP4	sp|P27816|MAP4_HUMAN	38.11	GISEDSHLESLQDVGQSAAPTFMISPETVTGTGKK		55.73	35	600	634	K	C
MAP4	sp|P27816|MAP4_HUMAN	38.11	DFIATLEAEAFDDVVGETVGKTDYIPLLDVDEK		48.92	33	24	56	R	T
RTCB	sp|Q9Y3I0|RTCB_HUMAN	43.17	TLLVHRK		41.13	7	369	375	R	G
RTCB	sp|Q9Y3I0|RTCB_HUMAN	43.17	MLQADPNK		47.15	8	199	206	R	V
RTCB	sp|Q9Y3I0|RTCB_HUMAN	43.17	SSMTFLTR		47.58	8	322	329	R	Q
RTCB	sp|Q9Y3I0|RTCB_HUMAN	43.17	SSMTFLTR	Oxidation (M3)	66.3	8	322	329	R	Q
RTCB	sp|Q9Y3I0|RTCB_HUMAN	43.17	GGGVGGFLPAMK		49.75	12	56	67	R	Q
RTCB	sp|Q9Y3I0|RTCB_HUMAN	43.17	GGGVGGFLPAMK	Oxidation (M11)	57.61	12	56	67	R	Q
RTCB	sp|Q9Y3I0|RTCB_HUMAN	43.17	VEQHVVDGKER		44.5	11	358	368	K	T
RTCB	sp|Q9Y3I0|RTCB_HUMAN	43.17	MLQADPNKVSAR		76.94	12	199	210	R	A
RTCB	sp|Q9Y3I0|RTCB_HUMAN	43.17	MLQADPNKVSAR	Oxidation (M1)	76.31	12	199	210	R	A
RTCB	sp|Q9Y3I0|RTCB_HUMAN	43.17	GMAAAGNYAWVNR		85.97	13	309	321	K	S
RTCB	sp|Q9Y3I0|RTCB_HUMAN	43.17	SYNDELQFLEK		62.34	11	4	14	R	I
RTCB	sp|Q9Y3I0|RTCB_HUMAN	43.17	GMAAAGNYAWVNR	Oxidation (M2)	105.53	13	309	321	K	S
RTCB	sp|Q9Y3I0|RTCB_HUMAN	43.17	QIGNVAALPGIVHR		82.47	14	68	81	K	S
RTCB	sp|Q9Y3I0|RTCB_HUMAN	43.17	GLGHQVATDALVAMEK		85.53	16	264	279	R	A
RTCB	sp|Q9Y3I0|RTCB_HUMAN	43.17	GLGHQVATDALVAMEK	Oxidation (M14)	61.97	16	264	279	R	A
RTCB	sp|Q9Y3I0|RTCB_HUMAN	43.17	NLDFQDVLDKLADMGIAIR		45.97	19	442	460	R	V
RTCB	sp|Q9Y3I0|RTCB_HUMAN	43.17	NLDFQDVLDKLADMGIAIR	Oxidation (M14)	76.93	19	442	460	R	V
RTCB	sp|Q9Y3I0|RTCB_HUMAN	43.17	IASPEGQDYLKGMAAAGNYAWVNR		58.98	24	298	321	R	S
RTCB	sp|Q9Y3I0|RTCB_HUMAN	43.17	VFNTTPDDLDLHVIYDVSHNIAK		51.53	23	335	357	K	V
RTCB	sp|Q9Y3I0|RTCB_HUMAN	43.17	TNLDESDVQPVKEQLAQAMFDHIPVGVGSK		58.56	30	129	158	R	G
RTCB	sp|Q9Y3I0|RTCB_HUMAN	43.17	RGLPQLGTLGAGNHYAEIQVVDEIFNEYAAK		72.11	31	214	244	K	K
AMOTL2	sp|Q9Y2J4|AMOL2_HUMAN	15.28	YGNLTETR		52.34	8	22	29	R	T
AMOTL2	sp|Q9Y2J4|AMOL2_HUMAN	15.28	LLQLSLER		48.45	8	162	169	R	N
AMOTL2	sp|Q9Y2J4|AMOL2_HUMAN	15.28	AIQGSLRPAK		58.67	10	657	666	K	S
AMOTL2	sp|Q9Y2J4|AMOL2_HUMAN	15.28	AASLDSVATSR		76.78	11	757	767	R	V
AMOTL2	sp|Q9Y2J4|AMOL2_HUMAN	15.28	TLLAIQQQALR		87.26	11	30	40	R	G
AMOTL2	sp|Q9Y2J4|AMOL2_HUMAN	15.28	GSPHFQHAEVR		72.96	11	235	245	R	I
AMOTL2	sp|Q9Y2J4|AMOL2_HUMAN	15.28	TLEDSSGTVLHR		53.97	12	3	14	R	L
AMOTL2	sp|Q9Y2J4|AMOL2_HUMAN	15.28	VQDLSDMVEILI		75.23	12	768	779	R	-
AMOTL2	sp|Q9Y2J4|AMOL2_HUMAN	15.28	TQEAQAGSQDMVAK		61.17	14	409	422	K	L
AMOTL2	sp|Q9Y2J4|AMOL2_HUMAN	15.28	MRTLEDSSGTVLHR	Oxidation (M1)	55.42	14	1	14	-	L
AMOTL2	sp|Q9Y2J4|AMOL2_HUMAN	15.28	QFAMDAAATAAAQRDTTLIR		45.7	20	581	600	R	H
LMNA	sp|P02545|LMNA_HUMAN	16.42	LADALQELR		65.5	9	241	249	R	A
LMNA	sp|P02545|LMNA_HUMAN	16.42	SLETENAGLR		52.8	10	51	60	R	L
LMNA	sp|P02545|LMNA_HUMAN	16.42	SGAQASSTPLSPTR		69.54	14	12	25	R	I
LMNA	sp|P02545|LMNA_HUMAN	16.42	IDSLSAQLSQLQK		73.21	13	299	311	R	Q
LMNA	sp|P02545|LMNA_HUMAN	16.42	TALINSTGEEVAMR		51.91	14	528	541	R	K
LMNA	sp|P02545|LMNA_HUMAN	16.42	SVGGSGGGSFGDNLVTR		76.98	17	628	644	R	S
LMNA	sp|P02545|LMNA_HUMAN	16.42	VAVEEVDEEGKFVR		47.98	14	440	453	R	L
LMNA	sp|P02545|LMNA_HUMAN	16.42	IRIDSLSAQLSQLQK		51.06	15	297	311	R	Q
LMNA	sp|P02545|LMNA_HUMAN	16.42	NSNLVGAAHEELQQSR		45.33	16	281	296	R	I
HIST1H2BK	sp|O60814|H2B1K_HUMAN	50	EIQTAVR		48.91	7	94	100	R	L
HIST1H2BK	sp|O60814|H2B1K_HUMAN	50	LLLPGELAK		44.51	9	101	109	R	H
HIST1H2BK	sp|O60814|H2B1K_HUMAN	50	HAVSEGTKAVTK		88.24	12	110	121	K	Y
HIST1H2BK	sp|O60814|H2B1K_HUMAN	50	STITSREIQTAVR		59.18	13	88	100	R	L
HIST1H2BK	sp|O60814|H2B1K_HUMAN	50	VLKQVHPDTGISSK		67.65	14	45	58	K	A
HIST1H2BK	sp|O60814|H2B1K_HUMAN	50	AMGIMNSFVNDIFER		71.25	15	59	73	K	I
HIST1H2BK	sp|O60814|H2B1K_HUMAN	50	AMGIMNSFVNDIFER	Oxidation (M2)	78.56	15	59	73	K	I
AMPD2	sp|Q01433|AMPD2_HUMAN	9.22	TNVPDIR		55.05	7	833	839	R	V
AMPD2	sp|Q01433|AMPD2_HUMAN	9.22	WLVQVPR		48.73	7	570	576	R	L
AMPD2	sp|Q01433|AMPD2_HUMAN	9.22	LEPDILLR		48.9	8	173	180	K	A
AMPD2	sp|Q01433|AMPD2_HUMAN	9.22	GGLGAPPLQSAR		58.17	12	88	99	R	S
AMPD2	sp|Q01433|AMPD2_HUMAN	9.22	RASLQASTAAPEAR		59.62	14	74	87	K	G
AMPD2	sp|Q01433|AMPD2_HUMAN	9.22	NSVLMSGFSHKVK		50.22	13	800	812	R	S
AMPD2	sp|Q01433|AMPD2_HUMAN	9.22	YLQQLAEKPLETR		57.69	13	269	281	R	T
AMPD2	sp|Q01433|AMPD2_HUMAN	9.22	QISQDVKLEPDILLR		101.67	15	166	180	R	A
MTCL1	sp|Q9Y4B5|MTCL1_HUMAN	4.72	LQISELSGK		48.33	9	703	711	R	V
MTCL1	sp|Q9Y4B5|MTCL1_HUMAN	4.72	LVEEEANILGR		54.75	11	573	583	K	K
MTCL1	sp|Q9Y4B5|MTCL1_HUMAN	4.72	AVSVSSMSEFQR		47.03	12	1383	1394	R	L
MTCL1	sp|Q9Y4B5|MTCL1_HUMAN	4.72	VAETGQVDGELIR		67.25	13	407	419	K	S
MTCL1	sp|Q9Y4B5|MTCL1_HUMAN	4.72	LLADSHSLVMDLR		57.76	13	1219	1231	K	W
MTCL1	sp|Q9Y4B5|MTCL1_HUMAN	4.72	NLSDDMKEVAFSVR		55.93	14	1598	1611	K	N
MTCL1	sp|Q9Y4B5|MTCL1_HUMAN	4.72	RVDSITAAGGEGPFPTSR		68.37	18	1520	1537	R	A
CDR2	sp|Q01850|CDR2_HUMAN	13.88	VYEQLDVTAR		61.66	10	83	92	K	E
CDR2	sp|Q01850|CDR2_HUMAN	13.88	ALELEAEVAEMR		75.14	12	247	258	R	Q
CDR2	sp|Q01850|CDR2_HUMAN	13.88	TVTMLQAQLSLER		63.15	13	201	213	K	Q
CDR2	sp|Q01850|CDR2_HUMAN	13.88	TVTMLQAQLSLER	Oxidation (M4)	81.86	13	201	213	K	Q
CDR2	sp|Q01850|CDR2_HUMAN	13.88	QHFVYDHVFAEK		49.39	12	169	180	R	I
CDR2	sp|Q01850|CDR2_HUMAN	13.88	GISLLHEVDTQYSALK		70.73	16	342	357	R	V
BNC2	sp|Q6ZN30|BNC2_HUMAN	7.46	HSANINLHRK		60.28	10	881	890	R	L
BNC2	sp|Q6ZN30|BNC2_HUMAN	7.46	ATSGAATPVIASTK		53.4	14	513	526	R	S
BNC2	sp|Q6ZN30|BNC2_HUMAN	7.46	TDSDIRTFIESNNR		50.38	14	278	291	K	T
BNC2	sp|Q6ZN30|BNC2_HUMAN	7.46	SIVELMAIQEKEGQAVAVPSSK		61.62	22	256	277	K	T
BNC2	sp|Q6ZN30|BNC2_HUMAN	7.46	TTTAEPGFMGTWQNADTNLLFR		72.86	22	85	106	R	M
DDX17	sp|Q92841|DDX17_HUMAN	8.64	APILIATDVASR		52.93	12	469	480	K	G
DDX17	sp|Q92841|DDX17_HUMAN	8.64	VLEEANQAINPK		92.84	12	536	547	K	L
DDX17	sp|Q92841|DDX17_HUMAN	8.64	SSQSSSQQFSGIGR		72.65	14	671	684	R	S
DDX17	sp|Q92841|DDX17_HUMAN	8.64	GLDVEDVKFVINYDYPNSSEDYVHR		54.96	25	481	505	R	I
TMPO	sp|P42167|LAP2B_HUMAN	13.66	GGPLQALTR		67.6	9	240	248	K	E
TMPO	sp|P42167|LAP2B_HUMAN	13.66	YVPLADVKSEK		54.87	11	394	404	K	T
TMPO	sp|P42167|LAP2B_HUMAN	13.66	PEFLEDPSVLTK		61.87	12	2	13	M	D
TMPO	sp|P42167|LAP2B_HUMAN	13.66	YGVNPGPIVGTTRK		63.82	14	127	140	K	L
TMPO	sp|P42167|LAP2B_HUMAN	13.66	HASPILPITEFSDIPR		56.62	16	304	319	K	R
HIST1H1E	sp|P10412|H14_HUMAN	25.57	SGVSLAALKK		54.25	10	55	64	R	A
HIST1H1E	sp|P10412|H14_HUMAN	25.57	GTGASGSFKLNK		45.83	12	98	109	K	K
HIST1H1E	sp|P10412|H14_HUMAN	25.57	ASGPPVSELITK		93.49	12	35	46	K	A
HIST1H1E	sp|P10412|H14_HUMAN	25.57	GTLVQTKGTGASGSFK		52.57	16	91	106	K	L
HIST1H1E	sp|P10412|H14_HUMAN	25.57	ALAAAGYDVEKNNSR		56.11	15	65	79	K	I
VIM	sp|P08670|VIME_HUMAN	15.24	SYVTTSTR		48.05	8	29	36	R	T
VIM	sp|P08670|VIME_HUMAN	15.24	SLYASSPGGVYATR		58.23	14	51	64	R	S
VIM	sp|P08670|VIME_HUMAN	15.24	VESLQEEIAFLKK		69.71	13	224	236	K	L
VIM	sp|P08670|VIME_HUMAN	15.24	ILLAELEQLKGQGK		72.61	14	130	143	K	S
VIM	sp|P08670|VIME_HUMAN	15.24	LLQDSVDFSLADAINTEFKNTR		46.51	22	79	100	R	T
ACTB	sp|P60709|ACTB_HUMAN	21.33	AGFAGDDAPR		63.31	10	19	28	K	A
ACTB	sp|P60709|ACTB_HUMAN	21.33	AVFPSIVGRPR		61.37	11	29	39	R	H
ACTB	sp|P60709|ACTB_HUMAN	21.33	SYELPDGQVITIGNER		65.13	16	239	254	K	F
ACTB	sp|P60709|ACTB_HUMAN	21.33	DLYANTVLSGGTTMYPGIADR		52.67	21	292	312	K	M
ACTB	sp|P60709|ACTB_HUMAN	21.33	HQGVMVGMGQKDSYVGDEAQSK	Oxidation (M8)	42.24	22	40	61	R	R
HIST1H4A	sp|P62805|H4_HUMAN	26.21	TVTAMDVVYALK	Oxidation (M5)	72.66	12	81	92	K	R
HIST1H4A	sp|P62805|H4_HUMAN	26.21	TVTAMDVVYALKR		71.78	13	81	93	K	Q
HIST1H4A	sp|P62805|H4_HUMAN	26.21	TVTAMDVVYALKR	Oxidation (M5)	68.97	13	81	93	K	Q
HIST1H4A	sp|P62805|H4_HUMAN	26.21	ISGLIYEETRGVLK		41.26	14	47	60	R	V
HSPA8	sp|P11142|HSP7C_HUMAN	11.76	NQVAMNPTNTVFDAK	Oxidation (M5)	56.43	15	57	71	K	R
HSPA8	sp|P11142|HSP7C_HUMAN	11.76	IINEPTAAAIAYGLDKK		77.63	17	172	188	R	V
HSPA8	sp|P11142|HSP7C_HUMAN	11.76	LDKSQIHDIVLVGGSTR		52.5	17	326	342	K	I
HSPA8	sp|P11142|HSP7C_HUMAN	11.76	NVLIFDLGGGTFDVSILTIEDGIFEVK		43.36	27	194	220	R	S
NCL	sp|P19338|NUCL_HUMAN	8.45	ALVATPGK		53.85	8	117	124	K	K
NCL	sp|P19338|NUCL_HUMAN	8.45	AIRLELQGPR		45.88	10	552	561	R	G
NCL	sp|P19338|NUCL_HUMAN	8.45	GLSEDTTEETLKESFDGSVR		70.81	20	578	597	K	A
NCL	sp|P19338|NUCL_HUMAN	8.45	TLVLSNLSYSATEETLQEVFEK		82.34	22	487	508	K	A
CIZ1	sp|Q9ULV3|CIZ1_HUMAN	6.9	IPSTDTQVQPK		55.36	11	330	340	R	L
CIZ1	sp|Q9ULV3|CIZ1_HUMAN	6.9	VTARPSQPPLPR		40.62	12	880	891	K	R
CIZ1	sp|Q9ULV3|CIZ1_HUMAN	6.9	VLQVQAQVQSQTQPR		86.09	15	315	329	R	I
CIZ1	sp|Q9ULV3|CIZ1_HUMAN	6.9	MTVPKQTQTPDLLPEALEAQVLPR	Oxidation (M1)	50.73	24	287	310	R	F
LMNB1	sp|P20700|LMNB1_HUMAN	10.07	SLEGDLEDLKDQIAQLEASLAAAK		136.18	24	158	181	K	K
LMNB1	sp|P20700|LMNB1_HUMAN	10.07	STVFKTTIPEEEEEEEEAAGVVVEEELFHQQGTPR		61	35	543	577	R	A
AHNAK	sp|Q09666|AHNK_HUMAN	0.8	FGTFGGLGSK		54.31	10	5822	5831	K	S
AHNAK	sp|Q09666|AHNK_HUMAN	0.8	VHAPGLNLSGVGGK		52.39	14	5324	5337	K	M
AHNAK	sp|Q09666|AHNK_HUMAN	0.8	IKGDVPSVGLEGPDVDLQGPEAK		91.39	23	5208	5230	K	I
HNRNPA1	sp|P09651|ROA1_HUMAN	9.14	SSGPYGGGGQYFAKPR		118.29	16	337	352	R	N
HNRNPA1	sp|P09651|ROA1_HUMAN	9.14	NQGGYGGSSSSSSYGSGR		54.26	18	353	370	R	R
HNRNPM	sp|P52272|HNRPM_HUMAN	7.12	MGANSLER		69.72	8	571	578	R	M
HNRNPM	sp|P52272|HNRPM_HUMAN	7.12	MGANSLER		69.72	8	584	591	R	M
HNRNPM	sp|P52272|HNRPM_HUMAN	7.12	INEILSNALK		45.5	10	372	381	R	R
HNRNPM	sp|P52272|HNRPM_HUMAN	7.12	MGAGMGFGLER		49.41	11	486	496	R	M
HNRNPM	sp|P52272|HNRPM_HUMAN	7.12	MGAGMGFGLER	Oxidation (M1)	47.9	11	486	496	R	M
HNRNPM	sp|P52272|HNRPM_HUMAN	7.12	MGPLGLDHMASSIER	Oxidation (M1)	46	15	457	471	R	M
DDX5	sp|P17844|DDX5_HUMAN	7.82	LLQLVEDR		67.21	8	471	478	K	G
DDX5	sp|P17844|DDX5_HUMAN	7.82	APILIATDVASR		52.93	12	392	403	K	G
DDX5	sp|P17844|DDX5_HUMAN	7.82	HGKAPILIATDVASR		46.33	15	389	403	K	G
DDX5	sp|P17844|DDX5_HUMAN	7.82	GLDVEDVKFVINYDYPNSSEDYIHR		51.62	25	404	428	R	I
HIST1H1B	sp|P16401|H15_HUMAN	20.35	GTGASGSFKLNK		45.83	12	101	112	K	K
HIST1H1B	sp|P16401|H15_HUMAN	20.35	ATGPPVSELITK		64.34	12	38	49	K	A
HIST1H1B	sp|P16401|H15_HUMAN	20.35	GTLVQTKGTGASGSFK		52.57	16	94	109	K	L
HIST1H1B	sp|P16401|H15_HUMAN	20.35	ALAAGGYDVEKNNSR		53.62	15	68	82	K	I
FILIP1L	sp|Q4L180|FIL1L_HUMAN	1.32	ITILQNASITPVK		84.5	13	946	958	R	S
FILIP1L	sp|Q4L180|FIL1L_HUMAN	1.32	ITILQNASITPVKSK		79	15	946	960	R	T
MYH9	sp|P35579|MYH9_HUMAN	2.45	VSHLLGINVTDFTR		62.91	14	374	387	K	G
MYH9	sp|P35579|MYH9_HUMAN	2.45	HSQAVEELAEQLEQTK		65.28	16	1194	1209	K	R
MYH9	sp|P35579|MYH9_HUMAN	2.45	LQVELDNVTGLLSQSDSK		47.65	18	1278	1295	K	S
RBM4	sp|Q9BWF3|RBM4_HUMAN	10.44	LFIGNLPR		48.53	8	4	11	K	E
RBM4	sp|Q9BWF3|RBM4_HUMAN	10.44	LHGVNINVEASKNK		83.04	14	60	73	K	S
RBM4	sp|Q9BWF3|RBM4_HUMAN	10.44	VADLTEQYNEQYGAVR		70.95	16	183	198	R	T
RBMX	sp|P38159|RBMX_HUMAN	11.25	VEQATKPSFESGR		83.69	13	81	93	K	R
RBMX	sp|P38159|RBMX_HUMAN	11.25	LFIGGLNTETNEK		57.42	13	10	22	K	A
RBMX	sp|P38159|RBMX_HUMAN	11.25	GFAFVTFESPADAKDAAR		44.79	18	50	67	R	D
TRIM28	sp|Q13263|TIF1B_HUMAN	4.31	ADVQSIIGLQR		56.48	11	780	790	K	F
TRIM28	sp|Q13263|TIF1B_HUMAN	4.31	LTEDKADVQSIIGLQR		49.65	16	775	790	K	F
TRIM28	sp|Q13263|TIF1B_HUMAN	4.31	VSLERLDLDLTADSQPPVFK		71.94	20	488	507	R	V
DNTTIP2	sp|Q5QJE6|TDIF2_HUMAN	3.44	LTSSSIDPGLSIK		69.53	13	559	571	K	Q
DNTTIP2	sp|Q5QJE6|TDIF2_HUMAN	3.44	SLTQTFATVEVGR		74.54	13	362	374	K	W
FLNA	sp|P21333|FLNA_HUMAN	1.1	ANLPQSFQVDTSK		45.99	13	1465	1477	R	A
FLNA	sp|P21333|FLNA_HUMAN	1.1	TGVAVNKPAEFTVDAK		97.58	16	685	700	K	H
FEN1	sp|P39748|FEN1_HUMAN	7.89	KLPIQEFHLSR		89.69	11	201	211	K	I
FEN1	sp|P39748|FEN1_HUMAN	7.89	QLQQAQAAGAEQEVEKFTK		48	19	110	128	K	R
SUMO3	sp|P55854|SUMO3_HUMAN	13.59	VAGQDGSVVQFK		92.26	12	21	32	K	I
SUMO3	sp|P55854|SUMO3_HUMAN	13.59	VAGQDGSVVQFKIK		45.33	14	21	34	K	R
CENPC	sp|Q03188|CENPC_HUMAN	4.56	LVPEEVTSTVTK		48.92	12	508	519	K	S
CENPC	sp|Q03188|CENPC_HUMAN	4.56	TISPAESTALLQGR		75.8	14	331	344	R	K
CENPC	sp|Q03188|CENPC_HUMAN	4.56	KEASLQFVVEPSEATNR		45.19	17	93	109	K	S
TRIP6	sp|Q15654|TRIP6_HUMAN	4.62	GTPGPPPAHGAALQPHPR		45.57	18	26	43	R	V
TRIP6	sp|Q15654|TRIP6_HUMAN	4.62	AIPRGTPGPPPAHGAALQPHPR		85.9	22	22	43	R	V
HNRNPC	sp|P07910|HNRPC_HUMAN	5.23	MIAGQVLDINLAAEPK		118.9	16	74	89	R	V
CTNNB1	sp|P35222|CTNB1_HUMAN	3.84	LLNDEDQVVVNK		67	12	159	170	K	A
CTNNB1	sp|P35222|CTNB1_HUMAN	3.84	HAVVNLINYQDDAELATR		59.65	18	134	151	K	A
HNRNPA2B1	sp|P22626|ROA2_HUMAN	6.8	IDTIEIITDR		57	10	138	147	K	Q
HNRNPA2B1	sp|P22626|ROA2_HUMAN	6.8	ALSRQEMQEVQSSR		52.05	14	187	200	K	S
HNRNPA2B1	sp|P22626|ROA2_HUMAN	6.8	ALSRQEMQEVQSSR	Oxidation (M7)	50.72	14	187	200	K	S
NPM1	sp|P06748|NPM_HUMAN	5.1	MTDQEAIQDLWQWRK		102.66	15	278	292	R	S
C3	sp|P01024|CO3_HUMAN	1.32	ILLQGTPVAQMTEDAVDAER		58.64	20	980	999	R	L
C3	sp|P01024|CO3_HUMAN	1.32	ILLQGTPVAQMTEDAVDAERLK		56.24	22	980	1001	R	H
LMNB2	sp|Q03252|LMNB2_HUMAN	4.68	ATSSSSGSLSATGR		64.62	14	417	430	R	L
LMNB2	sp|Q03252|LMNB2_HUMAN	4.68	MRLESLSYQLSGLQK	Oxidation (M1)	54.06	15	312	326	R	Q
RPS8	sp|P62241|RS8_HUMAN	12.02	LTPEEEEILNKK		62.83	12	129	140	K	R
RPS8	sp|P62241|RS8_HUMAN	12.02	ISSLLEEQFQQGK		51.9	13	158	170	K	L
KTN1	sp|Q86UP2|KTN1_HUMAN	2.14	AQQSLELIQSK		51.42	11	1286	1296	K	I
KTN1	sp|Q86UP2|KTN1_HUMAN	2.14	VSVPSNLSYGEWLHGFEK		60.65	18	1083	1100	K	K
PFN1	sp|P07737|PROF1_HUMAN	22.86	STGGAPTFNVTVTK		59.93	14	92	105	K	T
PFN1	sp|P07737|PROF1_HUMAN	22.86	TFVNITPAEVGVLVGKDR		50.17	18	39	56	K	S
EIF4A1	sp|P60842|IF4A1_HUMAN	6.4	VLITTDLLAR		53.21	10	325	334	R	G
EIF4A1	sp|P60842|IF4A1_HUMAN	6.4	GIYAYGFEKPSAIQQR		49.96	16	46	61	R	A
CALD1	sp|Q05682|CALD1_HUMAN	4.29	ASVDTKEAEGAPQVEAGK		45.94	18	517	534	R	R
CALD1	sp|Q05682|CALD1_HUMAN	4.29	IDSRLEQYTSAIEGTK		55.78	16	675	690	K	S
NONO	sp|Q15233|NONO_HUMAN	4.88	AAPGAEFAPNK		48.6	11	457	467	R	R
NONO	sp|Q15233|NONO_HUMAN	4.88	RMEELHNQEVQK		52.02	12	325	336	R	R
PRSS1	sp|P07477|TRY1_HUMAN	8.1	LGEHNIEVLEGNEQFINAAK		84.44	20	73	92	R	I
HNRNPH1	sp|P31943|HNRH1_HUMAN	4.45	STGEAFVQFASQEIAEK		64.13	17	151	167	R	A
HNRNPH1	sp|P31943|HNRH1_HUMAN	4.45	STGEAFVQFASQEIAEKALK		44.95	20	151	170	R	K
LIMD1	sp|Q9UGP4|LIMD1_HUMAN	5.03	SSEGSLGGQNSGIGGR		62.41	16	239	254	R	S
LIMD1	sp|Q9UGP4|LIMD1_HUMAN	5.03	IHLQQQQQQLLQEETLPR		47.19	18	55	72	K	G
HYOU1	sp|Q9Y4L1|HYOU1_HUMAN	3.6	AHFNLDESGVLSLDRVESVFETLVEDSAEEESTLTK		81.3	36	541	576	K	L
KHDRBS1	sp|Q07666|KHDR1_HUMAN	5.42	ILGPQGNTIK		44.04	10	176	185	K	R
KHDRBS1	sp|Q07666|KHDR1_HUMAN	5.42	SGSMDPSGAHPSVR		66.44	14	18	31	R	Q
GAPDH	sp|P04406|G3P_HUMAN	8.66	GALQNIIPASTGAAK		54.15	15	201	215	R	A
GAPDH	sp|P04406|G3P_HUMAN	8.66	LISWYDNEFGYSNR		45.16	14	310	323	K	V
IGHG1	sp|P01857|IGHG1_HUMAN	3.64	ALPAPIEK		49.25	8	210	217	K	T
IGHG1	sp|P01857|IGHG1_HUMAN	3.64	ALPAPIEKTISK		41.47	12	210	221	K	A
CFL1	sp|P23528|COF1_HUMAN	8.43	LGGSAVISLEGKPL		84.45	14	153	166	K	-
RPL4	sp|P36578|RL4_HUMAN	2.58	AAAAAAALQAK		73.32	11	354	364	K	S
RPL23A	sp|P62750|RL23A_HUMAN	8.33	LAPDYDALDVANK		62.88	13	140	152	R	I
PAICS	sp|P22234|PUR6_HUMAN	3.76	VLLQSKDQITAGNAAR		62.54	16	31	46	K	K
PRDX5	sp|P30044|PRDX5_HUMAN	7.48	THLPGFVEQAEALKAK		61.99	16	103	118	K	G
KHSRP	sp|Q92945|FUBP2_HUMAN	1.27	DAFADAVQR		64.84	9	72	80	K	A
PNN	sp|Q9H307|PININ_HUMAN	2.37	LTEVPVEPVLTVHPESK		58.56	17	537	553	K	S
RPL29	sp|P47914|RL29_HUMAN	9.43	AQAAAPASVPAQAPK		55.84	15	135	149	K	R
RPL24	sp|P83731|RL24_HUMAN	8.28	AITGASLADIMAK		63.3	13	81	93	R	R
HNRNPU	sp|Q00839|HNRPU_HUMAN	2.18	SSGPTSLFAVTVAPPGAR		53.15	18	187	204	K	Q
HNRNPR	sp|O43390|HNRPR_HUMAN	1.9	TGYTLDVTTGQR		58.38	12	134	145	R	K
SRSF3	sp|P84103|SRSF3_HUMAN	5.49	AFGYYGPLR		65.48	9	29	37	R	S
HNRNPK	sp|P61978|HNRPK_HUMAN	3.67	ILSISADIETIGEILKK		51.95	17	87	103	R	I
RPL6	sp|Q02878|RL6_HUMAN	3.12	AVDSQILPK		64.59	9	252	260	K	I
HIST1H2AB	sp|P04908|H2A1B_HUMAN	6.92	AGLQFPVGR		66.8	9	22	30	R	V
TJP1	sp|Q07157|ZO1_HUMAN	0.74	LAREEPDIYQIAK		57.55	13	661	673	K	S
EEF1A1	sp|P68104|EF1A1_HUMAN	3.25	THINIVVIGHVDSGK		47.42	15	6	20	K	S
AMOTL1	sp|Q8IY63|AMOL1_HUMAN	1.46	SVPSIAAATGTHSR		50.84	14	793	806	R	Q
NCOA5	sp|Q9HCD5|NCOA5_HUMAN	2.25	NMPQADAMVLVAR		47.11	13	280	292	R	N
SERPINH1	sp|P50454|SERPH_HUMAN	6.22	DQAVENILVSPVVVASSLGLVSLGGK		46.98	26	61	86	K	A
FUS	sp|P35637|FUS_HUMAN	3.23	AAIDWFDGKEFSGNPIK		48.04	17	349	365	K	V
RPS7	sp|P62081|RS7_HUMAN	7.73	LTGKDVNFEFPEFQL		46.49	15	180	194	K	-
FLNC	sp|Q14315|FLNC_HUMAN	0.62	VEAAEIVEGEDSAYSVR		46.32	17	2261	2277	K	F
HSPA1A	sp|P0DMV8|HS71A_HUMAN	2.34	NQVALNPQNTVFDAK		57.65	15	57	71	K	R
HNRNPA3	sp|P51991|ROA3_HUMAN	2.65	IETIEVMEDR		56.2	10	152	161	K	Q
NF2	sp|P35240|MERL_HUMAN	1.68	VLEAEVLALK		53.83	10	430	439	K	M
LPP	sp|Q93052|LPP_HUMAN	1.63	FAPVVAPKPK		45.94	10	45	54	K	Y
ZYX	sp|Q15942|ZYX_HUMAN	1.75	FGPVVAPKPK		45.76	10	26	35	K	V
SRSF4	sp|Q08170|SRSF4_HUMAN	1.82	LIVENLSSR		59.46	9	106	114	R	C
ERP44	sp|Q9BS26|ERP44_HUMAN	1.72	LAPSEYR		55.91	7	390	396	K	Y
SERBP1	sp|Q8NC51|PAIRB_HUMAN	3.92	SAAQAAAQTNSNAAGK		46.58	16	53	68	K	Q
STRN3	sp|Q13033|STRN3_HUMAN	1.63	AYIASAGADALAK		52.74	13	782	794	K	V
LASP1	sp|Q14847|LASP1_HUMAN	4.98	GFSVVADTPELQR		50.97	13	97	109	K	I
ANXA2	sp|P07355|ANXA2_HUMAN	4.72	TKGVDEVTIVNILTNR		51.82	16	48	63	K	S
RNF214	sp|Q8ND24|RN214_HUMAN	1.56	QVENQLQVQLK		47.45	11	249	259	R	Q
HMGB1	sp|P09429|HMGB1_HUMAN	6.51	KHPDASVNFSEFSK		45.01	14	30	43	K	K
SLK	sp|Q9H2G2|SLK_HUMAN	0.57	ELIAEAK		57.5	7	302	308	R	A
SPECC1	sp|Q5M775|CYTSB_HUMAN	0.66	ELLAEAK		57.5	7	172	178	R	A
SAFB2	sp|Q14151|SAFB2_HUMAN	0.94	ADSLLAVVK		49.07	9	285	293	K	R
SRSF2	sp|Q01130|SRSF2_HUMAN	3.62	VGDVYIPR		52.22	8	40	47	R	D
KIF5B	sp|P33176|KINH_HUMAN	0.93	LFVQDLATR		46.66	9	802	810	K	V
MATR3	sp|P43243|MATR3_HUMAN	1.06	SFQQSSLSR		53.03	9	4	12	K	D

## Sheet: BNC2_replicate2_proteins
description	gene_name	accession	protein_set_score	coverage	MW	#peptides	#specific_peptides
Neuroblast differentiation-associated protein AHNAK OS=Homo sapiens (Human) GN=AHNAK PE=1 SV=2	AHNAK	sp|Q09666|AHNK_HUMAN	6551.25	58.9	629101	199	199
Myosin-9 OS=Homo sapiens (Human) GN=MYH9 PE=1 SV=4	MYH9	sp|P35579|MYH9_HUMAN	5199.87	45.97	226532	116	103
Microtubule-associated protein 4 OS=Homo sapiens (Human) GN=MAP4 PE=1 SV=3	MAP4	sp|P27816|MAP4_HUMAN	4864.56	52.52	121005	96	96
Filamin-A OS=Homo sapiens (Human) GN=FLNA PE=1 SV=4	FLNA	sp|P21333|FLNA_HUMAN	2857.52	35.36	280739	73	62
Microtubule cross-linking factor 1 OS=Homo sapiens (Human) GN=MTCL1 PE=1 SV=5	MTCL1	sp|Q9Y4B5|MTCL1_HUMAN	1732.84	31.97	209526	51	51
Filamin-B OS=Homo sapiens (Human) GN=FLNB PE=1 SV=2	FLNB	sp|O75369|FLNB_HUMAN	2254.16	28.32	278164	59	49
Prelamin-A/C OS=Homo sapiens (Human) GN=LMNA PE=1 SV=1	LMNA	sp|P02545|LMNA_HUMAN	1760.41	58.89	74139	46	45
Talin-1 OS=Homo sapiens (Human) GN=TLN1 PE=1 SV=3	TLN1	sp|Q9Y490|TLN1_HUMAN	1688.24	24.56	269767	41	41
Vimentin OS=Homo sapiens (Human) GN=VIM PE=1 SV=4	VIM	sp|P08670|VIME_HUMAN	1379.37	71.46	53652	42	41
tRNA-splicing ligase RtcB homolog OS=Homo sapiens (Human) GN=RTCB PE=1 SV=1	RTCB	sp|Q9Y3I0|RTCB_HUMAN	1581.51	51.09	55210	33	33
Filamin-C OS=Homo sapiens (Human) GN=FLNC PE=1 SV=3	FLNC	sp|Q14315|FLNC_HUMAN	1487.96	19.16	291022	41	33
Lamin-B1 OS=Homo sapiens (Human) GN=LMNB1 PE=1 SV=2	LMNB1	sp|P20700|LMNB1_HUMAN	1307.41	55.29	66408	34	33
Tight junction protein ZO-1 OS=Homo sapiens (Human) GN=TJP1 PE=1 SV=3	TJP1	sp|Q07157|ZO1_HUMAN	1223.42	22.14	195459	33	33
Multiple PDZ domain protein OS=Homo sapiens (Human) GN=MPDZ PE=1 SV=2	MPDZ	sp|O75970|MPDZ_HUMAN	1340.77	23.82	221618	32	32
Heat shock cognate 71 kDa protein OS=Homo sapiens (Human) GN=HSPA8 PE=1 SV=1	HSPA8	sp|P11142|HSP7C_HUMAN	1377.06	47.37	70898	35	31
Lamin-B2 OS=Homo sapiens (Human) GN=LMNB2 PE=1 SV=4	LMNB2	sp|Q03252|LMNB2_HUMAN	1067.37	40	69948	32	31
Angiomotin-like protein 2 OS=Homo sapiens (Human) GN=AMOTL2 PE=1 SV=3	AMOTL2	sp|Q9Y2J4|AMOL2_HUMAN	1301.61	45.19	85764	31	30
AMP deaminase 2 OS=Homo sapiens (Human) GN=AMPD2 PE=1 SV=2	AMPD2	sp|Q01433|AMPD2_HUMAN	855.495	28.33	100688	26	26
Catenin alpha-1 OS=Homo sapiens (Human) GN=CTNNA1 PE=1 SV=1	CTNNA1	sp|P35221|CTNA1_HUMAN	1281.6	38.3	100071	29	24
Plectin OS=Homo sapiens (Human) GN=PLEC PE=1 SV=3	PLEC	sp|Q15149|PLEC_HUMAN	907.571	7.19	531791	24	24
Merlin OS=Homo sapiens (Human) GN=NF2 PE=1 SV=1	NF2	sp|P35240|MERL_HUMAN	888.493	33.95	69690	24	24
Fatty acid synthase OS=Homo sapiens (Human) GN=FASN PE=1 SV=3	FASN	sp|P49327|FAS_HUMAN	846.635	11.27	273427	23	23
ATP-dependent RNA helicase DDX1 OS=Homo sapiens (Human) GN=DDX1 PE=1 SV=2	DDX1	sp|Q92499|DDX1_HUMAN	746.783	32.43	82432	23	23
Ribosome-binding protein 1 OS=Homo sapiens (Human) GN=RRBP1 PE=1 SV=5	RRBP1	sp|Q9P2E9|RRBP1_HUMAN	669.124	19.65	152456	22	22
Myosin-10 OS=Homo sapiens (Human) GN=MYH10 PE=1 SV=3	MYH10	sp|P35580|MYH10_HUMAN	1489.96	19.48	228999	32	21
Annexin A2 OS=Homo sapiens (Human) GN=ANXA2 PE=1 SV=2	ANXA2	sp|P07355|ANXA2_HUMAN	739.534	52.8	38604	20	20
Eukaryotic translation initiation factor 3 subunit A OS=Homo sapiens (Human) GN=EIF3A PE=1 SV=1	EIF3A	sp|Q14152|EIF3A_HUMAN	677.999	18.23	166569	19	19
Cip1-interacting zinc finger protein OS=Homo sapiens (Human) GN=CIZ1 PE=1 SV=2	CIZ1	sp|Q9ULV3|CIZ1_HUMAN	620.454	28.84	100045	18	18
RING finger protein 214 OS=Homo sapiens (Human) GN=RNF214 PE=1 SV=2	RNF214	sp|Q8ND24|RN214_HUMAN	619.606	26.6	77667	18	18
Tubulin alpha-1B chain OS=Homo sapiens (Human) GN=TUBA1B PE=1 SV=1	TUBA1B	sp|P68363|TBA1B_HUMAN	610.154	46.34	50152	17	17
Elongation factor 2 OS=Homo sapiens (Human) GN=EEF2 PE=1 SV=4	EEF2	sp|P13639|EF2_HUMAN	570.847	21.56	95338	18	17
40S ribosomal protein S3 OS=Homo sapiens (Human) GN=RPS3 PE=1 SV=2	RPS3	sp|P23396|RS3_HUMAN	407.592	65.43	26688	17	17
Vigilin OS=Homo sapiens (Human) GN=HDLBP PE=1 SV=2	HDLBP	sp|Q00341|VIGLN_HUMAN	667.894	18.14	141456	16	16
ATP-dependent RNA helicase DDX3X OS=Homo sapiens (Human) GN=DDX3X PE=1 SV=3	DDX3X	sp|O00571|DDX3X_HUMAN	604.886	27.79	73243	19	16
60S ribosomal protein L4 OS=Homo sapiens (Human) GN=RPL4 PE=1 SV=5	RPL4	sp|P36578|RL4_HUMAN	507.25	33.02	47697	16	16
Heterogeneous nuclear ribonucleoprotein Q OS=Homo sapiens (Human) GN=SYNCRIP PE=1 SV=2	SYNCRIP	sp|O60506|HNRPQ_HUMAN	736.062	33.07	69603	18	15
Cerebellar degeneration-related protein 2 OS=Homo sapiens (Human) GN=CDR2 PE=1 SV=2	CDR2	sp|Q01850|CDR2_HUMAN	678.303	42.29	51855	15	15
Zinc finger CCCH domain-containing protein 7B OS=Homo sapiens (Human) GN=ZC3H7B PE=1 SV=1	ZC3H7B	sp|Q9UGR2|Z3H7B_HUMAN	672.265	19.23	111578	15	15
Vinculin OS=Homo sapiens (Human) GN=VCL PE=1 SV=4	VCL	sp|P18206|VINC_HUMAN	577.11	16.49	123799	15	15
Ribonucleoside-diphosphate reductase large subunit OS=Homo sapiens (Human) GN=RRM1 PE=1 SV=1	RRM1	sp|P23921|RIR1_HUMAN	497.885	25.51	90070	15	15
Staphylococcal nuclease domain-containing protein 1 OS=Homo sapiens (Human) GN=SND1 PE=1 SV=1	SND1	sp|Q7KZF4|SND1_HUMAN	472.396	19.56	101997	15	15
Clathrin heavy chain 1 OS=Homo sapiens (Human) GN=CLTC PE=1 SV=5	CLTC	sp|Q00610|CLH1_HUMAN	458.605	12.3	191615	15	15
Zinc finger protein basonuclin-2 OS=Homo sapiens (Human) GN=BNC2 PE=1 SV=1	BNC2	sp|Q6ZN30|BNC2_HUMAN	632.108	19.2	122330	17	14
Pyruvate kinase PKM OS=Homo sapiens (Human) GN=PKM PE=1 SV=4	PKM	sp|P14618|KPYM_HUMAN	594.079	32.96	57937	14	14
Heterogeneous nuclear ribonucleoprotein A1 OS=Homo sapiens (Human) GN=HNRNPA1 PE=1 SV=5	HNRNPA1	sp|P09651|ROA1_HUMAN	590.922	37.63	38747	15	14
Glyceraldehyde-3-phosphate dehydrogenase OS=Homo sapiens (Human) GN=GAPDH PE=1 SV=3	GAPDH	sp|P04406|G3P_HUMAN	528.353	40.6	36053	14	14
Heterogeneous nuclear ribonucleoprotein M OS=Homo sapiens (Human) GN=HNRNPM PE=1 SV=3	HNRNPM	sp|P52272|HNRPM_HUMAN	487.083	23.84	77516	14	14
Kinectin OS=Homo sapiens (Human) GN=KTN1 PE=1 SV=1	KTN1	sp|Q86UP2|KTN1_HUMAN	485.289	15.33	156275	14	14
Tight junction protein ZO-2 OS=Homo sapiens (Human) GN=TJP2 PE=1 SV=2	TJP2	sp|Q9UDY2|ZO2_HUMAN	440.118	14.96	133958	14	14
Alpha-actinin-1 OS=Homo sapiens (Human) GN=ACTN1 PE=1 SV=2	ACTN1	sp|P12814|ACTN1_HUMAN	994.553	32.96	103058	24	13
Heterogeneous nuclear ribonucleoprotein K OS=Homo sapiens (Human) GN=HNRNPK PE=1 SV=1	HNRNPK	sp|P61978|HNRPK_HUMAN	508.149	28.51	50976	13	13
Elongation factor 1-alpha 1 OS=Homo sapiens (Human) GN=EEF1A1 PE=1 SV=1	EEF1A1	sp|P68104|EF1A1_HUMAN	472.59	27.27	50141	13	13
Heterogeneous nuclear ribonucleoproteins A2/B1 OS=Homo sapiens (Human) GN=HNRNPA2B1 PE=1 SV=2	HNRNPA2B1	sp|P22626|ROA2_HUMAN	448.852	34.84	37430	13	13
Kinesin-1 heavy chain OS=Homo sapiens (Human) GN=KIF5B PE=1 SV=1	KIF5B	sp|P33176|KINH_HUMAN	420.878	16.93	109685	13	13
Protein AHNAK2 OS=Homo sapiens (Human) GN=AHNAK2 PE=1 SV=2	AHNAK2	sp|Q8IVF2|AHNK2_HUMAN	334.24	14.39	616629	13	13
Probable ATP-dependent RNA helicase DDX17 OS=Homo sapiens (Human) GN=DDX17 PE=1 SV=2	DDX17	sp|Q92841|DDX17_HUMAN	662.073	23.46	80272	18	12
Polyadenylate-binding protein 1 OS=Homo sapiens (Human) GN=PABPC1 PE=1 SV=2	PABPC1	sp|P11940|PABP1_HUMAN	592.345	29.09	70671	19	12
Catenin beta-1 OS=Homo sapiens (Human) GN=CTNNB1 PE=1 SV=1	CTNNB1	sp|P35222|CTNB1_HUMAN	501.765	28.55	85497	13	12
Striatin-3 OS=Homo sapiens (Human) GN=STRN3 PE=1 SV=3	STRN3	sp|Q13033|STRN3_HUMAN	494.835	24.72	87209	12	12
Regulator of nonsense transcripts 1 OS=Homo sapiens (Human) GN=UPF1 PE=1 SV=2	UPF1	sp|Q92900|RENT1_HUMAN	412.595	15.32	124345	12	12
Angiomotin OS=Homo sapiens (Human) GN=AMOT PE=1 SV=1	AMOT	sp|Q4VCS5|AMOT_HUMAN	368.097	16.33	118085	14	12
Cytoskeleton-associated protein 4 OS=Homo sapiens (Human) GN=CKAP4 PE=1 SV=2	CKAP4	sp|Q07065|CKAP4_HUMAN	338.211	26.41	66022	12	12
60S ribosomal protein L7 OS=Homo sapiens (Human) GN=RPL7 PE=1 SV=1	RPL7	sp|P18124|RL7_HUMAN	303.899	37.5	29226	12	12
Lamina-associated polypeptide 2, isoforms beta/gamma OS=Homo sapiens (Human) GN=TMPO PE=1 SV=2	TMPO	sp|P42167|LAP2B_HUMAN	823.326	42.95	50670	16	11
Ras GTPase-activating protein-binding protein 1 OS=Homo sapiens (Human) GN=G3BP1 PE=1 SV=1	G3BP1	sp|Q13283|G3BP1_HUMAN	464.689	27.47	52164	13	11
Caldesmon OS=Homo sapiens (Human) GN=CALD1 PE=1 SV=3	CALD1	sp|Q05682|CALD1_HUMAN	452.422	16.14	93231	11	11
Heat shock protein HSP 90-beta OS=Homo sapiens (Human) GN=HSP90AB1 PE=1 SV=4	HSP90AB1	sp|P08238|HS90B_HUMAN	432.112	26.93	83264	15	11
Nucleolin OS=Homo sapiens (Human) GN=NCL PE=1 SV=3	NCL	sp|P19338|NUCL_HUMAN	419.559	20.14	76614	11	11
Pleckstrin homology domain-containing family A member 5 OS=Homo sapiens (Human) GN=PLEKHA5 PE=1 SV=1	PLEKHA5	sp|Q9HAU0|PKHA5_HUMAN	415.5	13.62	127464	11	11
60S ribosomal protein L7a OS=Homo sapiens (Human) GN=RPL7A PE=1 SV=2	RPL7A	sp|P62424|RL7A_HUMAN	408.409	33.08	29996	11	11
Catenin delta-1 OS=Homo sapiens (Human) GN=CTNND1 PE=1 SV=1	CTNND1	sp|O60716|CTND1_HUMAN	367.042	17.05	108170	11	11
Erbin OS=Homo sapiens (Human) GN=ERBIN PE=1 SV=2	ERBIN	sp|Q96RT1|ERBIN_HUMAN	354.869	12.18	158298	11	11
Heterogeneous nuclear ribonucleoprotein U OS=Homo sapiens (Human) GN=HNRNPU PE=1 SV=6	HNRNPU	sp|Q00839|HNRPU_HUMAN	341.691	13.58	90584	11	11
PDZ and LIM domain protein 5 OS=Homo sapiens (Human) GN=PDLIM5 PE=1 SV=5	PDLIM5	sp|Q96HC4|PDLI5_HUMAN	319.437	22.82	63945	11	11
Collagen alpha-1(XII) chain OS=Homo sapiens (Human) GN=COL12A1 PE=1 SV=2	COL12A1	sp|Q99715|COCA1_HUMAN	269.644	3.82	333147	11	11
Endoplasmic reticulum chaperone BiP OS=Homo sapiens (Human) GN=HSPA5 PE=1 SV=2	HSPA5	sp|P11021|BIP_HUMAN	468.598	23.24	72333	12	10
Histone H4 OS=Homo sapiens (Human) GN=HIST1H4A PE=1 SV=2	HIST1H4A	sp|P62805|H4_HUMAN	433.144	52.43	11367	10	10
Zyxin OS=Homo sapiens (Human) GN=ZYX PE=1 SV=1	ZYX	sp|Q15942|ZYX_HUMAN	398.123	23.43	61277	10	10
40S ribosomal protein S3a OS=Homo sapiens (Human) GN=RPS3A PE=1 SV=2	RPS3A	sp|P61247|RS3A_HUMAN	351.685	34.09	29945	10	10
WD repeat-containing protein 1 OS=Homo sapiens (Human) GN=WDR1 PE=1 SV=4	WDR1	sp|O75083|WDR1_HUMAN	348.782	26.4	66194	10	10
60S ribosomal protein L6 OS=Homo sapiens (Human) GN=RPL6 PE=1 SV=3	RPL6	sp|Q02878|RL6_HUMAN	324.706	32.64	32728	10	10
Centromere protein C OS=Homo sapiens (Human) GN=CENPC PE=1 SV=2	CENPC	sp|Q03188|CENPC_HUMAN	309.253	14.1	106834	10	10
ATP-citrate synthase OS=Homo sapiens (Human) GN=ACLY PE=1 SV=3	ACLY	sp|P53396|ACLY_HUMAN	289.524	11.63	120839	10	10
Plakophilin-4 OS=Homo sapiens (Human) GN=PKP4 PE=1 SV=2	PKP4	sp|Q99569|PKP4_HUMAN	263.5	11.91	131868	10	10
Alpha-actinin-4 OS=Homo sapiens (Human) GN=ACTN4 PE=1 SV=2	ACTN4	sp|O43707|ACTN4_HUMAN	639.191	23.38	104854	18	9
Annexin A1 OS=Homo sapiens (Human) GN=ANXA1 PE=1 SV=2	ANXA1	sp|P04083|ANXA1_HUMAN	447.287	39.6	38714	9	9
Alpha-enolase OS=Homo sapiens (Human) GN=ENO1 PE=1 SV=2	ENO1	sp|P06733|ENOA_HUMAN	401.355	31.8	47169	10	9
Proliferation-associated protein 2G4 OS=Homo sapiens (Human) GN=PA2G4 PE=1 SV=3	PA2G4	sp|Q9UQ80|PA2G4_HUMAN	389.428	28.93	43787	9	9
Moesin OS=Homo sapiens (Human) GN=MSN PE=1 SV=3	MSN	sp|P26038|MOES_HUMAN	364.756	25.82	67820	13	9
X-ray repair cross-complementing protein 5 OS=Homo sapiens (Human) GN=XRCC5 PE=1 SV=3	XRCC5	sp|P13010|XRCC5_HUMAN	364.712	20.08	82705	9	9
FACT complex subunit SPT16 OS=Homo sapiens (Human) GN=SUPT16H PE=1 SV=1	SUPT16H	sp|Q9Y5B9|SP16H_HUMAN	317.115	11.94	119914	9	9
60S ribosomal protein L23a OS=Homo sapiens (Human) GN=RPL23A PE=1 SV=1	RPL23A	sp|P62750|RL23A_HUMAN	283.83	42.31	17695	9	9
Aspartate--tRNA ligase, cytoplasmic OS=Homo sapiens (Human) GN=DARS PE=1 SV=2	DARS	sp|P14868|SYDC_HUMAN	251.014	25.35	57136	9	9
40S ribosomal protein S4, X isoform OS=Homo sapiens (Human) GN=RPS4X PE=1 SV=2	RPS4X	sp|P62701|RS4X_HUMAN	222.536	34.22	29598	9	9
Actin, cytoplasmic 1 OS=Homo sapiens (Human) GN=ACTB PE=1 SV=1	ACTB	sp|P60709|ACTB_HUMAN	872.757	53.87	41737	21	8
Nuclease-sensitive element-binding protein 1 OS=Homo sapiens (Human) GN=YBX1 PE=1 SV=3	YBX1	sp|P67809|YBOX1_HUMAN	373.908	38.27	35924	8	8
Heterogeneous nuclear ribonucleoprotein R OS=Homo sapiens (Human) GN=HNRNPR PE=1 SV=1	HNRNPR	sp|O43390|HNRPR_HUMAN	364.928	19.27	70943	11	8
Profilin-1 OS=Homo sapiens (Human) GN=PFN1 PE=1 SV=2	PFN1	sp|P07737|PROF1_HUMAN	359.484	57.14	15054	8	8
Signal-induced proliferation-associated 1-like protein 3 OS=Homo sapiens (Human) GN=SIPA1L3 PE=1 SV=3	SIPA1L3	sp|O60292|SI1L3_HUMAN	311.088	6.79	194610	8	8
Heterogeneous nuclear ribonucleoproteins C1/C2 OS=Homo sapiens (Human) GN=HNRNPC PE=1 SV=4	HNRNPC	sp|P07910|HNRPC_HUMAN	307.377	22.22	33670	8	8
Interleukin enhancer-binding factor 2 OS=Homo sapiens (Human) GN=ILF2 PE=1 SV=2	ILF2	sp|Q12905|ILF2_HUMAN	298.165	40.26	43062	8	8
Angiomotin-like protein 1 OS=Homo sapiens (Human) GN=AMOTL1 PE=1 SV=1	AMOTL1	sp|Q8IY63|AMOL1_HUMAN	293.425	11.61	106574	11	8
ATP-dependent 6-phosphofructokinase, liver type OS=Homo sapiens (Human) GN=PFKL PE=1 SV=6	PFKL	sp|P17858|PFKAL_HUMAN	286.413	17.05	85018	8	8
182 kDa tankyrase-1-binding protein OS=Homo sapiens (Human) GN=TNKS1BP1 PE=1 SV=4	TNKS1BP1	sp|Q9C0C2|TB182_HUMAN	283.144	6.77	181796	8	8
MAGUK p55 subfamily member 5 OS=Homo sapiens (Human) GN=MPP5 PE=1 SV=3	MPP5	sp|Q8N3R9|MPP5_HUMAN	282.6	19.85	77294	8	8
Multifunctional protein ADE2 OS=Homo sapiens (Human) GN=PAICS PE=1 SV=3	PAICS	sp|P22234|PUR6_HUMAN	281.524	21.18	47079	8	8
Double-stranded RNA-binding protein Staufen homolog 1 OS=Homo sapiens (Human) GN=STAU1 PE=1 SV=2	STAU1	sp|O95793|STAU1_HUMAN	275.655	15.6	63182	8	8
C-1-tetrahydrofolate synthase, cytoplasmic OS=Homo sapiens (Human) GN=MTHFD1 PE=1 SV=3	MTHFD1	sp|P11586|C1TC_HUMAN	265.112	12.94	101559	8	8
Membrane-associated guanylate kinase, WW and PDZ domain-containing protein 1 OS=Homo sapiens (Human) GN=MAGI1 PE=1 SV=3	MAGI1	sp|Q96QZ7|MAGI1_HUMAN	263.511	6.71	164581	8	8
ATP-dependent RNA helicase A OS=Homo sapiens (Human) GN=DHX9 PE=1 SV=4	DHX9	sp|Q08211|DHX9_HUMAN	260.043	8.9	140958	8	8
Insulin-like growth factor 2 mRNA-binding protein 2 OS=Homo sapiens (Human) GN=IGF2BP2 PE=1 SV=2	IGF2BP2	sp|Q9Y6M1|IF2B2_HUMAN	253.974	19.7	66121	9	8
Apoptosis-stimulating of p53 protein 2 OS=Homo sapiens (Human) GN=TP53BP2 PE=1 SV=2	TP53BP2	sp|Q13625|ASPP2_HUMAN	250.116	8.95	125616	8	8
Polypyrimidine tract-binding protein 1 OS=Homo sapiens (Human) GN=PTBP1 PE=1 SV=1	PTBP1	sp|P26599|PTBP1_HUMAN	244.168	18.64	57221	8	8
Coatomer subunit alpha OS=Homo sapiens (Human) GN=COPA PE=1 SV=2	COPA	sp|P53621|COPA_HUMAN	235.2	10.21	138346	8	8
X-ray repair cross-complementing protein 6 OS=Homo sapiens (Human) GN=XRCC6 PE=1 SV=2	XRCC6	sp|P12956|XRCC6_HUMAN	219.948	17.24	69843	8	8
40S ribosomal protein S7 OS=Homo sapiens (Human) GN=RPS7 PE=1 SV=1	RPS7	sp|P62081|RS7_HUMAN	213.838	34.54	22127	8	8
Heat shock 70 kDa protein 1A OS=Homo sapiens (Human) GN=HSPA1A PE=1 SV=1	HSPA1A	sp|P0DMV8|HS71A_HUMAN	567.282	27.46	70052	15	7
Probable ATP-dependent RNA helicase DDX5 OS=Homo sapiens (Human) GN=DDX5 PE=1 SV=1	DDX5	sp|P17844|DDX5_HUMAN	369.362	18.4	69148	13	7
Far upstream element-binding protein 2 OS=Homo sapiens (Human) GN=KHSRP PE=1 SV=4	KHSRP	sp|Q92945|FUBP2_HUMAN	290.278	13.78	73115	7	7
Afadin OS=Homo sapiens (Human) GN=AFDN PE=1 SV=3	AFDN	sp|P55196|AFAD_HUMAN	274.903	5.26	206804	7	7
Peptidyl-prolyl cis-trans isomerase A OS=Homo sapiens (Human) GN=PPIA PE=1 SV=2	PPIA	sp|P62937|PPIA_HUMAN	250.131	39.39	18012	7	7
Lipoma-preferred partner OS=Homo sapiens (Human) GN=LPP PE=1 SV=1	LPP	sp|Q93052|LPP_HUMAN	246.343	19.28	65746	7	7
Partitioning defective 3 homolog OS=Homo sapiens (Human) GN=PARD3 PE=1 SV=2	PARD3	sp|Q8TEW0|PARD3_HUMAN	239.298	5.09	151423	7	7
Developmentally-regulated GTP-binding protein 1 OS=Homo sapiens (Human) GN=DRG1 PE=1 SV=1	DRG1	sp|Q9Y295|DRG1_HUMAN	238.844	19.62	40542	7	7
Rabankyrin-5 OS=Homo sapiens (Human) GN=ANKFY1 PE=1 SV=2	ANKFY1	sp|Q9P2R3|ANFY1_HUMAN	237.054	8.9	128399	7	7
60S ribosomal protein L8 OS=Homo sapiens (Human) GN=RPL8 PE=1 SV=2	RPL8	sp|P62917|RL8_HUMAN	231.372	23.35	28025	7	7
Nucleosome assembly protein 1-like 1 OS=Homo sapiens (Human) GN=NAP1L1 PE=1 SV=1	NAP1L1	sp|P55209|NP1L1_HUMAN	225.414	22.25	45374	7	7
Calponin-3 OS=Homo sapiens (Human) GN=CNN3 PE=1 SV=1	CNN3	sp|Q15417|CNN3_HUMAN	224.798	23.4	36414	7	7
40S ribosomal protein S2 OS=Homo sapiens (Human) GN=RPS2 PE=1 SV=2	RPS2	sp|P15880|RS2_HUMAN	218.663	23.89	31324	7	7
Complement C3 OS=Homo sapiens (Human) GN=C3 PE=1 SV=2	C3	sp|P01024|CO3_HUMAN	217.505	3.37	187148	7	7
LIM and SH3 domain protein 1 OS=Homo sapiens (Human) GN=LASP1 PE=1 SV=2	LASP1	sp|Q14847|LASP1_HUMAN	212.108	29.5	29717	7	7
Partitioning defective 3 homolog B OS=Homo sapiens (Human) GN=PARD3B PE=1 SV=2	PARD3B	sp|Q8TEW8|PAR3L_HUMAN	202.589	6.89	132494	7	7
Gem-associated protein 5 OS=Homo sapiens (Human) GN=GEMIN5 PE=1 SV=3	GEMIN5	sp|Q8TEQ6|GEMI5_HUMAN	200.169	6.3	168589	7	7
60S ribosomal protein L17 OS=Homo sapiens (Human) GN=RPL17 PE=1 SV=3	RPL17	sp|P18621|RL17_HUMAN	195.173	26.63	21397	7	7
40S ribosomal protein S15a OS=Homo sapiens (Human) GN=RPS15A PE=1 SV=2	RPS15A	sp|P62244|RS15A_HUMAN	192.016	53.85	14840	7	7
RNA-binding motif protein, X chromosome OS=Homo sapiens (Human) GN=RBMX PE=1 SV=3	RBMX	sp|P38159|RBMX_HUMAN	184.344	19.18	42332	7	7
DNA-dependent protein kinase catalytic subunit OS=Homo sapiens (Human) GN=PRKDC PE=1 SV=3	PRKDC	sp|P78527|PRKDC_HUMAN	173.097	2.93	469089	7	7
60S ribosomal protein L15 OS=Homo sapiens (Human) GN=RPL15 PE=1 SV=2	RPL15	sp|P61313|RL15_HUMAN	167.282	35.29	24146	7	7
60S ribosomal protein L3 OS=Homo sapiens (Human) GN=RPL3 PE=1 SV=2	RPL3	sp|P39023|RL3_HUMAN	150.813	19.35	46109	7	7
40S ribosomal protein S9 OS=Homo sapiens (Human) GN=RPS9 PE=1 SV=3	RPS9	sp|P46781|RS9_HUMAN	142.974	31.96	22591	7	7
Polyadenylate-binding protein 4 OS=Homo sapiens (Human) GN=PABPC4 PE=1 SV=1	PABPC4	sp|Q13310|PABP4_HUMAN	378.593	20.5	70783	13	6
Dynamin-1-like protein OS=Homo sapiens (Human) GN=DNM1L PE=1 SV=2	DNM1L	sp|O00429|DNM1L_HUMAN	290.596	11.96	81877	6	6
Eukaryotic translation initiation factor 4H OS=Homo sapiens (Human) GN=EIF4H PE=1 SV=5	EIF4H	sp|Q15056|IF4H_HUMAN	289.371	31.85	27385	6	6
Histone H1.5 OS=Homo sapiens (Human) GN=HIST1H1B PE=1 SV=3	HIST1H1B	sp|P16401|H15_HUMAN	275.917	23.45	22580	6	6
40S ribosomal protein S24 OS=Homo sapiens (Human) GN=RPS24 PE=1 SV=1	RPS24	sp|P62847|RS24_HUMAN	264.656	30.08	15423	6	6
Splicing factor, proline- and glutamine-rich OS=Homo sapiens (Human) GN=SFPQ PE=1 SV=2	SFPQ	sp|P23246|SFPQ_HUMAN	245.734	12.16	76149	7	6
Heterogeneous nuclear ribonucleoprotein D0 OS=Homo sapiens (Human) GN=HNRNPD PE=1 SV=1	HNRNPD	sp|Q14103|HNRPD_HUMAN	244.907	17.75	38434	7	6
Coronin-1C OS=Homo sapiens (Human) GN=CORO1C PE=1 SV=1	CORO1C	sp|Q9ULV4|COR1C_HUMAN	236.12	17.93	53249	6	6
Eukaryotic translation initiation factor 3 subunit C-like protein OS=Homo sapiens (Human) GN=EIF3CL PE=3 SV=1	EIF3CL	sp|B5ME19|EIFCL_HUMAN	230.112	7.55	105473	6	6
FERM domain-containing protein 6 OS=Homo sapiens (Human) GN=FRMD6 PE=1 SV=1	FRMD6	sp|Q96NE9|FRMD6_HUMAN	226.587	13.83	72044	6	6
PDZ and LIM domain protein 1 OS=Homo sapiens (Human) GN=PDLIM1 PE=1 SV=4	PDLIM1	sp|O00151|PDLI1_HUMAN	225.649	22.19	36072	6	6
Constitutive coactivator of PPAR-gamma-like protein 1 OS=Homo sapiens (Human) GN=FAM120A PE=1 SV=2	FAM120A	sp|Q9NZB2|F120A_HUMAN	218.289	6.89	121888	6	6
Peroxiredoxin-5, mitochondrial OS=Homo sapiens (Human) GN=PRDX5 PE=1 SV=4	PRDX5	sp|P30044|PRDX5_HUMAN	212.477	28.5	22086	6	6
RNA transcription, translation and transport factor protein OS=Homo sapiens (Human) GN=RTRAF PE=1 SV=1	RTRAF	sp|Q9Y224|RTRAF_HUMAN	196.891	32.38	28068	6	6
Golgin subfamily A member 4 OS=Homo sapiens (Human) GN=GOLGA4 PE=1 SV=1	GOLGA4	sp|Q13439|GOGA4_HUMAN	196.522	4.35	261140	6	6
Non-POU domain-containing octamer-binding protein OS=Homo sapiens (Human) GN=NONO PE=1 SV=4	NONO	sp|Q15233|NONO_HUMAN	193.625	19.75	54232	7	6
Eukaryotic translation initiation factor 3 subunit I OS=Homo sapiens (Human) GN=EIF3I PE=1 SV=1	EIF3I	sp|Q13347|EIF3I_HUMAN	191.476	22.77	36502	6	6
CTTNBP2 N-terminal-like protein OS=Homo sapiens (Human) GN=CTTNBP2NL PE=1 SV=2	CTTNBP2NL	sp|Q9P2B4|CT2NL_HUMAN	183.666	11.74	70158	6	6
Heterogeneous nuclear ribonucleoprotein L OS=Homo sapiens (Human) GN=HNRNPL PE=1 SV=2	HNRNPL	sp|P14866|HNRPL_HUMAN	182.913	22.58	64133	6	6
Complement C5 OS=Homo sapiens (Human) GN=C5 PE=1 SV=4	C5	sp|P01031|CO5_HUMAN	165.995	4.3	188305	6	6
Acyl-CoA-binding domain-containing protein 6 OS=Homo sapiens (Human) GN=ACBD6 PE=1 SV=1	ACBD6	sp|Q9BR61|ACBD6_HUMAN	164.651	24.11	31151	6	6
Interleukin enhancer-binding factor 3 OS=Homo sapiens (Human) GN=ILF3 PE=1 SV=3	ILF3	sp|Q12906|ILF3_HUMAN	163.776	8.72	95338	6	6
Matrin-3 OS=Homo sapiens (Human) GN=MATR3 PE=1 SV=2	MATR3	sp|P43243|MATR3_HUMAN	160.577	8.97	94623	6	6
Annexin A6 OS=Homo sapiens (Human) GN=ANXA6 PE=1 SV=3	ANXA6	sp|P08133|ANXA6_HUMAN	157.967	14.26	75873	6	6
Protein arginine N-methyltransferase 1 OS=Homo sapiens (Human) GN=PRMT1 PE=1 SV=3	PRMT1	sp|Q99873|ANM1_HUMAN	147.6	17.79	42462	6	6
Serine/threonine-protein phosphatase 6 regulatory ankyrin repeat subunit C OS=Homo sapiens (Human) GN=ANKRD52 PE=1 SV=3	ANKRD52	sp|Q8NB46|ANR52_HUMAN	134.693	6.13	115077	6	6
40S ribosomal protein S11 OS=Homo sapiens (Human) GN=RPS11 PE=1 SV=3	RPS11	sp|P62280|RS11_HUMAN	134.314	29.75	18431	6	6
Eukaryotic initiation factor 4A-I OS=Homo sapiens (Human) GN=EIF4A1 PE=1 SV=1	EIF4A1	sp|P60842|IF4A1_HUMAN	477.696	35.47	46154	11	5
Tubulin beta-6 chain OS=Homo sapiens (Human) GN=TUBB6 PE=1 SV=1	TUBB6	sp|Q9BUF5|TBB6_HUMAN	429.802	37.89	49857	13	5
40S ribosomal protein S8 OS=Homo sapiens (Human) GN=RPS8 PE=1 SV=2	RPS8	sp|P62241|RS8_HUMAN	235.674	29.33	24205	5	5
Transcriptional coactivator YAP1 OS=Homo sapiens (Human) GN=YAP1 PE=1 SV=2	YAP1	sp|P46937|YAP1_HUMAN	227.109	19.25	54462	5	5
Hypoxia up-regulated protein 1 OS=Homo sapiens (Human) GN=HYOU1 PE=1 SV=1	HYOU1	sp|Q9Y4L1|HYOU1_HUMAN	225.41	12.41	111335	5	5
40S ribosomal protein S14 OS=Homo sapiens (Human) GN=RPS14 PE=1 SV=3	RPS14	sp|P62263|RS14_HUMAN	218.033	37.75	16273	5	5
Structural maintenance of chromosomes protein 4 OS=Homo sapiens (Human) GN=SMC4 PE=1 SV=2	SMC4	sp|Q9NTJ3|SMC4_HUMAN	217.628	7.38	147182	5	5
Zinc finger protein basonuclin-1 OS=Homo sapiens (Human) GN=BNC1 PE=1 SV=2	BNC1	sp|Q01954|BNC1_HUMAN	216.856	11.47	110972	8	5
Fragile X mental retardation syndrome-related protein 1 OS=Homo sapiens (Human) GN=FXR1 PE=1 SV=3	FXR1	sp|P51114|FXR1_HUMAN	213.733	12.88	69721	7	5
Serine/threonine-protein kinase LATS2 OS=Homo sapiens (Human) GN=LATS2 PE=1 SV=2	LATS2	sp|Q9NRM7|LATS2_HUMAN	206.233	7.44	120136	5	5
Myosin light polypeptide 6 OS=Homo sapiens (Human) GN=MYL6 PE=1 SV=2	MYL6	sp|P60660|MYL6_HUMAN	193.99	40.4	16930	5	5
40S ribosomal protein S13 OS=Homo sapiens (Human) GN=RPS13 PE=1 SV=2	RPS13	sp|P62277|RS13_HUMAN	192.132	32.45	17222	5	5
Ras GTPase-activating-like protein IQGAP1 OS=Homo sapiens (Human) GN=IQGAP1 PE=1 SV=1	IQGAP1	sp|P46940|IQGA1_HUMAN	188.533	5.25	189252	5	5
ELAV-like protein 1 OS=Homo sapiens (Human) GN=ELAVL1 PE=1 SV=2	ELAVL1	sp|Q15717|ELAV1_HUMAN	179.552	20.55	36092	5	5
ATP-dependent RNA helicase DHX30 OS=Homo sapiens (Human) GN=DHX30 PE=1 SV=1	DHX30	sp|Q7L2E3|DHX30_HUMAN	170.114	4.94	133938	5	5
Eukaryotic translation initiation factor 5A-1 OS=Homo sapiens (Human) GN=EIF5A PE=1 SV=2	EIF5A	sp|P63241|IF5A1_HUMAN	168.592	36.36	16832	5	5
Cytoplasmic dynein 1 heavy chain 1 OS=Homo sapiens (Human) GN=DYNC1H1 PE=1 SV=5	DYNC1H1	sp|Q14204|DYHC1_HUMAN	162.402	1.96	532408	5	5
Endoplasmic reticulum resident protein 44 OS=Homo sapiens (Human) GN=ERP44 PE=1 SV=1	ERP44	sp|Q9BS26|ERP44_HUMAN	160.934	16.5	46971	5	5
60S ribosomal protein L31 OS=Homo sapiens (Human) GN=RPL31 PE=1 SV=1	RPL31	sp|P62899|RL31_HUMAN	155.157	40	14463	5	5
Plasminogen activator inhibitor 1 RNA-binding protein OS=Homo sapiens (Human) GN=SERBP1 PE=1 SV=2	SERBP1	sp|Q8NC51|PAIRB_HUMAN	152.805	12.99	44965	5	5
Eukaryotic translation initiation factor 3 subunit B OS=Homo sapiens (Human) GN=EIF3B PE=1 SV=3	EIF3B	sp|P55884|EIF3B_HUMAN	143.16	8.23	92482	5	5
Nucleophosmin OS=Homo sapiens (Human) GN=NPM1 PE=1 SV=2	NPM1	sp|P06748|NPM_HUMAN	136.665	19.05	32575	5	5
Kin of IRRE-like protein 1 OS=Homo sapiens (Human) GN=KIRREL1 PE=1 SV=2	KIRREL1	sp|Q96J84|KIRR1_HUMAN	127.206	10.3	83536	5	5
Transcription intermediary factor 1-beta OS=Homo sapiens (Human) GN=TRIM28 PE=1 SV=5	TRIM28	sp|Q13263|TIF1B_HUMAN	116.534	8.98	88550	5	5
Heterogeneous nuclear ribonucleoprotein A0 OS=Homo sapiens (Human) GN=HNRNPA0 PE=1 SV=1	HNRNPA0	sp|Q13151|ROA0_HUMAN	104.558	19.34	30841	5	5
GTP-binding nuclear protein Ran OS=Homo sapiens (Human) GN=RAN PE=1 SV=3	RAN	sp|P62826|RAN_HUMAN	86.08	18.98	24423	5	5
Ezrin OS=Homo sapiens (Human) GN=EZR PE=1 SV=4	EZR	sp|P15311|EZRI_HUMAN	272.208	18.26	69413	8	4
Cofilin-1 OS=Homo sapiens (Human) GN=CFL1 PE=1 SV=3	CFL1	sp|P23528|COF1_HUMAN	249.288	42.17	18502	4	4
Heat shock protein HSP 90-alpha OS=Homo sapiens (Human) GN=HSP90AA1 PE=1 SV=5	HSP90AA1	sp|P07900|HS90A_HUMAN	230.008	15.44	84660	8	4
14-3-3 protein zeta/delta OS=Homo sapiens (Human) GN=YWHAZ PE=1 SV=1	YWHAZ	sp|P63104|1433Z_HUMAN	212.666	33.06	27745	6	4
SPATS2-like protein OS=Homo sapiens (Human) GN=SPATS2L PE=1 SV=2	SPATS2L	sp|Q9NUQ6|SPS2L_HUMAN	208.359	12.37	61729	4	4
14-3-3 protein epsilon OS=Homo sapiens (Human) GN=YWHAE PE=1 SV=1	YWHAE	sp|P62258|1433E_HUMAN	202.193	23.14	29174	6	4
Ras association domain-containing protein 8 OS=Homo sapiens (Human) GN=RASSF8 PE=1 SV=2	RASSF8	sp|Q8NHQ8|RASF8_HUMAN	185.775	15.27	48327	4	4
Triple functional domain protein OS=Homo sapiens (Human) GN=TRIO PE=1 SV=2	TRIO	sp|O75962|TRIO_HUMAN	180.37	2.42	346900	4	4
Complement C4-A OS=Homo sapiens (Human) GN=C4A PE=1 SV=2	C4A	sp|P0C0L4|CO4A_HUMAN	175.451	2.75	192785	4	4
Importin-5 OS=Homo sapiens (Human) GN=IPO5 PE=1 SV=4	IPO5	sp|O00410|IPO5_HUMAN	159.252	5.2	123630	4	4
Flap endonuclease 1 OS=Homo sapiens (Human) GN=FEN1 PE=1 SV=1	FEN1	sp|P39748|FEN1_HUMAN	157.772	15.26	42593	4	4
60S ribosomal protein L10 OS=Homo sapiens (Human) GN=RPL10 PE=1 SV=4	RPL10	sp|P27635|RL10_HUMAN	157.01	21.03	24604	4	4
Serine/threonine-protein phosphatase PP1-alpha catalytic subunit OS=Homo sapiens (Human) GN=PPP1CA PE=1 SV=1	PPP1CA	sp|P62136|PP1A_HUMAN	156.71	11.82	37512	4	4
Rab GDP dissociation inhibitor beta OS=Homo sapiens (Human) GN=GDI2 PE=1 SV=2	GDI2	sp|P50395|GDIB_HUMAN	155.532	10.11	50663	4	4
SUN domain-containing protein 2 OS=Homo sapiens (Human) GN=SUN2 PE=1 SV=3	SUN2	sp|Q9UH99|SUN2_HUMAN	152.884	9.9	80311	4	4
Metastasis-associated protein MTA2 OS=Homo sapiens (Human) GN=MTA2 PE=1 SV=1	MTA2	sp|O94776|MTA2_HUMAN	150.219	8.53	75023	5	4
Heat shock protein beta-1 OS=Homo sapiens (Human) GN=HSPB1 PE=1 SV=2	HSPB1	sp|P04792|HSPB1_HUMAN	149.157	25.85	22783	4	4
Plakophilin-2 OS=Homo sapiens (Human) GN=PKP2 PE=1 SV=2	PKP2	sp|Q99959|PKP2_HUMAN	148.122	6.24	97415	4	4
40S ribosomal protein S10 OS=Homo sapiens (Human) GN=RPS10 PE=1 SV=1	RPS10	sp|P46783|RS10_HUMAN	147.661	23.64	18898	4	4
Heterogeneous nuclear ribonucleoprotein A/B OS=Homo sapiens (Human) GN=HNRNPAB PE=1 SV=2	HNRNPAB	sp|Q99729|ROAA_HUMAN	147.226	9.94	36225	4	4
Eukaryotic translation initiation factor 4 gamma 1 OS=Homo sapiens (Human) GN=EIF4G1 PE=1 SV=4	EIF4G1	sp|Q04637|IF4G1_HUMAN	145.495	2.88	175491	4	4
Tropomyosin alpha-3 chain OS=Homo sapiens (Human) GN=TPM3 PE=1 SV=2	TPM3	sp|P06753|TPM3_HUMAN	143.978	17.89	32950	7	4
Serine/threonine-protein phosphatase 2A 65 kDa regulatory subunit A alpha isoform OS=Homo sapiens (Human) GN=PPP2R1A PE=1 SV=4	PPP2R1A	sp|P30153|2AAA_HUMAN	141.092	12.05	65309	4	4
Procollagen galactosyltransferase 1 OS=Homo sapiens (Human) GN=COLGALT1 PE=1 SV=1	COLGALT1	sp|Q8NBJ5|GT251_HUMAN	138.786	5.95	71636	4	4
60S ribosomal protein L24 OS=Homo sapiens (Human) GN=RPL24 PE=1 SV=1	RPL24	sp|P83731|RL24_HUMAN	135.711	19.11	17779	4	4
Histone H3.1 OS=Homo sapiens (Human) GN=HIST1H3A PE=1 SV=2	HIST1H3A	sp|P68431|H31_HUMAN	132.998	19.85	15404	4	4
E3 ubiquitin/ISG15 ligase TRIM25 OS=Homo sapiens (Human) GN=TRIM25 PE=1 SV=2	TRIM25	sp|Q14258|TRI25_HUMAN	130.472	8.73	70973	4	4
Spliceosome RNA helicase DDX39B OS=Homo sapiens (Human) GN=DDX39B PE=1 SV=1	DDX39B	sp|Q13838|DX39B_HUMAN	126.446	12.85	48991	4	4
40S ribosomal protein S6 OS=Homo sapiens (Human) GN=RPS6 PE=1 SV=1	RPS6	sp|P62753|RS6_HUMAN	126.181	18.47	28681	4	4
Serrate RNA effector molecule homolog OS=Homo sapiens (Human) GN=SRRT PE=1 SV=1	SRRT	sp|Q9BXP5|SRRT_HUMAN	126.077	5.82	100666	4	4
Adenosylhomocysteinase OS=Homo sapiens (Human) GN=AHCY PE=1 SV=4	AHCY	sp|P23526|SAHH_HUMAN	123.39	11.11	47716	4	4
DNA topoisomerase 2-alpha OS=Homo sapiens (Human) GN=TOP2A PE=1 SV=3	TOP2A	sp|P11388|TOP2A_HUMAN	118.263	3.2	174385	4	4
Elongation factor 1-gamma OS=Homo sapiens (Human) GN=EEF1G PE=1 SV=3	EEF1G	sp|P26641|EF1G_HUMAN	117.026	10.76	50119	4	4
Zinc finger protein Helios OS=Homo sapiens (Human) GN=IKZF2 PE=1 SV=2	IKZF2	sp|Q9UKS7|IKZF2_HUMAN	115.112	10.27	59574	4	4
U5 small nuclear ribonucleoprotein 200 kDa helicase OS=Homo sapiens (Human) GN=SNRNP200 PE=1 SV=2	SNRNP200	sp|O75643|U520_HUMAN	115.033	2.48	244508	4	4
Signal transducer and activator of transcription 1-alpha/beta OS=Homo sapiens (Human) GN=STAT1 PE=1 SV=2	STAT1	sp|P42224|STAT1_HUMAN	110.993	9.07	87335	4	4
40S ribosomal protein S18 OS=Homo sapiens (Human) GN=RPS18 PE=1 SV=3	RPS18	sp|P62269|RS18_HUMAN	110.572	23.03	17719	4	4
Utrophin OS=Homo sapiens (Human) GN=UTRN PE=1 SV=2	UTRN	sp|P46939|UTRO_HUMAN	110.477	1.81	394466	4	4
Septin-11 OS=Homo sapiens (Human) GN=SEPT11 PE=1 SV=3	SEPT11	sp|Q9NVA2|SEP11_HUMAN	110.035	13.75	49398	4	4
BEN domain-containing protein 3 OS=Homo sapiens (Human) GN=BEND3 PE=1 SV=1	BEND3	sp|Q5T5X7|BEND3_HUMAN	103.573	8.82	94475	4	4
60S ribosomal protein L13 OS=Homo sapiens (Human) GN=RPL13 PE=1 SV=4	RPL13	sp|P26373|RL13_HUMAN	103.424	15.17	24261	4	4
Protein phosphatase 1 regulatory subunit 12A OS=Homo sapiens (Human) GN=PPP1R12A PE=1 SV=1	PPP1R12A	sp|O14974|MYPT1_HUMAN	102.801	4.27	115281	4	4
Down syndrome critical region protein 3 OS=Homo sapiens (Human) GN=DSCR3 PE=2 SV=1	DSCR3	sp|O14972|DSCR3_HUMAN	98.252	18.86	33010	4	4
N-alpha-acetyltransferase 30 OS=Homo sapiens (Human) GN=NAA30 PE=1 SV=1	NAA30	sp|Q147X3|NAA30_HUMAN	98.221	16.3	39320	4	4
Protein phosphatase methylesterase 1 OS=Homo sapiens (Human) GN=PPME1 PE=1 SV=3	PPME1	sp|Q9Y570|PPME1_HUMAN	97.312	9.84	42315	4	4
Src substrate cortactin OS=Homo sapiens (Human) GN=CTTN PE=1 SV=2	CTTN	sp|Q14247|SRC8_HUMAN	95.652	8.55	61586	4	4
Dolichyl-diphosphooligosaccharide--protein glycosyltransferase subunit 1 OS=Homo sapiens (Human) GN=RPN1 PE=1 SV=1	RPN1	sp|P04843|RPN1_HUMAN	93.315	7.58	68569	4	4
Septin-2 OS=Homo sapiens (Human) GN=SEPT2 PE=1 SV=1	SEPT2	sp|Q15019|SEPT2_HUMAN	92.7	14.13	41487	4	4
RNA-binding protein FUS OS=Homo sapiens (Human) GN=FUS PE=1 SV=1	FUS	sp|P35637|FUS_HUMAN	87.716	6.27	53426	4	4
60S ribosomal protein L5 OS=Homo sapiens (Human) GN=RPL5 PE=1 SV=3	RPL5	sp|P46777|RL5_HUMAN	86.093	15.15	34363	4	4
RNA-binding protein Raly OS=Homo sapiens (Human) GN=RALY PE=1 SV=1	RALY	sp|Q9UKM9|RALY_HUMAN	72.987	12.09	32463	4	4
60S ribosomal protein L19 OS=Homo sapiens (Human) GN=RPL19 PE=1 SV=1	RPL19	sp|P84098|RL19_HUMAN	70.464	21.43	23466	4	4
Tubulin beta chain OS=Homo sapiens (Human) GN=TUBB PE=1 SV=2	TUBB	sp|P07437|TBB5_HUMAN	692.19	40.09	49671	18	3
Heterogeneous nuclear ribonucleoprotein H OS=Homo sapiens (Human) GN=HNRNPH1 PE=1 SV=4	HNRNPH1	sp|P31943|HNRH1_HUMAN	236.441	24.72	49229	7	3
Cysteine and glycine-rich protein 1 OS=Homo sapiens (Human) GN=CSRP1 PE=1 SV=3	CSRP1	sp|P21291|CSRP1_HUMAN	189.815	24.35	20567	3	3
Poly [ADP-ribose] polymerase 1 OS=Homo sapiens (Human) GN=PARP1 PE=1 SV=4	PARP1	sp|P09874|PARP1_HUMAN	189.255	3.85	113084	3	3
Ras GTPase-activating protein-binding protein 2 OS=Homo sapiens (Human) GN=G3BP2 PE=1 SV=2	G3BP2	sp|Q9UN86|G3BP2_HUMAN	184.547	12.03	54121	5	3
60S ribosomal protein L9 OS=Homo sapiens (Human) GN=RPL9 PE=1 SV=1	RPL9	sp|P32969|RL9_HUMAN	183.664	26.56	21863	3	3
Protein FAM98B OS=Homo sapiens (Human) GN=FAM98B PE=1 SV=1	FAM98B	sp|Q52LJ0|FA98B_HUMAN	172.712	15.76	37191	5	3
Myosin regulatory light chain 12B OS=Homo sapiens (Human) GN=MYL12B PE=1 SV=2	MYL12B	sp|O14950|ML12B_HUMAN	169.8	22.67	19779	3	3
Heterogeneous nuclear ribonucleoprotein H2 OS=Homo sapiens (Human) GN=HNRNPH2 PE=1 SV=1	HNRNPH2	sp|P55795|HNRH2_HUMAN	163.527	20.94	49264	6	3
Tropomyosin alpha-1 chain OS=Homo sapiens (Human) GN=TPM1 PE=1 SV=2	TPM1	sp|P09493|TPM1_HUMAN	162.12	18.31	32709	8	3
Membrane-associated guanylate kinase, WW and PDZ domain-containing protein 2 OS=Homo sapiens (Human) GN=MAGI2 PE=1 SV=3	MAGI2	sp|Q86UL8|MAGI2_HUMAN	157.782	2.89	158754	3	3
60S ribosomal protein L18 OS=Homo sapiens (Human) GN=RPL18 PE=1 SV=2	RPL18	sp|Q07020|RL18_HUMAN	157.068	21.28	21634	3	3
Nuclear mitotic apparatus protein 1 OS=Homo sapiens (Human) GN=NUMA1 PE=1 SV=2	NUMA1	sp|Q14980|NUMA1_HUMAN	153.983	2.03	238260	3	3
Nascent polypeptide-associated complex subunit alpha, muscle-specific form OS=Homo sapiens (Human) GN=NACA PE=1 SV=1	NACA	sp|E9PAV3|NACAM_HUMAN	151.248	1.44	205422	3	3
Heterogeneous nuclear ribonucleoprotein H3 OS=Homo sapiens (Human) GN=HNRNPH3 PE=1 SV=2	HNRNPH3	sp|P31942|HNRH3_HUMAN	132.119	13.58	36926	3	3
Eukaryotic initiation factor 4A-III OS=Homo sapiens (Human) GN=EIF4A3 PE=1 SV=4	EIF4A3	sp|P38919|IF4A3_HUMAN	131.462	12.17	46871	4	3
Pleckstrin homology domain-containing family A member 7 OS=Homo sapiens (Human) GN=PLEKHA7 PE=1 SV=2	PLEKHA7	sp|Q6IQ23|PKHA7_HUMAN	128.927	3.21	127135	3	3
TRAF2 and NCK-interacting protein kinase OS=Homo sapiens (Human) GN=TNIK PE=1 SV=1	TNIK	sp|Q9UKE5|TNIK_HUMAN	126.943	3.01	154943	3	3
Eukaryotic translation initiation factor 4B OS=Homo sapiens (Human) GN=EIF4B PE=1 SV=2	EIF4B	sp|P23588|IF4B_HUMAN	126.304	8.67	69151	3	3
Dihydropyrimidinase-related protein 3 OS=Homo sapiens (Human) GN=DPYSL3 PE=1 SV=1	DPYSL3	sp|Q14195|DPYL3_HUMAN	124.759	10.7	61963	4	3
Integrator complex subunit 3 OS=Homo sapiens (Human) GN=INTS3 PE=1 SV=1	INTS3	sp|Q68E01|INT3_HUMAN	123.265	3.64	118070	3	3
Unconventional myosin-Ie OS=Homo sapiens (Human) GN=MYO1E PE=1 SV=2	MYO1E	sp|Q12965|MYO1E_HUMAN	121.281	4.42	127062	3	3
Receptor of activated protein C kinase 1 OS=Homo sapiens (Human) GN=RACK1 PE=1 SV=3	RACK1	sp|P63244|RACK1_HUMAN	120.422	11.36	35077	3	3
Nuclear receptor coactivator 5 OS=Homo sapiens (Human) GN=NCOA5 PE=1 SV=2	NCOA5	sp|Q9HCD5|NCOA5_HUMAN	118.259	6.56	65536	3	3
RNA-binding protein 3 OS=Homo sapiens (Human) GN=RBM3 PE=1 SV=1	RBM3	sp|P98179|RBM3_HUMAN	117.69	31.85	17170	3	3
Leucine--tRNA ligase, cytoplasmic OS=Homo sapiens (Human) GN=LARS PE=1 SV=2	LARS	sp|Q9P2J5|SYLC_HUMAN	117.449	5.1	134466	3	3
Eukaryotic translation initiation factor 3 subunit F OS=Homo sapiens (Human) GN=EIF3F PE=1 SV=1	EIF3F	sp|O00303|EIF3F_HUMAN	116.555	12.04	37564	3	3
Actin-binding LIM protein 3 OS=Homo sapiens (Human) GN=ABLIM3 PE=1 SV=3	ABLIM3	sp|O94929|ABLM3_HUMAN	116.233	6.59	77802	3	3
Splicing factor 1 OS=Homo sapiens (Human) GN=SF1 PE=1 SV=4	SF1	sp|Q15637|SF01_HUMAN	115.781	5.32	68330	3	3
Filamin A-interacting protein 1-like OS=Homo sapiens (Human) GN=FILIP1L PE=1 SV=2	FILIP1L	sp|Q4L180|FIL1L_HUMAN	115.626	3.79	130382	3	3
Protein DEK OS=Homo sapiens (Human) GN=DEK PE=1 SV=1	DEK	sp|P35659|DEK_HUMAN	108.815	9.07	42674	3	3
Histone H1.0 OS=Homo sapiens (Human) GN=H1F0 PE=1 SV=3	H1F0	sp|P07305|H10_HUMAN	108.535	16.49	20863	3	3
60S ribosomal protein L36 OS=Homo sapiens (Human) GN=RPL36 PE=1 SV=3	RPL36	sp|Q9Y3U8|RL36_HUMAN	108.107	22.86	12254	3	3
Insulin-like growth factor 2 mRNA-binding protein 3 OS=Homo sapiens (Human) GN=IGF2BP3 PE=1 SV=2	IGF2BP3	sp|O00425|IF2B3_HUMAN	107.148	9.33	63705	4	3
1,4-alpha-glucan-branching enzyme OS=Homo sapiens (Human) GN=GBE1 PE=1 SV=3	GBE1	sp|Q04446|GLGB_HUMAN	105.236	6.27	80474	3	3
PDZ and LIM domain protein 7 OS=Homo sapiens (Human) GN=PDLIM7 PE=1 SV=1	PDLIM7	sp|Q9NR12|PDLI7_HUMAN	104.88	14	49845	3	3
KH domain-containing, RNA-binding, signal transduction-associated protein 1 OS=Homo sapiens (Human) GN=KHDRBS1 PE=1 SV=1	KHDRBS1	sp|Q07666|KHDR1_HUMAN	103.576	10.84	48227	3	3
60S ribosomal protein L29 OS=Homo sapiens (Human) GN=RPL29 PE=1 SV=2	RPL29	sp|P47914|RL29_HUMAN	103.324	20.75	17752	3	3
40S ribosomal protein S23 OS=Homo sapiens (Human) GN=RPS23 PE=1 SV=3	RPS23	sp|P62266|RS23_HUMAN	101.886	23.78	15808	3	3
Bifunctional glutamate/proline--tRNA ligase OS=Homo sapiens (Human) GN=EPRS PE=1 SV=5	EPRS	sp|P07814|SYEP_HUMAN	101.136	3.37	170591	3	3
Stress-induced-phosphoprotein 1 OS=Homo sapiens (Human) GN=STIP1 PE=1 SV=1	STIP1	sp|P31948|STIP1_HUMAN	100.761	3.5	62639	3	3
Far upstream element-binding protein 3 OS=Homo sapiens (Human) GN=FUBP3 PE=1 SV=2	FUBP3	sp|Q96I24|FUBP3_HUMAN	100.728	5.59	61640	3	3
Heterogeneous nuclear ribonucleoprotein A3 OS=Homo sapiens (Human) GN=HNRNPA3 PE=1 SV=2	HNRNPA3	sp|P51991|ROA3_HUMAN	100.511	10.32	39595	4	3
THO complex subunit 4 OS=Homo sapiens (Human) GN=ALYREF PE=1 SV=3	ALYREF	sp|Q86V81|THOC4_HUMAN	100.476	24.12	26888	3	3
60S ribosomal protein L27 OS=Homo sapiens (Human) GN=RPL27 PE=1 SV=2	RPL27	sp|P61353|RL27_HUMAN	99.392	14.71	15798	3	3
Spectrin beta chain, non-erythrocytic 1 OS=Homo sapiens (Human) GN=SPTBN1 PE=1 SV=2	SPTBN1	sp|Q01082|SPTB2_HUMAN	99.148	1.61	274609	3	3
Fructose-bisphosphate aldolase A OS=Homo sapiens (Human) GN=ALDOA PE=1 SV=2	ALDOA	sp|P04075|ALDOA_HUMAN	98.167	13.46	39420	3	3
Destrin OS=Homo sapiens (Human) GN=DSTN PE=1 SV=3	DSTN	sp|P60981|DEST_HUMAN	97.672	16.97	18506	3	3
Deoxynucleotidyltransferase terminal-interacting protein 2 OS=Homo sapiens (Human) GN=DNTTIP2 PE=1 SV=2	DNTTIP2	sp|Q5QJE6|TDIF2_HUMAN	96.689	6.35	84469	3	3
Core histone macro-H2A.1 OS=Homo sapiens (Human) GN=H2AFY PE=1 SV=4	H2AFY	sp|O75367|H2AY_HUMAN	96.021	9.68	39617	3	3
Eukaryotic translation initiation factor 5B OS=Homo sapiens (Human) GN=EIF5B PE=1 SV=4	EIF5B	sp|O60841|IF2P_HUMAN	95.648	4.26	138827	3	3
Eukaryotic translation initiation factor 3 subunit D OS=Homo sapiens (Human) GN=EIF3D PE=1 SV=1	EIF3D	sp|O15371|EIF3D_HUMAN	94.65	7.3	63973	3	3
Peroxiredoxin-6 OS=Homo sapiens (Human) GN=PRDX6 PE=1 SV=3	PRDX6	sp|P30041|PRDX6_HUMAN	93.86	20.98	25035	3	3
Caveolin-1 OS=Homo sapiens (Human) GN=CAV1 PE=1 SV=4	CAV1	sp|Q03135|CAV1_HUMAN	93.517	24.72	20472	3	3
ELKS/Rab6-interacting/CAST family member 1 OS=Homo sapiens (Human) GN=ERC1 PE=1 SV=1	ERC1	sp|Q8IUD2|RB6I2_HUMAN	89.018	3.67	128086	3	3
60S ribosomal protein L35 OS=Homo sapiens (Human) GN=RPL35 PE=1 SV=2	RPL35	sp|P42766|RL35_HUMAN	88.406	21.95	14551	3	3
Dedicator of cytokinesis protein 5 OS=Homo sapiens (Human) GN=DOCK5 PE=1 SV=3	DOCK5	sp|Q9H7D0|DOCK5_HUMAN	88.201	1.82	215309	3	3
116 kDa U5 small nuclear ribonucleoprotein component OS=Homo sapiens (Human) GN=EFTUD2 PE=1 SV=1	EFTUD2	sp|Q15029|U5S1_HUMAN	87.677	4.94	109436	4	3
Microtubule-actin cross-linking factor 1, isoforms 1/2/3/5 OS=Homo sapiens (Human) GN=MACF1 PE=1 SV=4	MACF1	sp|Q9UPN3|MACF1_HUMAN	85.06	0.45	838308	3	3
Pre-mRNA-splicing factor ATP-dependent RNA helicase DHX15 OS=Homo sapiens (Human) GN=DHX15 PE=1 SV=2	DHX15	sp|O43143|DHX15_HUMAN	82.071	2.89	90933	3	3
Transformer-2 protein homolog beta OS=Homo sapiens (Human) GN=TRA2B PE=1 SV=1	TRA2B	sp|P62995|TRA2B_HUMAN	81.022	11.46	33666	3	3
Serine/arginine-rich splicing factor 9 OS=Homo sapiens (Human) GN=SRSF9 PE=1 SV=1	SRSF9	sp|Q13242|SRSF9_HUMAN	79.698	15.84	25542	3	3
60S ribosomal protein L10a OS=Homo sapiens (Human) GN=RPL10A PE=1 SV=2	RPL10A	sp|P62906|RL10A_HUMAN	79.696	15.67	24831	3	3
FACT complex subunit SSRP1 OS=Homo sapiens (Human) GN=SSRP1 PE=1 SV=1	SSRP1	sp|Q08945|SSRP1_HUMAN	78.517	6.06	81075	3	3
60S ribosomal protein L12 OS=Homo sapiens (Human) GN=RPL12 PE=1 SV=1	RPL12	sp|P30050|RL12_HUMAN	78.489	24.24	17819	3	3
Collagen alpha-1(XVIII) chain OS=Homo sapiens (Human) GN=COL18A1 PE=1 SV=5	COL18A1	sp|P39060|COIA1_HUMAN	77.96	2.28	178188	3	3
Calponin-1 OS=Homo sapiens (Human) GN=CNN1 PE=1 SV=2	CNN1	sp|P51911|CNN1_HUMAN	77.189	11.11	33170	3	3
TAR DNA-binding protein 43 OS=Homo sapiens (Human) GN=TARDBP PE=1 SV=1	TARDBP	sp|Q13148|TADBP_HUMAN	76.624	11.11	44740	3	3
40S ribosomal protein S20 OS=Homo sapiens (Human) GN=RPS20 PE=1 SV=1	RPS20	sp|P60866|RS20_HUMAN	75.522	22.69	13373	3	3
Eukaryotic translation initiation factor 3 subunit L OS=Homo sapiens (Human) GN=EIF3L PE=1 SV=1	EIF3L	sp|Q9Y262|EIF3L_HUMAN	75.035	6.38	66727	3	3
Cadherin-11 OS=Homo sapiens (Human) GN=CDH11 PE=1 SV=2	CDH11	sp|P55287|CAD11_HUMAN	74.575	4.65	87965	3	3
Serine/arginine-rich splicing factor 1 OS=Homo sapiens (Human) GN=SRSF1 PE=1 SV=2	SRSF1	sp|Q07955|SRSF1_HUMAN	72.494	17.74	27745	3	3
Transgelin OS=Homo sapiens (Human) GN=TAGLN PE=1 SV=4	TAGLN	sp|Q01995|TAGL_HUMAN	70.035	16.42	22611	3	3
C2 domain-containing protein 5 OS=Homo sapiens (Human) GN=C2CD5 PE=1 SV=1	C2CD5	sp|Q86YS7|C2CD5_HUMAN	68.989	4.1	110447	3	3
40S ribosomal protein SA OS=Homo sapiens (Human) GN=RPSA PE=1 SV=4	RPSA	sp|P08865|RSSA_HUMAN	67.722	11.86	32854	3	3
Dihydropyrimidinase-related protein 2 OS=Homo sapiens (Human) GN=DPYSL2 PE=1 SV=1	DPYSL2	sp|Q16555|DPYL2_HUMAN	64.955	6.64	62294	4	3
40S ribosomal protein S28 OS=Homo sapiens (Human) GN=RPS28 PE=1 SV=1	RPS28	sp|P62857|RS28_HUMAN	64.846	36.23	7841	3	3
Rho guanine nucleotide exchange factor 18 OS=Homo sapiens (Human) GN=ARHGEF18 PE=1 SV=4	ARHGEF18	sp|Q6ZSZ5|ARHGI_HUMAN	64.68	2.87	151642	3	3
RNA-binding protein 4B OS=Homo sapiens (Human) GN=RBM4B PE=1 SV=1	RBM4B	sp|Q9BQ04|RBM4B_HUMAN	62.522	8.08	40150	3	3
60S ribosomal protein L26 OS=Homo sapiens (Human) GN=RPL26 PE=1 SV=1	RPL26	sp|P61254|RL26_HUMAN	60.93	13.1	17258	3	3
60S ribosomal protein L13a OS=Homo sapiens (Human) GN=RPL13A PE=1 SV=2	RPL13A	sp|P40429|RL13A_HUMAN	60.211	9.36	23577	3	3
Adenylyl cyclase-associated protein 1 OS=Homo sapiens (Human) GN=CAP1 PE=1 SV=5	CAP1	sp|Q01518|CAP1_HUMAN	59.521	8.63	51901	3	3
40S ribosomal protein S25 OS=Homo sapiens (Human) GN=RPS25 PE=1 SV=1	RPS25	sp|P62851|RS25_HUMAN	57.48	22.4	13742	3	3
60S ribosomal protein L34 OS=Homo sapiens (Human) GN=RPL34 PE=1 SV=3	RPL34	sp|P49207|RL34_HUMAN	56.793	20.51	13293	3	3
Immunoglobulin heavy constant gamma 1 OS=Homo sapiens (Human) GN=IGHG1 PE=1 SV=1	IGHG1	sp|P01857|IGHG1_HUMAN	25.935	4.55	36106	3	3
Histone H2B type 1-K OS=Homo sapiens (Human) GN=HIST1H2BK PE=1 SV=3	HIST1H2BK	sp|O60814|H2B1K_HUMAN	485.36	38.1	13890	9	2
Actin, alpha cardiac muscle 1 OS=Homo sapiens (Human) GN=ACTC1 PE=1 SV=1	ACTC1	sp|P68032|ACTC_HUMAN	414.095	33.16	42019	15	2
Lamina-associated polypeptide 2, isoform alpha OS=Homo sapiens (Human) GN=TMPO PE=1 SV=2	TMPO	sp|P42166|LAP2A_HUMAN	332.254	16.14	75492	7	2
14-3-3 protein beta/alpha OS=Homo sapiens (Human) GN=YWHAB PE=1 SV=3	YWHAB	sp|P31946|1433B_HUMAN	168.112	22.76	28082	5	2
Tropomyosin alpha-4 chain OS=Homo sapiens (Human) GN=TPM4 PE=1 SV=3	TPM4	sp|P67936|TPM4_HUMAN	157.098	21.37	28522	7	2
Heterogeneous nuclear ribonucleoprotein F OS=Homo sapiens (Human) GN=HNRNPF PE=1 SV=3	HNRNPF	sp|P52597|HNRPF_HUMAN	142.292	14.46	45672	4	2
Tyrosine-protein phosphatase non-receptor type 14 OS=Homo sapiens (Human) GN=PTPN14 PE=1 SV=2	PTPN14	sp|Q15678|PTN14_HUMAN	142.029	1.85	135261	2	2
14-3-3 protein theta OS=Homo sapiens (Human) GN=YWHAQ PE=1 SV=1	YWHAQ	sp|P27348|1433T_HUMAN	141.585	24.08	27764	5	2
60S ribosomal protein L22 OS=Homo sapiens (Human) GN=RPL22 PE=1 SV=2	RPL22	sp|P35268|RL22_HUMAN	127.96	20.31	14787	2	2
Protein FAM98A OS=Homo sapiens (Human) GN=FAM98A PE=1 SV=1	FAM98A	sp|Q8NCA5|FA98A_HUMAN	121.314	7.9	55401	4	2
Small ubiquitin-related modifier 2 OS=Homo sapiens (Human) GN=SUMO2 PE=1 SV=3	SUMO2	sp|P61956|SUMO2_HUMAN	117.719	23.16	10871	2	2
Glycylpeptide N-tetradecanoyltransferase 1 OS=Homo sapiens (Human) GN=NMT1 PE=1 SV=2	NMT1	sp|P30419|NMT1_HUMAN	115.667	5.44	56806	2	2
cAMP-dependent protein kinase type I-alpha regulatory subunit OS=Homo sapiens (Human) GN=PRKAR1A PE=1 SV=1	PRKAR1A	sp|P10644|KAP0_HUMAN	111.934	9.45	42982	2	2
Microtubule-associated protein RP/EB family member 1 OS=Homo sapiens (Human) GN=MAPRE1 PE=1 SV=3	MAPRE1	sp|Q15691|MARE1_HUMAN	111.259	11.94	29999	2	2
60S ribosomal protein L11 OS=Homo sapiens (Human) GN=RPL11 PE=1 SV=2	RPL11	sp|P62913|RL11_HUMAN	110.234	12.92	20252	2	2
Thyroid receptor-interacting protein 6 OS=Homo sapiens (Human) GN=TRIP6 PE=1 SV=3	TRIP6	sp|Q15654|TRIP6_HUMAN	107.041	9.24	50288	2	2
eIF-2-alpha kinase activator GCN1 OS=Homo sapiens (Human) GN=GCN1 PE=1 SV=6	GCN1	sp|Q92616|GCN1_HUMAN	104.349	1.31	292758	2	2
Caveolae-associated protein 1 OS=Homo sapiens (Human) GN=CAVIN1 PE=1 SV=1	CAVIN1	sp|Q6NZI2|CAVN1_HUMAN	104.085	7.95	43476	2	2
Histone H2A.Z OS=Homo sapiens (Human) GN=H2AFZ PE=1 SV=2	H2AFZ	sp|P0C0S5|H2AZ_HUMAN	101.164	31.25	13553	4	2
Eukaryotic translation initiation factor 4 gamma 3 OS=Homo sapiens (Human) GN=EIF4G3 PE=1 SV=2	EIF4G3	sp|O43432|IF4G3_HUMAN	100.709	0.63	176652	2	2
60S ribosomal protein L38 OS=Homo sapiens (Human) GN=RPL38 PE=1 SV=2	RPL38	sp|P63173|RL38_HUMAN	100.387	34.29	8218	2	2
Inner nuclear membrane protein Man1 OS=Homo sapiens (Human) GN=LEMD3 PE=1 SV=2	LEMD3	sp|Q9Y2U8|MAN1_HUMAN	99.713	2.96	99997	2	2
Alanine--tRNA ligase, cytoplasmic OS=Homo sapiens (Human) GN=AARS PE=1 SV=2	AARS	sp|P49588|SYAC_HUMAN	95.987	3.51	106810	2	2
LIM domain only protein 7 OS=Homo sapiens (Human) GN=LMO7 PE=1 SV=3	LMO7	sp|Q8WWI1|LMO7_HUMAN	95.565	1.6	192696	2	2
Serine/arginine repetitive matrix protein 2 OS=Homo sapiens (Human) GN=SRRM2 PE=1 SV=2	SRRM2	sp|Q9UQ35|SRRM2_HUMAN	95.473	1.2	299615	2	2
Interferon-induced, double-stranded RNA-activated protein kinase OS=Homo sapiens (Human) GN=EIF2AK2 PE=1 SV=2	EIF2AK2	sp|P19525|E2AK2_HUMAN	93.779	4.17	62094	2	2
ADP-ribosylation factor 3 OS=Homo sapiens (Human) GN=ARF3 PE=1 SV=2	ARF3	sp|P61204|ARF3_HUMAN	93.395	9.94	20601	2	2
Transforming growth factor beta-1-induced transcript 1 protein OS=Homo sapiens (Human) GN=TGFB1I1 PE=1 SV=2	TGFB1I1	sp|O43294|TGFI1_HUMAN	93.091	5.42	49814	2	2
60S ribosomal protein L14 OS=Homo sapiens (Human) GN=RPL14 PE=1 SV=4	RPL14	sp|P50914|RL14_HUMAN	90.311	11.16	23432	2	2
Plastin-3 OS=Homo sapiens (Human) GN=PLS3 PE=1 SV=4	PLS3	sp|P13797|PLST_HUMAN	90.304	4.44	70811	2	2
40S ribosomal protein S26 OS=Homo sapiens (Human) GN=RPS26 PE=1 SV=3	RPS26	sp|P62854|RS26_HUMAN	82.347	20.87	13015	2	2
Poly(rC)-binding protein 2 OS=Homo sapiens (Human) GN=PCBP2 PE=1 SV=1	PCBP2	sp|Q15366|PCBP2_HUMAN	81.631	12.05	38580	3	2
Serine/arginine-rich splicing factor 2 OS=Homo sapiens (Human) GN=SRSF2 PE=1 SV=4	SRSF2	sp|Q01130|SRSF2_HUMAN	80.215	11.76	25476	2	2
60S ribosomal protein L27a OS=Homo sapiens (Human) GN=RPL27A PE=1 SV=2	RPL27A	sp|P46776|RL27A_HUMAN	78.693	14.19	16561	2	2
Transcription elongation factor SPT5 OS=Homo sapiens (Human) GN=SUPT5H PE=1 SV=1	SUPT5H	sp|O00267|SPT5H_HUMAN	78.653	3.04	121000	2	2
Emerin OS=Homo sapiens (Human) GN=EMD PE=1 SV=1	EMD	sp|P50402|EMD_HUMAN	78.233	11.02	28994	2	2
Elongation factor 1-delta OS=Homo sapiens (Human) GN=EEF1D PE=1 SV=5	EEF1D	sp|P29692|EF1D_HUMAN	77.789	8.9	31122	2	2
60S ribosomal protein L21 OS=Homo sapiens (Human) GN=RPL21 PE=1 SV=2	RPL21	sp|P46778|RL21_HUMAN	75.232	14.38	18565	2	2
Structural maintenance of chromosomes flexible hinge domain-containing protein 1 OS=Homo sapiens (Human) GN=SMCHD1 PE=1 SV=2	SMCHD1	sp|A6NHR9|SMHD1_HUMAN	74.82	1.35	226374	2	2
Serine-threonine kinase receptor-associated protein OS=Homo sapiens (Human) GN=STRAP PE=1 SV=1	STRAP	sp|Q9Y3F4|STRAP_HUMAN	74.067	8.57	38438	2	2
Poly(rC)-binding protein 1 OS=Homo sapiens (Human) GN=PCBP1 PE=1 SV=2	PCBP1	sp|Q15365|PCBP1_HUMAN	73.989	12.36	37498	3	2
Structural maintenance of chromosomes protein 2 OS=Homo sapiens (Human) GN=SMC2 PE=1 SV=2	SMC2	sp|O95347|SMC2_HUMAN	73.472	2.76	135656	2	2
A-kinase anchor protein 2 OS=Homo sapiens (Human) GN=AKAP2 PE=1 SV=3	AKAP2	sp|Q9Y2D5|AKAP2_HUMAN	73.004	4.42	94661	2	2
Calponin-2 OS=Homo sapiens (Human) GN=CNN2 PE=1 SV=4	CNN2	sp|Q99439|CNN2_HUMAN	72.726	9.06	33697	2	2
High mobility group protein B1 OS=Homo sapiens (Human) GN=HMGB1 PE=1 SV=3	HMGB1	sp|P09429|HMGB1_HUMAN	71.013	13.49	24894	2	2
Transducin-like enhancer protein 4 OS=Homo sapiens (Human) GN=TLE4 PE=1 SV=3	TLE4	sp|Q04727|TLE4_HUMAN	70.231	4.27	83755	2	2
Transgelin-2 OS=Homo sapiens (Human) GN=TAGLN2 PE=1 SV=3	TAGLN2	sp|P37802|TAGL2_HUMAN	68.473	13.07	22391	2	2
Actin-related protein 2/3 complex subunit 2 OS=Homo sapiens (Human) GN=ARPC2 PE=1 SV=1	ARPC2	sp|O15144|ARPC2_HUMAN	68.275	10.33	34333	2	2
Serine/arginine-rich splicing factor 7 OS=Homo sapiens (Human) GN=SRSF7 PE=1 SV=1	SRSF7	sp|Q16629|SRSF7_HUMAN	67.699	8.82	27367	2	2
Probable ubiquitin carboxyl-terminal hydrolase FAF-X OS=Homo sapiens (Human) GN=USP9X PE=1 SV=3	USP9X	sp|Q93008|USP9X_HUMAN	67.163	1.4	292280	2	2
Chromodomain-helicase-DNA-binding protein 4 OS=Homo sapiens (Human) GN=CHD4 PE=1 SV=2	CHD4	sp|Q14839|CHD4_HUMAN	65.669	1.62	218005	2	2
Eukaryotic translation initiation factor 2 subunit 2 OS=Homo sapiens (Human) GN=EIF2S2 PE=1 SV=2	EIF2S2	sp|P20042|IF2B_HUMAN	65.615	7.81	38388	2	2
40S ribosomal protein S16 OS=Homo sapiens (Human) GN=RPS16 PE=1 SV=2	RPS16	sp|P62249|RS16_HUMAN	65.275	14.38	16445	2	2
RNA-binding protein with serine-rich domain 1 OS=Homo sapiens (Human) GN=RNPS1 PE=1 SV=1	RNPS1	sp|Q15287|RNPS1_HUMAN	63.953	13.77	34208	2	2
Histone H1x OS=Homo sapiens (Human) GN=H1FX PE=1 SV=1	H1FX	sp|Q92522|H1X_HUMAN	63.486	10.33	22487	2	2
Serine/arginine-rich splicing factor 3 OS=Homo sapiens (Human) GN=SRSF3 PE=1 SV=1	SRSF3	sp|P84103|SRSF3_HUMAN	63.434	18.29	19330	2	2
LIM domain-containing protein ajuba OS=Homo sapiens (Human) GN=AJUBA PE=1 SV=1	AJUBA	sp|Q96IF1|AJUBA_HUMAN	62.873	3.9	56934	2	2
Peroxiredoxin-2 OS=Homo sapiens (Human) GN=PRDX2 PE=1 SV=5	PRDX2	sp|P32119|PRDX2_HUMAN	62.5	21.21	21892	3	2
Ankycorbin OS=Homo sapiens (Human) GN=RAI14 PE=1 SV=2	RAI14	sp|Q9P0K7|RAI14_HUMAN	61.872	2.96	110041	2	2
AP-3 complex subunit beta-1 OS=Homo sapiens (Human) GN=AP3B1 PE=1 SV=3	AP3B1	sp|O00203|AP3B1_HUMAN	60.742	1.65	121320	2	2
Neutral alpha-glucosidase AB OS=Homo sapiens (Human) GN=GANAB PE=1 SV=3	GANAB	sp|Q14697|GANAB_HUMAN	59.568	3.39	106874	2	2
Four and a half LIM domains protein 1 OS=Homo sapiens (Human) GN=FHL1 PE=1 SV=4	FHL1	sp|Q13642|FHL1_HUMAN	59.179	7.12	36263	2	2
Tripartite motif-containing protein 26 OS=Homo sapiens (Human) GN=TRIM26 PE=1 SV=1	TRIM26	sp|Q12899|TRI26_HUMAN	57.106	4.27	62166	2	2
rRNA 2'-O-methyltransferase fibrillarin OS=Homo sapiens (Human) GN=FBL PE=1 SV=2	FBL	sp|P22087|FBRL_HUMAN	55.275	12.15	33784	2	2
Fibronectin OS=Homo sapiens (Human) GN=FN1 PE=1 SV=4	FN1	sp|P02751|FINC_HUMAN	55.185	1.34	262625	2	2
Serine/threonine-protein kinase PRP4 homolog OS=Homo sapiens (Human) GN=PRPF4B PE=1 SV=3	PRPF4B	sp|Q13523|PRP4B_HUMAN	54.819	2.48	116987	2	2
Fermitin family homolog 2 OS=Homo sapiens (Human) GN=FERMT2 PE=1 SV=1	FERMT2	sp|Q96AC1|FERM2_HUMAN	54.507	3.97	77861	2	2
Transcription factor BTF3 OS=Homo sapiens (Human) GN=BTF3 PE=1 SV=1	BTF3	sp|P20290|BTF3_HUMAN	54.407	12.62	22168	2	2
Protein kinase C alpha type OS=Homo sapiens (Human) GN=PRKCA PE=1 SV=4	PRKCA	sp|P17252|KPCA_HUMAN	54.405	3.87	76750	2	2
60S ribosomal protein L28 OS=Homo sapiens (Human) GN=RPL28 PE=1 SV=3	RPL28	sp|P46779|RL28_HUMAN	54.336	13.14	15748	2	2
Coatomer subunit gamma-1 OS=Homo sapiens (Human) GN=COPG1 PE=1 SV=1	COPG1	sp|Q9Y678|COPG1_HUMAN	54.08	3.66	97718	2	2
Zinc finger RNA-binding protein OS=Homo sapiens (Human) GN=ZFR PE=1 SV=2	ZFR	sp|Q96KR1|ZFR_HUMAN	53.922	2.61	117012	2	2
Eukaryotic translation initiation factor 2 subunit 3 OS=Homo sapiens (Human) GN=EIF2S3 PE=1 SV=3	EIF2S3	sp|P41091|IF2G_HUMAN	53.819	5.3	51109	2	2
DNA topoisomerase 1 OS=Homo sapiens (Human) GN=TOP1 PE=1 SV=2	TOP1	sp|P11387|TOP1_HUMAN	53.772	3.01	90726	2	2
LIM domain-containing protein 1 OS=Homo sapiens (Human) GN=LIMD1 PE=1 SV=1	LIMD1	sp|Q9UGP4|LIMD1_HUMAN	53.276	4.44	72190	2	2
Leucine-rich repeat-containing protein 59 OS=Homo sapiens (Human) GN=LRRC59 PE=1 SV=1	LRRC59	sp|Q96AG4|LRC59_HUMAN	53.235	8.79	34930	2	2
Transcriptional activator protein Pur-alpha OS=Homo sapiens (Human) GN=PURA PE=1 SV=2	PURA	sp|Q00577|PURA_HUMAN	53.051	9.94	34911	2	2
Nuclear cap-binding protein subunit 1 OS=Homo sapiens (Human) GN=NCBP1 PE=1 SV=1	NCBP1	sp|Q09161|NCBP1_HUMAN	52.646	2.66	91839	2	2
PDZ domain-containing protein 11 OS=Homo sapiens (Human) GN=PDZD11 PE=1 SV=2	PDZD11	sp|Q5EBL8|PDZ11_HUMAN	52.519	18.57	16131	2	2
Pre-mRNA-splicing factor ATP-dependent RNA helicase DHX16 OS=Homo sapiens (Human) GN=DHX16 PE=1 SV=2	DHX16	sp|O60231|DHX16_HUMAN	51.514	3.46	119264	2	2
ATP-binding cassette sub-family F member 1 OS=Homo sapiens (Human) GN=ABCF1 PE=1 SV=2	ABCF1	sp|Q8NE71|ABCF1_HUMAN	51.413	2.72	95926	2	2
Pre-mRNA-processing factor 40 homolog A OS=Homo sapiens (Human) GN=PRPF40A PE=1 SV=2	PRPF40A	sp|O75400|PR40A_HUMAN	51	3.24	108805	2	2
GTPase-activating protein and VPS9 domain-containing protein 1 OS=Homo sapiens (Human) GN=GAPVD1 PE=1 SV=2	GAPVD1	sp|Q14C86|GAPD1_HUMAN	50.525	1.76	164980	2	2
Nuclear receptor corepressor 2 OS=Homo sapiens (Human) GN=NCOR2 PE=1 SV=3	NCOR2	sp|Q9Y618|NCOR2_HUMAN	50.209	1.07	273657	2	2
Exportin-2 OS=Homo sapiens (Human) GN=CSE1L PE=1 SV=3	CSE1L	sp|P55060|XPO2_HUMAN	49.928	2.16	110417	2	2
FK506-binding protein 15 OS=Homo sapiens (Human) GN=FKBP15 PE=1 SV=2	FKBP15	sp|Q5T1M5|FKB15_HUMAN	49.112	2.63	133630	2	2
Serine/arginine-rich splicing factor 6 OS=Homo sapiens (Human) GN=SRSF6 PE=1 SV=2	SRSF6	sp|Q13247|SRSF6_HUMAN	48.903	5.23	39587	2	2
28 kDa heat- and acid-stable phosphoprotein OS=Homo sapiens (Human) GN=PDAP1 PE=1 SV=1	PDAP1	sp|Q13442|HAP28_HUMAN	48.246	12.71	20630	2	2
60S ribosomal protein L23 OS=Homo sapiens (Human) GN=RPL23 PE=1 SV=1	RPL23	sp|P62829|RL23_HUMAN	47.124	20	14865	2	2
F-actin-capping protein subunit beta OS=Homo sapiens (Human) GN=CAPZB PE=1 SV=4	CAPZB	sp|P47756|CAPZB_HUMAN	46.934	8.66	31350	2	2
Spectrin alpha chain, non-erythrocytic 1 OS=Homo sapiens (Human) GN=SPTAN1 PE=1 SV=3	SPTAN1	sp|Q13813|SPTN1_HUMAN	46.491	0.93	284539	2	2
Ubiquitin-associated protein 2-like OS=Homo sapiens (Human) GN=UBAP2L PE=1 SV=2	UBAP2L	sp|Q14157|UBP2L_HUMAN	46.338	2.12	114535	2	2
Pleckstrin homology-like domain family B member 2 OS=Homo sapiens (Human) GN=PHLDB2 PE=1 SV=2	PHLDB2	sp|Q86SQ0|PHLB2_HUMAN	45.982	2	142158	2	2
Probable ATP-dependent RNA helicase DDX6 OS=Homo sapiens (Human) GN=DDX6 PE=1 SV=2	DDX6	sp|P26196|DDX6_HUMAN	45.956	5.18	54417	2	2
Probable ATP-dependent RNA helicase DDX20 OS=Homo sapiens (Human) GN=DDX20 PE=1 SV=2	DDX20	sp|Q9UHI6|DDX20_HUMAN	45.919	4.98	92241	2	2
Cadherin-2 OS=Homo sapiens (Human) GN=CDH2 PE=1 SV=4	CDH2	sp|P19022|CADH2_HUMAN	44.108	2.98	99809	2	2
Eukaryotic translation initiation factor 3 subunit H OS=Homo sapiens (Human) GN=EIF3H PE=1 SV=1	EIF3H	sp|O15372|EIF3H_HUMAN	43.771	11.08	39930	2	2
RuvB-like 1 OS=Homo sapiens (Human) GN=RUVBL1 PE=1 SV=1	RUVBL1	sp|Q9Y265|RUVB1_HUMAN	42.307	6.36	50228	2	2
Replication protein A 70 kDa DNA-binding subunit OS=Homo sapiens (Human) GN=RPA1 PE=1 SV=2	RPA1	sp|P27694|RFA1_HUMAN	40.909	5.19	68138	2	2
Stathmin OS=Homo sapiens (Human) GN=STMN1 PE=1 SV=3	STMN1	sp|P16949|STMN1_HUMAN	39.809	15.44	17303	2	2
Hornerin OS=Homo sapiens (Human) GN=HRNR PE=1 SV=2	HRNR	sp|Q86YZ3|HORN_HUMAN	39.25	2	282390	2	2
Small nuclear ribonucleoprotein Sm D3 OS=Homo sapiens (Human) GN=SNRPD3 PE=1 SV=1	SNRPD3	sp|P62318|SMD3_HUMAN	36.705	15.08	13916	2	2
Myosin light chain kinase, smooth muscle OS=Homo sapiens (Human) GN=MYLK PE=1 SV=4	MYLK	sp|Q15746|MYLK_HUMAN	35.817	1.25	210715	2	2
Caprin-1 OS=Homo sapiens (Human) GN=CAPRIN1 PE=1 SV=2	CAPRIN1	sp|Q14444|CAPR1_HUMAN	35.135	3.1	78366	2	2
60S ribosomal protein L35a OS=Homo sapiens (Human) GN=RPL35A PE=1 SV=2	RPL35A	sp|P18077|RL35A_HUMAN	34.657	12.73	12538	2	2
Elongation factor 1-beta OS=Homo sapiens (Human) GN=EEF1B2 PE=1 SV=3	EEF1B2	sp|P24534|EF1B_HUMAN	32.899	13.78	24764	2	2
Copine-1 OS=Homo sapiens (Human) GN=CPNE1 PE=1 SV=1	CPNE1	sp|Q99829|CPNE1_HUMAN	32.167	3.35	59059	2	2
Polypyrimidine tract-binding protein 2 OS=Homo sapiens (Human) GN=PTBP2 PE=1 SV=1	PTBP2	sp|Q9UKA9|PTBP2_HUMAN	30.664	1.51	57491	2	2
Coiled-coil and C2 domain-containing protein 1A OS=Homo sapiens (Human) GN=CC2D1A PE=1 SV=1	CC2D1A	sp|Q6P1N0|C2D1A_HUMAN	27.559	2.21	104062	2	2
Histidine-rich glycoprotein OS=Homo sapiens (Human) GN=HRG PE=1 SV=1	HRG	sp|P04196|HRG_HUMAN	25.553	3.05	59578	2	2
60S ribosomal protein L32 OS=Homo sapiens (Human) GN=RPL32 PE=1 SV=2	RPL32	sp|P62910|RL32_HUMAN	25.039	15.56	15860	2	2
Isoleucine--tRNA ligase, cytoplasmic OS=Homo sapiens (Human) GN=IARS PE=1 SV=2	IARS	sp|P41252|SYIC_HUMAN	23.768	1.58	144498	2	2
Pre-mRNA-processing-splicing factor 8 OS=Homo sapiens (Human) GN=PRPF8 PE=1 SV=2	PRPF8	sp|Q6P2Q9|PRP8_HUMAN	22.441	0.69	273600	2	2
DnaJ homolog subfamily B member 4 OS=Homo sapiens (Human) GN=DNAJB4 PE=1 SV=1	DNAJB4	sp|Q9UDY4|DNJB4_HUMAN	17.997	5.04	37807	2	2
Tubulin beta-4B chain OS=Homo sapiens (Human) GN=TUBB4B PE=1 SV=1	TUBB4B	sp|P68371|TBB4B_HUMAN	555.002	30.56	49831	15	1
Tubulin beta-2A chain OS=Homo sapiens (Human) GN=TUBB2A PE=1 SV=1	TUBB2A	sp|Q13885|TBB2A_HUMAN	530.973	31.91	49907	14	1
Histone H2B type 1-J OS=Homo sapiens (Human) GN=HIST1H2BJ PE=1 SV=3	HIST1H2BJ	sp|P06899|H2B1J_HUMAN	441.91	37.3	13904	8	1
Alpha-actinin-2 OS=Homo sapiens (Human) GN=ACTN2 PE=1 SV=1	ACTN2	sp|P35609|ACTN2_HUMAN	320.446	9.84	103854	8	1
Histone H1.4 OS=Homo sapiens (Human) GN=HIST1H1E PE=1 SV=2	HIST1H1E	sp|P10412|H14_HUMAN	319.081	24.2	21865	7	1
Histone H1.2 OS=Homo sapiens (Human) GN=HIST1H1C PE=1 SV=2	HIST1H1C	sp|P16403|H12_HUMAN	319.081	24.88	21365	7	1
Eukaryotic initiation factor 4A-II OS=Homo sapiens (Human) GN=EIF4A2 PE=1 SV=2	EIF4A2	sp|Q14240|IF4A2_HUMAN	250.167	23.34	46402	7	1
Catenin alpha-2 OS=Homo sapiens (Human) GN=CTNNA2 PE=1 SV=5	CTNNA2	sp|P26232|CTNA2_HUMAN	226.216	7.24	105313	6	1
Heat shock 70 kDa protein 6 OS=Homo sapiens (Human) GN=HSPA6 PE=1 SV=2	HSPA6	sp|P17066|HSP76_HUMAN	213.42	10.73	71028	5	1
Beta-actin-like protein 2 OS=Homo sapiens (Human) GN=ACTBL2 PE=1 SV=2	ACTBL2	sp|Q562R1|ACTBL_HUMAN	191.208	17.55	42003	7	1
Myosin-14 OS=Homo sapiens (Human) GN=MYH14 PE=1 SV=2	MYH14	sp|Q7Z406|MYH14_HUMAN	180.055	1.9	227871	4	1
Histone H2A type 1-B/E OS=Homo sapiens (Human) GN=HIST1H2AB PE=1 SV=2	HIST1H2AB	sp|P04908|H2A1B_HUMAN	129.115	26.92	14135	3	1
Synaptic functional regulator FMR1 OS=Homo sapiens (Human) GN=FMR1 PE=1 SV=1	FMR1	sp|Q06787|FMR1_HUMAN	117.671	6.49	71174	3	1
40S ribosomal protein S27-like OS=Homo sapiens (Human) GN=RPS27L PE=1 SV=3	RPS27L	sp|Q71UM5|RS27L_HUMAN	115.907	29.76	9477	3	1
40S ribosomal protein S27 OS=Homo sapiens (Human) GN=RPS27 PE=1 SV=3	RPS27	sp|P42677|RS27_HUMAN	110.223	29.76	9461	3	1
Fragile X mental retardation syndrome-related protein 2 OS=Homo sapiens (Human) GN=FXR2 PE=1 SV=2	FXR2	sp|P51116|FXR2_HUMAN	93.52	7.28	74223	4	1
Pre-mRNA-processing factor 19 OS=Homo sapiens (Human) GN=PRPF19 PE=1 SV=1	PRPF19	sp|Q9UMS4|PRP19_HUMAN	83.408	3.37	55181	1	1
Eukaryotic translation initiation factor 2A OS=Homo sapiens (Human) GN=EIF2A PE=1 SV=3	EIF2A	sp|Q9BY44|EIF2A_HUMAN	81.841	2.56	64990	1	1
F-actin-capping protein subunit alpha-1 OS=Homo sapiens (Human) GN=CAPZA1 PE=1 SV=3	CAPZA1	sp|P52907|CAZA1_HUMAN	81.066	9.79	32923	2	1
Pachytene checkpoint protein 2 homolog OS=Homo sapiens (Human) GN=TRIP13 PE=1 SV=2	TRIP13	sp|Q15645|PCH2_HUMAN	80.282	6.02	48551	1	1
Ras-related protein Rab-10 OS=Homo sapiens (Human) GN=RAB10 PE=1 SV=1	RAB10	sp|P61026|RAB10_HUMAN	75.755	16.5	22541	3	1
Metastasis-associated protein MTA1 OS=Homo sapiens (Human) GN=MTA1 PE=1 SV=2	MTA1	sp|Q13330|MTA1_HUMAN	75.609	3.22	80786	2	1
Protein S100-A11 OS=Homo sapiens (Human) GN=S100A11 PE=1 SV=2	S100A11	sp|P31949|S10AB_HUMAN	74.387	15.24	11740	1	1
Peroxiredoxin-4 OS=Homo sapiens (Human) GN=PRDX4 PE=1 SV=1	PRDX4	sp|Q13162|PRDX4_HUMAN	72.251	11.44	30540	3	1
Histone-binding protein RBBP7 OS=Homo sapiens (Human) GN=RBBP7 PE=1 SV=1	RBBP7	sp|Q16576|RBBP7_HUMAN	72.064	10.12	47820	3	1
Serpin H1 OS=Homo sapiens (Human) GN=SERPINH1 PE=1 SV=2	SERPINH1	sp|P50454|SERPH_HUMAN	71.956	6.22	46441	1	1
AP-3 complex subunit delta-1 OS=Homo sapiens (Human) GN=AP3D1 PE=1 SV=1	AP3D1	sp|O14617|AP3D1_HUMAN	71.816	1.91	130158	1	1
Putative heat shock protein HSP 90-beta 2 OS=Homo sapiens (Human) GN=HSP90AB2P PE=1 SV=2	HSP90AB2P	sp|Q58FF8|H90B2_HUMAN	70.624	9.45	44349	3	1
Junction plakoglobin OS=Homo sapiens (Human) GN=JUP PE=1 SV=3	JUP	sp|P14923|PLAK_HUMAN	69.654	3.49	81745	2	1
RNA-binding protein 28 OS=Homo sapiens (Human) GN=RBM28 PE=1 SV=3	RBM28	sp|Q9NW13|RBM28_HUMAN	66.622	2.9	85738	1	1
F-box-like/WD repeat-containing protein TBL1XR1 OS=Homo sapiens (Human) GN=TBL1XR1 PE=1 SV=1	TBL1XR1	sp|Q9BZK7|TBL1R_HUMAN	66.031	4.47	55595	1	1
F-actin-capping protein subunit alpha-2 OS=Homo sapiens (Human) GN=CAPZA2 PE=1 SV=3	CAPZA2	sp|P47755|CAZA2_HUMAN	65.682	9.79	32949	2	1
Uveal autoantigen with coiled-coil domains and ankyrin repeats OS=Homo sapiens (Human) GN=UACA PE=1 SV=2	UACA	sp|Q9BZF9|UACA_HUMAN	65	0.85	162505	1	1
Transcriptional repressor p66-beta OS=Homo sapiens (Human) GN=GATAD2B PE=1 SV=1	GATAD2B	sp|Q8WXI9|P66B_HUMAN	64.479	5.23	65261	2	1
Ribosomal L1 domain-containing protein 1 OS=Homo sapiens (Human) GN=RSL1D1 PE=1 SV=3	RSL1D1	sp|O76021|RL1D1_HUMAN	64.002	2.65	54973	1	1
Zinc finger FYVE domain-containing protein 16 OS=Homo sapiens (Human) GN=ZFYVE16 PE=1 SV=3	ZFYVE16	sp|Q7Z3T8|ZFY16_HUMAN	63.631	1.62	168903	1	1
Ashwin OS=Homo sapiens (Human) GN=C2orf49 PE=1 SV=1	C2orf49	sp|Q9BVC5|ASHWN_HUMAN	62.759	7.33	25858	1	1
Putative helicase MOV-10 OS=Homo sapiens (Human) GN=MOV10 PE=1 SV=2	MOV10	sp|Q9HCE1|MOV10_HUMAN	62.601	1.5	113671	1	1
Very-long-chain (3R)-3-hydroxyacyl-CoA dehydratase 3 OS=Homo sapiens (Human) GN=HACD3 PE=1 SV=2	HACD3	sp|Q9P035|HACD3_HUMAN	61.743	5.8	43160	1	1
Beta-enolase OS=Homo sapiens (Human) GN=ENO3 PE=1 SV=5	ENO3	sp|P13929|ENOB_HUMAN	61.553	10.14	46987	2	1
V-type proton ATPase subunit B, brain isoform OS=Homo sapiens (Human) GN=ATP6V1B2 PE=1 SV=3	ATP6V1B2	sp|P21281|VATB2_HUMAN	61.09	4.11	56501	1	1
Histone-binding protein RBBP4 OS=Homo sapiens (Human) GN=RBBP4 PE=1 SV=3	RBBP4	sp|Q09028|RBBP4_HUMAN	60.571	10.12	47656	3	1
Trypsin-1 OS=Homo sapiens (Human) GN=PRSS1 PE=1 SV=1	PRSS1	sp|P07477|TRY1_HUMAN	60.424	8.1	26558	1	1
Signal recognition particle 14 kDa protein OS=Homo sapiens (Human) GN=SRP14 PE=1 SV=2	SRP14	sp|P37108|SRP14_HUMAN	56.788	10.29	14570	1	1
E3 ubiquitin-protein ligase UBR2 OS=Homo sapiens (Human) GN=UBR2 PE=1 SV=1	UBR2	sp|Q8IWV8|UBR2_HUMAN	56.378	0.8	200538	1	1
Cysteine and glycine-rich protein 2 OS=Homo sapiens (Human) GN=CSRP2 PE=1 SV=3	CSRP2	sp|Q16527|CSRP2_HUMAN	56.3	7.77	20954	1	1
E3 ubiquitin-protein ligase RNF31 OS=Homo sapiens (Human) GN=RNF31 PE=1 SV=1	RNF31	sp|Q96EP0|RNF31_HUMAN	55.588	2.71	119652	1	1
ADP-dependent glucokinase OS=Homo sapiens (Human) GN=ADPGK PE=1 SV=1	ADPGK	sp|Q9BRR6|ADPGK_HUMAN	55.531	4.43	54089	1	1
Heterogeneous nuclear ribonucleoprotein D-like OS=Homo sapiens (Human) GN=HNRNPDL PE=1 SV=3	HNRNPDL	sp|O14979|HNRDL_HUMAN	55.471	4.76	46438	2	1
Peptidyl-prolyl cis-trans isomerase E OS=Homo sapiens (Human) GN=PPIE PE=1 SV=1	PPIE	sp|Q9UNP9|PPIE_HUMAN	54.931	9.3	33431	1	1
Transcriptional repressor p66-alpha OS=Homo sapiens (Human) GN=GATAD2A PE=1 SV=1	GATAD2A	sp|Q86YP4|P66A_HUMAN	53.072	3.63	68063	2	1
Fascin OS=Homo sapiens (Human) GN=FSCN1 PE=1 SV=3	FSCN1	sp|Q16658|FSCN1_HUMAN	53.045	3.25	54530	1	1
Golgi-associated PDZ and coiled-coil motif-containing protein OS=Homo sapiens (Human) GN=GOPC PE=1 SV=1	GOPC	sp|Q9HD26|GOPC_HUMAN	52.868	5.19	50520	1	1
KN motif and ankyrin repeat domain-containing protein 2 OS=Homo sapiens (Human) GN=KANK2 PE=1 SV=1	KANK2	sp|Q63ZY3|KANK2_HUMAN	51.926	1.53	91174	1	1
UMP-CMP kinase OS=Homo sapiens (Human) GN=CMPK1 PE=1 SV=3	CMPK1	sp|P30085|KCY_HUMAN	50.881	8.67	22222	1	1
CUGBP Elav-like family member 1 OS=Homo sapiens (Human) GN=CELF1 PE=1 SV=2	CELF1	sp|Q92879|CELF1_HUMAN	50.872	3.29	52063	1	1
Prefoldin subunit 3 OS=Homo sapiens (Human) GN=VBP1 PE=1 SV=3	VBP1	sp|P61758|PFD3_HUMAN	50.713	9.64	22658	1	1
Ribonuclease inhibitor OS=Homo sapiens (Human) GN=RNH1 PE=1 SV=2	RNH1	sp|P13489|RINI_HUMAN	49.55	2.39	49973	1	1
Putative ATP-dependent RNA helicase DHX57 OS=Homo sapiens (Human) GN=DHX57 PE=1 SV=2	DHX57	sp|Q6P158|DHX57_HUMAN	49.537	1.95	155604	1	1
Nesprin-2 OS=Homo sapiens (Human) GN=SYNE2 PE=1 SV=3	SYNE2	sp|Q8WXH0|SYNE2_HUMAN	49.064	0.15	796442	1	1
La-related protein 4 OS=Homo sapiens (Human) GN=LARP4 PE=1 SV=3	LARP4	sp|Q71RC2|LARP4_HUMAN	48.463	1.8	80596	1	1
PRKC apoptosis WT1 regulator protein OS=Homo sapiens (Human) GN=PAWR PE=1 SV=1	PAWR	sp|Q96IZ0|PAWR_HUMAN	48.002	4.71	36568	1	1
Putative tubulin-like protein alpha-4B OS=Homo sapiens (Human) GN=TUBA4B PE=5 SV=2	TUBA4B	sp|Q9H853|TBA4B_HUMAN	47.805	4.98	27551	1	1
Growth factor receptor-bound protein 2 OS=Homo sapiens (Human) GN=GRB2 PE=1 SV=1	GRB2	sp|P62993|GRB2_HUMAN	47.788	13.36	25206	1	1
Zinc finger E-box-binding homeobox 2 OS=Homo sapiens (Human) GN=ZEB2 PE=1 SV=1	ZEB2	sp|O60315|ZEB2_HUMAN	47.572	0.91	136447	1	1
LEM domain-containing protein 2 OS=Homo sapiens (Human) GN=LEMD2 PE=1 SV=1	LEMD2	sp|Q8NC56|LEMD2_HUMAN	47.412	1.99	56975	1	1
Sperm-associated antigen 5 OS=Homo sapiens (Human) GN=SPAG5 PE=1 SV=2	SPAG5	sp|Q96R06|SPAG5_HUMAN	46.468	1.59	134422	1	1
Nuclear export mediator factor NEMF OS=Homo sapiens (Human) GN=NEMF PE=1 SV=4	NEMF	sp|O60524|NEMF_HUMAN	46.344	1.58	122954	1	1
Paraspeckle component 1 OS=Homo sapiens (Human) GN=PSPC1 PE=1 SV=1	PSPC1	sp|Q8WXF1|PSPC1_HUMAN	46.203	3.25	58744	1	1
Twinfilin-1 OS=Homo sapiens (Human) GN=TWF1 PE=1 SV=3	TWF1	sp|Q12792|TWF1_HUMAN	46.016	3.71	40283	1	1
Immunoglobulin kappa constant OS=Homo sapiens (Human) GN=IGKC PE=1 SV=2	IGKC	sp|P01834|IGKC_HUMAN	45.912	13.08	11765	1	1
Polyadenylate-binding protein 2 OS=Homo sapiens (Human) GN=PABPN1 PE=1 SV=3	PABPN1	sp|Q86U42|PABP2_HUMAN	45.658	3.59	32749	1	1
Calpain-2 catalytic subunit OS=Homo sapiens (Human) GN=CAPN2 PE=1 SV=6	CAPN2	sp|P17655|CAN2_HUMAN	45.562	3.14	79995	1	1
T-complex protein 1 subunit zeta OS=Homo sapiens (Human) GN=CCT6A PE=1 SV=3	CCT6A	sp|P40227|TCPZ_HUMAN	45.369	3.95	58024	1	1
Zinc finger CCCH domain-containing protein 7A OS=Homo sapiens (Human) GN=ZC3H7A PE=1 SV=1	ZC3H7A	sp|Q8IWR0|Z3H7A_HUMAN	45.053	1.34	110538	1	1
Serine/threonine-protein phosphatase 2A catalytic subunit beta isoform OS=Homo sapiens (Human) GN=PPP2CB PE=1 SV=1	PPP2CB	sp|P62714|PP2AB_HUMAN	44.977	3.56	35575	1	1
Exportin-1 OS=Homo sapiens (Human) GN=XPO1 PE=1 SV=1	XPO1	sp|O14980|XPO1_HUMAN	44.825	1.49	123386	1	1
Ribosomal RNA small subunit methyltransferase NEP1 OS=Homo sapiens (Human) GN=EMG1 PE=1 SV=4	EMG1	sp|Q92979|NEP1_HUMAN	44.639	8.2	26720	1	1
Torsin-1A-interacting protein 1 OS=Homo sapiens (Human) GN=TOR1AIP1 PE=1 SV=2	TOR1AIP1	sp|Q5JTV8|TOIP1_HUMAN	44.338	2.06	66248	1	1
Peptidyl-prolyl cis-trans isomerase FKBP1A OS=Homo sapiens (Human) GN=FKBP1A PE=1 SV=2	FKBP1A	sp|P62942|FKB1A_HUMAN	43.855	12.04	11951	1	1
Liprin-alpha-1 OS=Homo sapiens (Human) GN=PPFIA1 PE=1 SV=1	PPFIA1	sp|Q13136|LIPA1_HUMAN	43.784	1.25	135779	1	1
Ataxin-2 OS=Homo sapiens (Human) GN=ATXN2 PE=1 SV=2	ATXN2	sp|Q99700|ATX2_HUMAN	43.643	1.29	140283	1	1
E3 ubiquitin-protein ligase ARIH2 OS=Homo sapiens (Human) GN=ARIH2 PE=1 SV=1	ARIH2	sp|O95376|ARI2_HUMAN	43.41	3.85	57819	1	1
DDB1- and CUL4-associated factor 7 OS=Homo sapiens (Human) GN=DCAF7 PE=1 SV=1	DCAF7	sp|P61962|DCAF7_HUMAN	43.157	6.43	38926	1	1
Ubiquitin carboxyl-terminal hydrolase 10 OS=Homo sapiens (Human) GN=USP10 PE=1 SV=2	USP10	sp|Q14694|UBP10_HUMAN	43.147	2.26	87134	1	1
Endothelial differentiation-related factor 1 OS=Homo sapiens (Human) GN=EDF1 PE=1 SV=1	EDF1	sp|O60869|EDF1_HUMAN	43.137	10.14	16369	1	1
Cullin-4A OS=Homo sapiens (Human) GN=CUL4A PE=1 SV=3	CUL4A	sp|Q13619|CUL4A_HUMAN	42.148	1.45	87680	1	1
Calmodulin-1 OS=Homo sapiens (Human) GN=CALM1 PE=1 SV=1	CALM1	sp|P0DP23|CALM1_HUMAN	41.996	11.41	16838	1	1
RNA-binding protein 10 OS=Homo sapiens (Human) GN=RBM10 PE=1 SV=3	RBM10	sp|P98175|RBM10_HUMAN	41.967	1.61	103533	1	1
Sodium/hydrogen exchanger 6 OS=Homo sapiens (Human) GN=SLC9A6 PE=1 SV=2	SLC9A6	sp|Q92581|SL9A6_HUMAN	41.6	1.79	74162	1	1
Splicing factor 3B subunit 3 OS=Homo sapiens (Human) GN=SF3B3 PE=1 SV=4	SF3B3	sp|Q15393|SF3B3_HUMAN	41.352	0.99	135577	1	1
RNA-binding protein 39 OS=Homo sapiens (Human) GN=RBM39 PE=1 SV=2	RBM39	sp|Q14498|RBM39_HUMAN	40.85	4.34	59380	1	1
Eukaryotic translation initiation factor 3 subunit G OS=Homo sapiens (Human) GN=EIF3G PE=1 SV=2	EIF3G	sp|O75821|EIF3G_HUMAN	40.353	5	35611	1	1
Zinc finger CCCH domain-containing protein 15 OS=Homo sapiens (Human) GN=ZC3H15 PE=1 SV=1	ZC3H15	sp|Q8WU90|ZC3HF_HUMAN	40.283	3.29	48602	1	1
Zinc finger CCCH-type antiviral protein 1 OS=Homo sapiens (Human) GN=ZC3HAV1 PE=1 SV=3	ZC3HAV1	sp|Q7Z2W4|ZCCHV_HUMAN	40.07	1.55	101431	1	1
Calpastatin OS=Homo sapiens (Human) GN=CAST PE=1 SV=4	CAST	sp|P20810|ICAL_HUMAN	39.885	4.1	76573	1	1
Vesicle-trafficking protein SEC22b OS=Homo sapiens (Human) GN=SEC22B PE=1 SV=4	SEC22B	sp|O75396|SC22B_HUMAN	39.669	5.58	24593	1	1
Chromobox protein homolog 1 OS=Homo sapiens (Human) GN=CBX1 PE=1 SV=1	CBX1	sp|P83916|CBX1_HUMAN	39.517	8.65	21418	1	1
Trifunctional purine biosynthetic protein adenosine-3 OS=Homo sapiens (Human) GN=GART PE=1 SV=1	GART	sp|P22102|PUR2_HUMAN	39.242	1.29	107767	1	1
RNA-binding protein 14 OS=Homo sapiens (Human) GN=RBM14 PE=1 SV=2	RBM14	sp|Q96PK6|RBM14_HUMAN	38.784	1.35	69492	1	1
Palladin OS=Homo sapiens (Human) GN=PALLD PE=1 SV=3	PALLD	sp|Q8WX93|PALLD_HUMAN	38.733	0.87	150564	1	1
DNA replication licensing factor MCM3 OS=Homo sapiens (Human) GN=MCM3 PE=1 SV=3	MCM3	sp|P25205|MCM3_HUMAN	38.506	2.48	90981	1	1
Protein kinase C iota type OS=Homo sapiens (Human) GN=PRKCI PE=1 SV=2	PRKCI	sp|P41743|KPCI_HUMAN	38.347	4.53	68262	1	1
Integrin-linked protein kinase OS=Homo sapiens (Human) GN=ILK PE=1 SV=2	ILK	sp|Q13418|ILK_HUMAN	38.108	2.21	51419	1	1
26S proteasome regulatory subunit 6A OS=Homo sapiens (Human) GN=PSMC3 PE=1 SV=3	PSMC3	sp|P17980|PRS6A_HUMAN	37.747	4.1	49204	1	1
Protein FAM50A OS=Homo sapiens (Human) GN=FAM50A PE=1 SV=2	FAM50A	sp|Q14320|FA50A_HUMAN	37.681	4.13	40242	1	1
Coiled-coil domain-containing protein 124 OS=Homo sapiens (Human) GN=CCDC124 PE=1 SV=1	CCDC124	sp|Q96CT7|CC124_HUMAN	37.477	5.83	25835	1	1
Ras-related protein Rab-15 OS=Homo sapiens (Human) GN=RAB15 PE=1 SV=1	RAB15	sp|P59190|RAB15_HUMAN	37.468	10.38	24391	2	1
Ras-related protein Rab-35 OS=Homo sapiens (Human) GN=RAB35 PE=1 SV=1	RAB35	sp|Q15286|RAB35_HUMAN	37.468	10.95	23025	2	1
Serine/threonine-protein phosphatase 2A 55 kDa regulatory subunit B alpha isoform OS=Homo sapiens (Human) GN=PPP2R2A PE=1 SV=1	PPP2R2A	sp|P63151|2ABA_HUMAN	37.142	3.13	51692	1	1
Early endosome antigen 1 OS=Homo sapiens (Human) GN=EEA1 PE=1 SV=2	EEA1	sp|Q15075|EEA1_HUMAN	36.81	0.85	162466	1	1
60S ribosomal protein L37a OS=Homo sapiens (Human) GN=RPL37A PE=1 SV=2	RPL37A	sp|P61513|RL37A_HUMAN	36.8	19.57	10275	1	1
Dolichyl-diphosphooligosaccharide--protein glycosyltransferase subunit STT3A OS=Homo sapiens (Human) GN=STT3A PE=1 SV=2	STT3A	sp|P46977|STT3A_HUMAN	36.753	2.7	80530	1	1
Signal recognition particle subunit SRP68 OS=Homo sapiens (Human) GN=SRP68 PE=1 SV=2	SRP68	sp|Q9UHB9|SRP68_HUMAN	36.753	2.39	70730	1	1
DNA-directed RNA polymerase II subunit RPB1 OS=Homo sapiens (Human) GN=POLR2A PE=1 SV=2	POLR2A	sp|P24928|RPB1_HUMAN	36.294	0.81	217176	1	1
DnaJ homolog subfamily A member 2 OS=Homo sapiens (Human) GN=DNAJA2 PE=1 SV=1	DNAJA2	sp|O60884|DNJA2_HUMAN	36.116	6.07	45746	1	1
RNA-binding Raly-like protein OS=Homo sapiens (Human) GN=RALYL PE=1 SV=2	RALYL	sp|Q86SE5|RALYL_HUMAN	35.834	4.12	32331	1	1
Probable E3 ubiquitin-protein ligase HERC1 OS=Homo sapiens (Human) GN=HERC1 PE=1 SV=2	HERC1	sp|Q15751|HERC1_HUMAN	35.525	0.29	532228	1	1
Ligand of Numb protein X 2 OS=Homo sapiens (Human) GN=LNX2 PE=1 SV=1	LNX2	sp|Q8N448|LNX2_HUMAN	35.044	3.33	76004	1	1
Heat shock protein 75 kDa, mitochondrial OS=Homo sapiens (Human) GN=TRAP1 PE=1 SV=3	TRAP1	sp|Q12931|TRAP1_HUMAN	34.605	1.99	80110	1	1
YTH domain-containing family protein 3 OS=Homo sapiens (Human) GN=YTHDF3 PE=1 SV=1	YTHDF3	sp|Q7Z739|YTHD3_HUMAN	33.805	2.39	63861	1	1
Far upstream element-binding protein 1 OS=Homo sapiens (Human) GN=FUBP1 PE=1 SV=3	FUBP1	sp|Q96AE4|FUBP1_HUMAN	33.409	2.02	67560	1	1
RNA-binding protein EWS OS=Homo sapiens (Human) GN=EWSR1 PE=1 SV=1	EWSR1	sp|Q01844|EWS_HUMAN	33.276	2.13	68478	1	1
Cytoplasmic FMR1-interacting protein 1 OS=Homo sapiens (Human) GN=CYFIP1 PE=1 SV=1	CYFIP1	sp|Q7L576|CYFP1_HUMAN	33.263	0.96	145182	1	1
Intracellular hyaluronan-binding protein 4 OS=Homo sapiens (Human) GN=HABP4 PE=1 SV=1	HABP4	sp|Q5JVS0|HABP4_HUMAN	33.01	3.87	45785	1	1
RNA-binding protein 8A OS=Homo sapiens (Human) GN=RBM8A PE=1 SV=1	RBM8A	sp|Q9Y5S9|RBM8A_HUMAN	32.75	18.39	19889	1	1
Serine/arginine-rich splicing factor 10 OS=Homo sapiens (Human) GN=SRSF10 PE=1 SV=1	SRSF10	sp|O75494|SRS10_HUMAN	32.572	4.2	31301	1	1
Methionine--tRNA ligase, cytoplasmic OS=Homo sapiens (Human) GN=MARS PE=1 SV=2	MARS	sp|P56192|SYMC_HUMAN	31.859	3.11	101116	1	1
Chloride intracellular channel protein 1 OS=Homo sapiens (Human) GN=CLIC1 PE=1 SV=4	CLIC1	sp|O00299|CLIC1_HUMAN	31.738	7.47	26923	1	1
LIM domain and actin-binding protein 1 OS=Homo sapiens (Human) GN=LIMA1 PE=1 SV=1	LIMA1	sp|Q9UHB6|LIMA1_HUMAN	31.447	1.45	85226	1	1
14-3-3 protein sigma OS=Homo sapiens (Human) GN=SFN PE=1 SV=1	SFN	sp|P31947|1433S_HUMAN	31.437	10.48	27774	3	1
Centriolin OS=Homo sapiens (Human) GN=CNTRL PE=1 SV=2	CNTRL	sp|Q7Z7A1|CNTRL_HUMAN	31.025	0.73	268886	1	1
Nitric oxide synthase-interacting protein OS=Homo sapiens (Human) GN=NOSIP PE=1 SV=1	NOSIP	sp|Q9Y314|NOSIP_HUMAN	30.959	3.65	33172	1	1
Nucleolysin TIAR OS=Homo sapiens (Human) GN=TIAL1 PE=1 SV=1	TIAL1	sp|Q01085|TIAR_HUMAN	30.661	4.8	41591	1	1
Tyrosine-protein phosphatase non-receptor type 23 OS=Homo sapiens (Human) GN=PTPN23 PE=1 SV=1	PTPN23	sp|Q9H3S7|PTN23_HUMAN	30.575	0.86	178974	1	1
D-3-phosphoglycerate dehydrogenase OS=Homo sapiens (Human) GN=PHGDH PE=1 SV=4	PHGDH	sp|O43175|SERA_HUMAN	30.379	1.5	56650	1	1
Twinfilin-2 OS=Homo sapiens (Human) GN=TWF2 PE=1 SV=2	TWF2	sp|Q6IBS0|TWF2_HUMAN	30.291	4.3	39548	1	1
Activated RNA polymerase II transcriptional coactivator p15 OS=Homo sapiens (Human) GN=SUB1 PE=1 SV=3	SUB1	sp|P53999|TCP4_HUMAN	30.256	7.09	14395	1	1
40S ribosomal protein S30 OS=Homo sapiens (Human) GN=FAU PE=1 SV=1	FAU	sp|P62861|RS30_HUMAN	30.134	16.95	6648	1	1
Guanine nucleotide-binding protein G(t) subunit alpha-3 OS=Homo sapiens (Human) GN=GNAT3 PE=2 SV=2	GNAT3	sp|A8MTJ3|GNAT3_HUMAN	29.82	3.11	40357	1	1
Guanine nucleotide-binding protein subunit alpha-12 OS=Homo sapiens (Human) GN=GNA12 PE=1 SV=4	GNA12	sp|Q03113|GNA12_HUMAN	29.82	2.89	44279	1	1
Dynactin subunit 1 OS=Homo sapiens (Human) GN=DCTN1 PE=1 SV=3	DCTN1	sp|Q14203|DCTN1_HUMAN	29.809	1.02	141695	1	1
Helicase-like transcription factor OS=Homo sapiens (Human) GN=HLTF PE=1 SV=2	HLTF	sp|Q14527|HLTF_HUMAN	29.694	2.78	113929	1	1
Ubiquitin-associated and SH3 domain-containing protein B OS=Homo sapiens (Human) GN=UBASH3B PE=1 SV=2	UBASH3B	sp|Q8TF42|UBS3B_HUMAN	29.609	2	72696	1	1
Heterochromatin protein 1-binding protein 3 OS=Homo sapiens (Human) GN=HP1BP3 PE=1 SV=1	HP1BP3	sp|Q5SSJ5|HP1B3_HUMAN	29.599	1.81	61207	1	1
Sister chromatid cohesion protein PDS5 homolog A OS=Homo sapiens (Human) GN=PDS5A PE=1 SV=1	PDS5A	sp|Q29RF7|PDS5A_HUMAN	29.414	1.2	150830	1	1
Protein LSM12 homolog OS=Homo sapiens (Human) GN=LSM12 PE=1 SV=2	LSM12	sp|Q3MHD2|LSM12_HUMAN	29.119	6.67	21701	1	1
RNA-binding protein Musashi homolog 2 OS=Homo sapiens (Human) GN=MSI2 PE=1 SV=1	MSI2	sp|Q96DH6|MSI2H_HUMAN	29.119	4.57	35197	1	1
Serine/threonine-protein kinase Nek7 OS=Homo sapiens (Human) GN=NEK7 PE=1 SV=1	NEK7	sp|Q8TDX7|NEK7_HUMAN	29.009	5.3	34551	1	1
Calmodulin-regulated spectrin-associated protein 2 OS=Homo sapiens (Human) GN=CAMSAP2 PE=1 SV=3	CAMSAP2	sp|Q08AD1|CAMP2_HUMAN	29	0.94	168089	1	1
Pinin OS=Homo sapiens (Human) GN=PNN PE=1 SV=5	PNN	sp|Q9H307|PININ_HUMAN	28.933	2.37	81628	1	1
Cyclin-dependent kinase inhibitor 2A OS=Homo sapiens (Human) GN=CDKN2A PE=1 SV=2	CDKN2A	sp|P42771|CDN2A_HUMAN	28.887	7.69	16533	1	1
Centrin-3 OS=Homo sapiens (Human) GN=CETN3 PE=1 SV=2	CETN3	sp|O15182|CETN3_HUMAN	28.812	14.97	19550	1	1
WASH complex subunit 4 OS=Homo sapiens (Human) GN=WASHC4 PE=1 SV=2	WASHC4	sp|Q2M389|WASC4_HUMAN	28.606	2.05	136403	1	1
Calpain-1 catalytic subunit OS=Homo sapiens (Human) GN=CAPN1 PE=1 SV=1	CAPN1	sp|P07384|CAN1_HUMAN	28.559	2.66	81890	1	1
40S ribosomal protein S21 OS=Homo sapiens (Human) GN=RPS21 PE=1 SV=1	RPS21	sp|P63220|RS21_HUMAN	28.414	21.69	9111	1	1
Integrator complex subunit 1 OS=Homo sapiens (Human) GN=INTS1 PE=1 SV=2	INTS1	sp|Q8N201|INT1_HUMAN	28.309	0.91	244297	1	1
Abscission/NoCut checkpoint regulator OS=Homo sapiens (Human) GN=ZFYVE19 PE=1 SV=3	ZFYVE19	sp|Q96K21|ANCHR_HUMAN	28.259	5.1	51546	1	1
Serine--tRNA ligase, cytoplasmic OS=Homo sapiens (Human) GN=SARS PE=1 SV=3	SARS	sp|P49591|SYSC_HUMAN	28.118	1.56	58777	1	1
60S ribosomal protein L18a OS=Homo sapiens (Human) GN=RPL18A PE=1 SV=2	RPL18A	sp|Q02543|RL18A_HUMAN	28.019	5.68	20762	1	1
Nuclear distribution protein nudE homolog 1 OS=Homo sapiens (Human) GN=NDE1 PE=1 SV=3	NDE1	sp|Q9NXR1|NDE1_HUMAN	28.006	5.97	37721	1	1
Inverted formin-2 OS=Homo sapiens (Human) GN=INF2 PE=1 SV=2	INF2	sp|Q27J81|INF2_HUMAN	27.762	1.12	135624	1	1
Splicing factor U2AF 65 kDa subunit OS=Homo sapiens (Human) GN=U2AF2 PE=1 SV=4	U2AF2	sp|P26368|U2AF2_HUMAN	27.651	1.68	53501	1	1
Serine/threonine-protein kinase 4 OS=Homo sapiens (Human) GN=STK4 PE=1 SV=2	STK4	sp|Q13043|STK4_HUMAN	27.468	2.67	55630	1	1
Coatomer subunit beta OS=Homo sapiens (Human) GN=COPB1 PE=1 SV=3	COPB1	sp|P53618|COPB_HUMAN	27.44	1.15	107142	1	1
Four and a half LIM domains protein 2 OS=Homo sapiens (Human) GN=FHL2 PE=1 SV=3	FHL2	sp|Q14192|FHL2_HUMAN	27.406	3.94	32193	1	1
Importin subunit beta-1 OS=Homo sapiens (Human) GN=KPNB1 PE=1 SV=2	KPNB1	sp|Q14974|IMB1_HUMAN	27.378	1.71	97170	1	1
Scaffold attachment factor B1 OS=Homo sapiens (Human) GN=SAFB PE=1 SV=4	SAFB	sp|Q15424|SAFB1_HUMAN	27.18	1.31	102642	1	1
DNA replication licensing factor MCM5 OS=Homo sapiens (Human) GN=MCM5 PE=1 SV=5	MCM5	sp|P33992|MCM5_HUMAN	27.134	4.36	82286	1	1
T-complex protein 1 subunit theta OS=Homo sapiens (Human) GN=CCT8 PE=1 SV=4	CCT8	sp|P50990|TCPQ_HUMAN	26.922	2.19	59621	1	1
Bcl-2-associated transcription factor 1 OS=Homo sapiens (Human) GN=BCLAF1 PE=1 SV=2	BCLAF1	sp|Q9NYF8|BCLF1_HUMAN	26.86	1.41	106122	1	1
Kinesin-like protein KIF1C OS=Homo sapiens (Human) GN=KIF1C PE=1 SV=3	KIF1C	sp|O43896|KIF1C_HUMAN	26.77	1	122947	1	1
Kinesin-like protein KIF13B OS=Homo sapiens (Human) GN=KIF13B PE=1 SV=2	KIF13B	sp|Q9NQT8|KI13B_HUMAN	26.77	0.6	202789	1	1
Ras-related protein Rab-6A OS=Homo sapiens (Human) GN=RAB6A PE=1 SV=3	RAB6A	sp|P20340|RAB6A_HUMAN	26.691	5.29	23593	1	1
Ras-related protein Rab-33B OS=Homo sapiens (Human) GN=RAB33B PE=1 SV=1	RAB33B	sp|Q9H082|RB33B_HUMAN	26.691	4.8	25718	1	1
Kinesin-like protein KIF23 OS=Homo sapiens (Human) GN=KIF23 PE=1 SV=3	KIF23	sp|Q02241|KIF23_HUMAN	26.549	1.88	110059	1	1
Small nuclear ribonucleoprotein Sm D2 OS=Homo sapiens (Human) GN=SNRPD2 PE=1 SV=1	SNRPD2	sp|P62316|SMD2_HUMAN	26.385	16.1	13527	1	1
Rho-associated protein kinase 2 OS=Homo sapiens (Human) GN=ROCK2 PE=1 SV=4	ROCK2	sp|O75116|ROCK2_HUMAN	26.279	0.94	160900	1	1
Eukaryotic translation initiation factor 3 subunit E OS=Homo sapiens (Human) GN=EIF3E PE=1 SV=1	EIF3E	sp|P60228|EIF3E_HUMAN	25.976	2.02	52221	1	1
Protein PRRC2C OS=Homo sapiens (Human) GN=PRRC2C PE=1 SV=4	PRRC2C	sp|Q9Y520|PRC2C_HUMAN	25.794	0.62	316911	1	1
DNA polymerase alpha subunit B OS=Homo sapiens (Human) GN=POLA2 PE=1 SV=2	POLA2	sp|Q14181|DPOA2_HUMAN	25.765	4.52	65948	1	1
Dynein light chain 1, cytoplasmic OS=Homo sapiens (Human) GN=DYNLL1 PE=1 SV=1	DYNLL1	sp|P63167|DYL1_HUMAN	25.64	13.48	10366	1	1
Low molecular weight phosphotyrosine protein phosphatase OS=Homo sapiens (Human) GN=ACP1 PE=1 SV=3	ACP1	sp|P24666|PPAC_HUMAN	25.593	6.96	18042	1	1
Eukaryotic translation initiation factor 6 OS=Homo sapiens (Human) GN=EIF6 PE=1 SV=1	EIF6	sp|P56537|IF6_HUMAN	25.494	9.8	26599	1	1
High mobility group protein B2 OS=Homo sapiens (Human) GN=HMGB2 PE=1 SV=2	HMGB2	sp|P26583|HMGB2_HUMAN	25.428	6.7	24034	1	1
Splicing factor 3B subunit 1 OS=Homo sapiens (Human) GN=SF3B1 PE=1 SV=3	SF3B1	sp|O75533|SF3B1_HUMAN	25.353	2.3	145830	1	1
Heterogeneous nuclear ribonucleoprotein U-like protein 1 OS=Homo sapiens (Human) GN=HNRNPUL1 PE=1 SV=2	HNRNPUL1	sp|Q9BUJ2|HNRL1_HUMAN	25.346	1.52	95739	1	1
NFX1-type zinc finger-containing protein 1 OS=Homo sapiens (Human) GN=ZNFX1 PE=2 SV=2	ZNFX1	sp|Q9P2E3|ZNFX1_HUMAN	25.269	1.09	220227	1	1
T-complex protein 1 subunit epsilon OS=Homo sapiens (Human) GN=CCT5 PE=1 SV=1	CCT5	sp|P48643|TCPE_HUMAN	25.119	3.7	59671	1	1
Disks large homolog 5 OS=Homo sapiens (Human) GN=DLG5 PE=1 SV=4	DLG5	sp|Q8TDM6|DLG5_HUMAN	25.062	0.89	213868	1	1
Eukaryotic translation initiation factor 2 subunit 1 OS=Homo sapiens (Human) GN=EIF2S1 PE=1 SV=3	EIF2S1	sp|P05198|IF2A_HUMAN	25.044	3.81	36112	1	1
Putative RNA-binding protein Luc7-like 2 OS=Homo sapiens (Human) GN=LUC7L2 PE=1 SV=2	LUC7L2	sp|Q9Y383|LC7L2_HUMAN	24.985	2.81	46514	1	1
Lamin-B receptor OS=Homo sapiens (Human) GN=LBR PE=1 SV=2	LBR	sp|Q14739|LBR_HUMAN	24.501	1.3	70703	1	1
DNA ligase 3 OS=Homo sapiens (Human) GN=LIG3 PE=1 SV=2	LIG3	sp|P49916|DNLI3_HUMAN	24.354	1.39	112907	1	1
Protein-L-isoaspartate(D-aspartate) O-methyltransferase OS=Homo sapiens (Human) GN=PCMT1 PE=1 SV=4	PCMT1	sp|P22061|PIMT_HUMAN	24.067	4.41	24636	1	1
Ras-related protein Rap-1b-like protein OS=Homo sapiens (Human) PE=2 SV=1		sp|A6NIZ1|RP1BL_HUMAN	23.954	6.52	20925	1	1
Tenascin OS=Homo sapiens (Human) GN=TNC PE=1 SV=3	TNC	sp|P24821|TENA_HUMAN	23.881	0.73	240853	1	1
Kinesin-like protein KIF2A OS=Homo sapiens (Human) GN=KIF2A PE=1 SV=3	KIF2A	sp|O00139|KIF2A_HUMAN	23.684	1.84	79955	1	1
AT-rich interactive domain-containing protein 5B OS=Homo sapiens (Human) GN=ARID5B PE=1 SV=3	ARID5B	sp|Q14865|ARI5B_HUMAN	23.638	1.6	132375	1	1
Protein lin-7 homolog C OS=Homo sapiens (Human) GN=LIN7C PE=1 SV=1	LIN7C	sp|Q9NUP9|LIN7C_HUMAN	23.548	9.64	21834	1	1
Integrin beta-6 OS=Homo sapiens (Human) GN=ITGB6 PE=1 SV=2	ITGB6	sp|P18564|ITB6_HUMAN	23.538	1.14	85936	1	1
Integrin beta-1 OS=Homo sapiens (Human) GN=ITGB1 PE=1 SV=2	ITGB1	sp|P05556|ITB1_HUMAN	23.538	1.13	88415	1	1
Citron Rho-interacting kinase OS=Homo sapiens (Human) GN=CIT PE=1 SV=2	CIT	sp|O14578|CTRO_HUMAN	23.403	0.64	231431	1	1
DnaJ homolog subfamily A member 1 OS=Homo sapiens (Human) GN=DNAJA1 PE=1 SV=2	DNAJA1	sp|P31689|DNJA1_HUMAN	22.972	3.27	44868	1	1
Heat shock factor protein 1 OS=Homo sapiens (Human) GN=HSF1 PE=1 SV=1	HSF1	sp|Q00613|HSF1_HUMAN	22.897	3.02	57260	1	1
Centromere protein I OS=Homo sapiens (Human) GN=CENPI PE=1 SV=2	CENPI	sp|Q92674|CENPI_HUMAN	22.835	2.12	86720	1	1
Eukaryotic translation initiation factor 5 OS=Homo sapiens (Human) GN=EIF5 PE=1 SV=2	EIF5	sp|P55010|IF5_HUMAN	22.684	2.09	49223	1	1
Paxillin OS=Homo sapiens (Human) GN=PXN PE=1 SV=3	PXN	sp|P49023|PAXI_HUMAN	22.493	2.2	64505	1	1
RNA cytidine acetyltransferase OS=Homo sapiens (Human) GN=NAT10 PE=1 SV=2	NAT10	sp|Q9H0A0|NAT10_HUMAN	22.438	2.05	115730	1	1
Pyruvate carboxylase, mitochondrial OS=Homo sapiens (Human) GN=PC PE=1 SV=2	PC	sp|P11498|PYC_HUMAN	22.413	1.1	129634	1	1
Calcium/calmodulin-dependent protein kinase type II subunit beta OS=Homo sapiens (Human) GN=CAMK2B PE=1 SV=3	CAMK2B	sp|Q13554|KCC2B_HUMAN	22.372	4.5	72678	1	1
Nucleoside diphosphate kinase A OS=Homo sapiens (Human) GN=NME1 PE=1 SV=1	NME1	sp|P15531|NDKA_HUMAN	22.053	7.89	17149	1	1
CCR4-NOT transcription complex subunit 1 OS=Homo sapiens (Human) GN=CNOT1 PE=1 SV=2	CNOT1	sp|A5YKK6|CNOT1_HUMAN	21.735	0.42	266939	1	1
Platelet-activating factor acetylhydrolase IB subunit alpha OS=Homo sapiens (Human) GN=PAFAH1B1 PE=1 SV=2	PAFAH1B1	sp|P43034|LIS1_HUMAN	21.705	3.66	46638	1	1
Protein mago nashi homolog OS=Homo sapiens (Human) GN=MAGOH PE=1 SV=1	MAGOH	sp|P61326|MGN_HUMAN	21.697	10.27	17164	1	1
Carbonyl reductase [NADPH] 3 OS=Homo sapiens (Human) GN=CBR3 PE=1 SV=3	CBR3	sp|O75828|CBR3_HUMAN	21.678	4.69	30850	1	1
Ran-specific GTPase-activating protein OS=Homo sapiens (Human) GN=RANBP1 PE=1 SV=1	RANBP1	sp|P43487|RANG_HUMAN	21.554	5.47	23310	1	1
YTH domain-containing family protein 2 OS=Homo sapiens (Human) GN=YTHDF2 PE=1 SV=2	YTHDF2	sp|Q9Y5A9|YTHD2_HUMAN	21.453	2.42	62334	1	1
Disco-interacting protein 2 homolog B OS=Homo sapiens (Human) GN=DIP2B PE=1 SV=3	DIP2B	sp|Q9P265|DIP2B_HUMAN	21.397	1.08	171492	1	1
Copine-3 OS=Homo sapiens (Human) GN=CPNE3 PE=1 SV=1	CPNE3	sp|O75131|CPNE3_HUMAN	21.284	1.68	60131	1	1
Ubiquitin carboxyl-terminal hydrolase isozyme L1 OS=Homo sapiens (Human) GN=UCHL1 PE=1 SV=2	UCHL1	sp|P09936|UCHL1_HUMAN	21.263	4.48	24824	1	1
5'-3' exoribonuclease 2 OS=Homo sapiens (Human) GN=XRN2 PE=1 SV=1	XRN2	sp|Q9H0D6|XRN2_HUMAN	21.156	1.26	108582	1	1
Zinc finger protein 622 OS=Homo sapiens (Human) GN=ZNF622 PE=1 SV=1	ZNF622	sp|Q969S3|ZN622_HUMAN	20.985	3.77	54272	1	1
Coronin-1B OS=Homo sapiens (Human) GN=CORO1B PE=1 SV=1	CORO1B	sp|Q9BR76|COR1B_HUMAN	20.917	2.04	54235	1	1
Peptidyl-prolyl cis-trans isomerase FKBP3 OS=Homo sapiens (Human) GN=FKBP3 PE=1 SV=1	FKBP3	sp|Q00688|FKBP3_HUMAN	20.733	4.91	25177	1	1
Cysteine-rich protein 2 OS=Homo sapiens (Human) GN=CRIP2 PE=1 SV=1	CRIP2	sp|P52943|CRIP2_HUMAN	20.692	9.13	22493	1	1
WD40 repeat-containing protein SMU1 OS=Homo sapiens (Human) GN=SMU1 PE=1 SV=2	SMU1	sp|Q2TAY7|SMU1_HUMAN	20.67	1.95	57544	1	1
40S ribosomal protein S19 OS=Homo sapiens (Human) GN=RPS19 PE=1 SV=2	RPS19	sp|P39019|RS19_HUMAN	20.632	10.34	16060	1	1
Unconventional myosin-Ic OS=Homo sapiens (Human) GN=MYO1C PE=1 SV=4	MYO1C	sp|O00159|MYO1C_HUMAN	20.601	1.51	121682	1	1
Protein LSM14 homolog B OS=Homo sapiens (Human) GN=LSM14B PE=1 SV=1	LSM14B	sp|Q9BX40|LS14B_HUMAN	20.532	2.86	42071	1	1
Large subunit GTPase 1 homolog OS=Homo sapiens (Human) GN=LSG1 PE=1 SV=2	LSG1	sp|Q9H089|LSG1_HUMAN	20.525	4.56	75225	1	1
CDK5 regulatory subunit-associated protein 3 OS=Homo sapiens (Human) GN=CDK5RAP3 PE=1 SV=2	CDK5RAP3	sp|Q96JB5|CK5P3_HUMAN	20.43	3.36	56921	1	1
Transportin-3 OS=Homo sapiens (Human) GN=TNPO3 PE=1 SV=3	TNPO3	sp|Q9Y5L0|TNPO3_HUMAN	20.408	1.63	104203	1	1
Cold shock domain-containing protein E1 OS=Homo sapiens (Human) GN=CSDE1 PE=1 SV=2	CSDE1	sp|O75534|CSDE1_HUMAN	20.242	2.26	88885	1	1
Cleavage and polyadenylation specificity factor subunit 6 OS=Homo sapiens (Human) GN=CPSF6 PE=1 SV=2	CPSF6	sp|Q16630|CPSF6_HUMAN	20.178	4.54	59210	1	1
Small nuclear ribonucleoprotein Sm D1 OS=Homo sapiens (Human) GN=SNRPD1 PE=1 SV=1	SNRPD1	sp|P62314|SMD1_HUMAN	20.174	10.92	13282	1	1
Ras-related protein Rab-5A OS=Homo sapiens (Human) GN=RAB5A PE=1 SV=2	RAB5A	sp|P20339|RAB5A_HUMAN	20.067	5.12	23659	1	1
U1 small nuclear ribonucleoprotein 70 kDa OS=Homo sapiens (Human) GN=SNRNP70 PE=1 SV=2	SNRNP70	sp|P08621|RU17_HUMAN	20.015	2.29	51557	1	1
Probable rRNA-processing protein EBP2 OS=Homo sapiens (Human) GN=EBNA1BP2 PE=1 SV=2	EBNA1BP2	sp|Q99848|EBP2_HUMAN	19.918	4.58	34852	1	1
Septin-7 OS=Homo sapiens (Human) GN=SEPT7 PE=1 SV=2	SEPT7	sp|Q16181|SEPT7_HUMAN	19.859	2.06	50680	1	1
Protein Smaug homolog 1 OS=Homo sapiens (Human) GN=SAMD4A PE=1 SV=3	SAMD4A	sp|Q9UPU9|SMAG1_HUMAN	19.725	2.09	79415	1	1
mRNA-capping enzyme OS=Homo sapiens (Human) GN=RNGTT PE=1 SV=1	RNGTT	sp|O60942|MCE1_HUMAN	19.662	2.01	68557	1	1
Pericentriolar material 1 protein OS=Homo sapiens (Human) GN=PCM1 PE=1 SV=5	PCM1	sp|Q15154|PCM1_HUMAN	19.638	0.54	228544	1	1
FAS-associated factor 2 OS=Homo sapiens (Human) GN=FAF2 PE=1 SV=2	FAF2	sp|Q96CS3|FAF2_HUMAN	19.334	4.04	52623	1	1
Serine/threonine-protein kinase 3 OS=Homo sapiens (Human) GN=STK3 PE=1 SV=2	STK3	sp|Q13188|STK3_HUMAN	19.287	2.44	56301	1	1
Cytoskeleton-associated protein 2 OS=Homo sapiens (Human) GN=CKAP2 PE=1 SV=1	CKAP2	sp|Q8WWK9|CKAP2_HUMAN	19.185	4.25	76987	1	1
Histone deacetylase 1 OS=Homo sapiens (Human) GN=HDAC1 PE=1 SV=1	HDAC1	sp|Q13547|HDAC1_HUMAN	18.942	2.49	55103	1	1
Protein enabled homolog OS=Homo sapiens (Human) GN=ENAH PE=1 SV=2	ENAH	sp|Q8N8S7|ENAH_HUMAN	18.856	4.74	66510	1	1
RanBP-type and C3HC4-type zinc finger-containing protein 1 OS=Homo sapiens (Human) GN=RBCK1 PE=1 SV=2	RBCK1	sp|Q9BYM8|HOIL1_HUMAN	18.684	2.35	57572	1	1
STE20-like serine/threonine-protein kinase OS=Homo sapiens (Human) GN=SLK PE=1 SV=1	SLK	sp|Q9H2G2|SLK_HUMAN	18.508	0.57	142695	1	1
Cytospin-B OS=Homo sapiens (Human) GN=SPECC1 PE=1 SV=1	SPECC1	sp|Q5M775|CYTSB_HUMAN	18.508	0.66	118585	1	1
Melanoma-associated antigen D1 OS=Homo sapiens (Human) GN=MAGED1 PE=1 SV=3	MAGED1	sp|Q9Y5V3|MAGD1_HUMAN	17.553	3.47	86161	1	1
Heat shock protein 105 kDa OS=Homo sapiens (Human) GN=HSPH1 PE=1 SV=1	HSPH1	sp|Q92598|HS105_HUMAN	17.539	1.75	96865	1	1
Heat shock factor protein 2 OS=Homo sapiens (Human) GN=HSF2 PE=1 SV=1	HSF2	sp|Q03933|HSF2_HUMAN	17.387	2.24	60348	1	1
Zinc finger CCCH domain-containing protein 18 OS=Homo sapiens (Human) GN=ZC3H18 PE=1 SV=2	ZC3H18	sp|Q86VM9|ZCH18_HUMAN	17.142	1.57	106378	1	1
Transformer-2 protein homolog alpha OS=Homo sapiens (Human) GN=TRA2A PE=1 SV=1	TRA2A	sp|Q13595|TRA2A_HUMAN	16.744	3.19	32689	1	1
Beta-1,4-galactosyltransferase 4 OS=Homo sapiens (Human) GN=B4GALT4 PE=1 SV=1	B4GALT4	sp|O60513|B4GT4_HUMAN	16.526	2.33	40041	1	1
Striatin-4 OS=Homo sapiens (Human) GN=STRN4 PE=1 SV=2	STRN4	sp|Q9NRL3|STRN4_HUMAN	16.317	1.2	80596	1	1
Transmembrane protein 214 OS=Homo sapiens (Human) GN=TMEM214 PE=1 SV=2	TMEM214	sp|Q6NUQ4|TM214_HUMAN	15.997	1.74	77151	1	1
ARF GTPase-activating protein GIT1 OS=Homo sapiens (Human) GN=GIT1 PE=1 SV=2	GIT1	sp|Q9Y2X7|GIT1_HUMAN	15.963	1.84	84341	1	1
Cleavage and polyadenylation specificity factor subunit 5 OS=Homo sapiens (Human) GN=NUDT21 PE=1 SV=1	NUDT21	sp|O43809|CPSF5_HUMAN	15.516	3.96	26227	1	1
ATP-binding cassette sub-family F member 2 OS=Homo sapiens (Human) GN=ABCF2 PE=1 SV=2	ABCF2	sp|Q9UG63|ABCF2_HUMAN	15.468	1.93	71290	1	1
Ribosome maturation protein SBDS OS=Homo sapiens (Human) GN=SBDS PE=1 SV=4	SBDS	sp|Q9Y3A5|SBDS_HUMAN	15.325	3.6	28764	1	1
Rapamycin-insensitive companion of mTOR OS=Homo sapiens (Human) GN=RICTOR PE=1 SV=1	RICTOR	sp|Q6R327|RICTR_HUMAN	15.172	1	192218	1	1
Heterogeneous nuclear ribonucleoprotein U-like protein 2 OS=Homo sapiens (Human) GN=HNRNPUL2 PE=1 SV=1	HNRNPUL2	sp|Q1KMD3|HNRL2_HUMAN	15.117	1.2	85105	1	1
Putative uncharacterized protein encoded by LINC00479 OS=Homo sapiens (Human) GN=LINC00479 PE=5 SV=2	LINC00479	sp|Q96M42|CU129_HUMAN	15.061	4.93	15208	1	1
Serine/threonine-protein kinase Nek10 OS=Homo sapiens (Human) GN=NEK10 PE=2 SV=3	NEK10	sp|Q6ZWH5|NEK10_HUMAN	15.061	0.68	133259	1	1
Immunoglobulin lambda-like polypeptide 5 OS=Homo sapiens (Human) GN=IGLL5 PE=2 SV=2	IGLL5	sp|B9A064|IGLL5_HUMAN	14.237	3.74	23063	1	1
Protein transport protein Sec23A OS=Homo sapiens (Human) GN=SEC23A PE=1 SV=2	SEC23A	sp|Q15436|SC23A_HUMAN	14.039	1.83	86161	1	1
Tubulin beta-3 chain OS=Homo sapiens (Human) GN=TUBB3 PE=1 SV=2	TUBB3	sp|Q13509|TBB3_HUMAN	466.577	22.44	50433	12	0
Tubulin beta-4A chain OS=Homo sapiens (Human) GN=TUBB4A PE=1 SV=2	TUBB4A	sp|P04350|TBB4A_HUMAN	425.302	25.23	49586	12	0
Heat shock 70 kDa protein 1-like OS=Homo sapiens (Human) GN=HSPA1L PE=1 SV=2	HSPA1L	sp|P34931|HS71L_HUMAN	382.675	18.1	70375	8	0
Myosin-11 OS=Homo sapiens (Human) GN=MYH11 PE=1 SV=3	MYH11	sp|P35749|MYH11_HUMAN	372.589	5.78	227339	11	0
Tropomyosin beta chain OS=Homo sapiens (Human) GN=TPM2 PE=1 SV=1	TPM2	sp|P07951|TPM2_HUMAN	143.01	15.14	32851	7	0

[truncated: 3 more sheets: BNC2_replicate2_peptides, BNC2_replicate3_proteins, BNC2_replicate3_peptides]
