# Supplementary material for: Functional genomics uncovers the transcription factor BNC2 as required for myofibroblastic activation in fibrosis
Source: Nat Commun. 2022 Sep 10;13:5324. doi: 10.1038/s41467-022-33063-9 (PMC9464213; doi:10.1038/s41467-022-33063-9)
Supplement: Supplementary file 12 — Supplementary Data 9 [file 41467_2022_33063_MOESM12_ESM.xls]

## Sheet: Fig.S12B
Table S9. Clustering of Biological processes enriched for predicted BNC2 target genes
Terms	ClusterID	Cluster name in Fig.7A
BNC2_cistrome_BRAIN_DEVELOPMENT	1	Brain development
BNC2_cistrome_GO_REGULATION_OF_NEURON_DIFFERENTIATION	2	Cell differentiation
BNC2_cistrome_GO_DEVELOPMENTAL_GROWTH	2	Cell differentiation
BNC2_cistrome_GO_CELL_MORPHOGENESIS_INVOLVED_IN_DIFFERENTIATION	2	Cell differentiation
BNC2_cistrome_GO_NEGATIVE_REGULATION_OF_CELL_DIFFERENTIATION	2	Cell differentiation
BNC2_cistrome_GO_REGULATION_OF_CELL_ADHESION	3	Response to wounding, ECM
BNC2_cistrome_GO_RESPONSE_TO_WOUNDING	3	Response to wounding, ECM
BNC2_cistrome_GO_EXTRACELLULAR_STRUCTURE_ORGANIZATION	3	Response to wounding, ECM
BNC2_cistrome_GO_POSITIVE_REGULATION_OF_TRANSFERASE_ACTIVITY	3	Response to wounding, ECM
BNC2_cistrome_GO_CELLULAR_RESPONSE_TO_HORMONE_STIMULUS	4	Response to stimulus
BNC2_cistrome_GO_RESPONSE_TO_GROWTH_FACTOR	4	Response to stimulus
BNC2_cistrome_GO_TRANSMEMBRANE_RECEPTOR_PROTEIN_TYROSINE_KINASE_SIGNALING_PATHWAY	4	Response to stimulus
BNC2_cistrome_GO_HEART_MORPHOGENESIS	5	Heart development
BNC2_cistrome_GO_HEART_DEVELOPMENT	5	Heart development
BNC2_cistrome_GO_blood_vessel_development	6	Morphogenesis, Organ development
BNC2_cistrome_GO_TISSUE_MORPHOGENESIS	6	Morphogenesis, Organ development
BNC2_cistrome_GO_SKELETAL_SYSTEM_DEVELOPMENT	6	Morphogenesis, Organ development
BNC2_cistrome_GO_REPRODUCTIVE_SYSTEM_DEVELOPMENT	6	Morphogenesis, Organ development
BNC2_cistrome_GO_SENSORY_ORGAN_DEVELOPMENT	6	Morphogenesis, Organ development
BNC2_cistrome_GO_EMBRYONIC_MORPHOGENESIS	6	Morphogenesis, Organ development

## Sheet: Fig.S12C
Table S9. Clustering of Molecular Function terms enriched for predicted BNC2 target genes
Terms	ClusterID	Cluster name in Fig.7B
protein heterodimerization activity	1	Protein dimerization/peptidase activity
cysteine-type peptidase activity	1
receptor ligand activity	2	Signaling receptor activity
receptor regulator activity	2
signaling receptor activator activity	2
protein-containing complex binding	3	ECM/Cell adhesion
integrin binding	3
cell adhesion molecule binding	3
extracellular matrix structural constituent	3
protein kinase activity	4	Kinase activity
phosphotransferase activity, alcohol group as acceptor	4
protein serine/threonine kinase activity	4
MAP kinase activity	4
I-SMAD binding	5	TGFb/SMAD
transforming growth factor beta receptor binding	5
SMAD binding	5
activin binding	5
type II transforming growth factor beta receptor binding	5
cytokine receptor binding	5
type I transforming growth factor beta receptor binding	5
growth factor activity	6	Growth factor activity
growth factor receptor binding	6
transcription factor binding	7	TF binding/activity
regulatory region nucleic acid binding	7
DNA-binding transcription activator activity, RNA polymerase II-specific	7
DNA-binding transcription activator activity	7
RNA polymerase II cis-regulatory region sequence-specific DNA binding	7
cis-regulatory region sequence-specific DNA binding	7
growth factor binding	8	Membrane receptor kinase activity
protein tyrosine kinase activity	8
transmembrane receptor protein kinase activity	8
glycosaminoglycan binding	9	Glycosaminoglycan binding
sulfur compound binding	9
heparin binding	9
chemorepellent activity	10	Chemorepellent activity
kinase binding	11	Kinase binding
protein kinase binding	11
MAP kinase kinase activity	12	MAP/jun kinase activity
MAP kinase kinase kinase activity	12
JUN kinase activity	12
protein serine/threonine/tyrosine kinase activity	12
