# Supplementary material for: Functional genomics uncovers the transcription factor BNC2 as required for myofibroblastic activation in fibrosis
Source: Nat Commun. 2022 Sep 10;13:5324. doi: 10.1038/s41467-022-33063-9 (PMC9464213; doi:10.1038/s41467-022-33063-9)
Supplement: Supplementary file 13 — Supplementary Data 10 [file 41467_2022_33063_MOESM13_ESM.xls]

## Sheet: Ressources and reagents
Table S10. Table of reagents
Reagent/Resource	Reference or Source	Identifier or Catalog Number
Experimental Models
C57BL/6J (M. musculus)	Charles River	C57BL/6J
C57BL/6JxCBA (M. musculus) Bnc2 +/-, Ayu21-18	Infrafrontier	EM-05043
EMS404 (M. musculus)	Kerafast, Guo et al. Hepatology 2009	EMS404
LX2 (H. sapiens)	Merck	scc064
LL29 (H. sapiens)	Sigma-Aldrich	87112508
AML-12 (M. musculus)	ATCC	CRL:2254
IHH (H. sapiens)	Schippers et al. Cell Biol Toxicol 1997	N/A
Human primary MF-HSC (Donor 2, female)	Samsara Sciences	HL180075 Don 2
Human primary MF-HSC (Donor 3, male)	Innoprot	P10653 Don 3
Human primary MF-HSC (Donor 4, male)	Cirrhotic liver obtained from Huriez Hospital’s Liver Unit (Lille, France)	N/A
Recombinant DNA
vCMV-Avitag-BNC2	E-Zyvec	N/A (On demand)
pCMV-flag S127A YAP	Addgene	27370
Antibodies
12-230 kDa Wes separation module	ProteinSimple	Cat# SM-W004 (Wes)
66-440 kDa Jess or Wes Separation Module	ProteinSimple	Cat# SM-W008 (Wes)
ACTA2	Abcam	Cat# ab124964 (WB dilution 1:1000, Flow cytometry dilution 1:50)
ACTB	Sigma-Aldrich	Cat # A5441 (Wes dilution 1:50)
BNC2	Sigma-Aldrich	Cat# HPA018525 (IP 2 µg, ChIP 3 µg, RIME 10 µg)
BNC2	Sigma-Aldrich	Cat# HPA059419 (Wes dilution 1:50)
BNC2	Proteintech	Cat# 55220-1-AP (IP 2 µg, RIME 10 µg)
BRD4	Wu S et al., Genes Dev 2006	N/A (Wes dilution 1:50)
COL1A1 (Collagen I)	Abcam	Cat# ab34710 (WB dilution 1:1000, Wes dilution 1:50)
DES	Abcam	Cat# ab32362 (Flow cytometry dilution 1:70)
FITC-conjugated anti-rabbit	Invitrogen	Cat# A11008 (Flow cytometry dilution 1:500)
GAPDH	Santa Cruz	Cat# sc-32233 (WB dilution 1:4000)
H3	Cell Signaling	Cat# 4499 (WB dilution 1:1000)
H3K27ac	Active motif	Cat# 39685 (ChIP 2 µg)
HRP-conjugated anti-mouse	Sigma-Aldrich	Cat# A4416 (WB dilution 1:5000)
HRP-conjugated anti-rabbit	Sigma-Aldrich	Cat# A0545 (WB dilution 1:5000)
HSP90	Biolegend	Cat# 661802 (Wes dilution 1:150, WB dilution 1:1000)
LMNA (Lamin A/C)	Santacruz	Cat# sc-20681 (Wes dilution 1:250, WB dilution 1:2000)
YAP1	Cell signaling	Cat#14074T (Wes dilution 1:150, WB dilution 1:1000)
Rabbit IgG (isotype control)	Cell Signaling	Cat# 2729 (IP 2 µg, RIME 10 µg, Flow cytometry dilution 1:50)
Oligonucleotides and sequence-based reagents
qPCR primers	This study	see following tabs for primers list and the information about the housekeeping genes used for each qPCR quantification
Silencing RNA oligonucleotides
siBNC2 (human)	Thermo Fisher Scientific	Cat# 4392420 s29452
siBNC2 (mouse)	Thermo Fisher Scientific	Cat# 4390771 s109765
siOSR1 (mouse)	Thermo Fisher Scientific	Cat# 4392420 s43500
siCREB3L1 (mouse)	Thermo Fisher Scientific	Cat# 4390771 s77140
siFOXC2 (mouse)	Thermo Fisher Scientific	Cat# 4390771 s66108
siHOXB2 (mouse)	Thermo Fisher Scientific	Cat# 4390771 s6791
siZFHX4 (mouse)	Thermo Fisher Scientific	Cat# 4390771 s96106
siTBX3 (mouse)	Thermo Fisher Scientific	Cat# 4390771 s74777
siYAP1 (mouse and human)	Thermo Fisher Scientific	Cat# 4390771 s76160
Silencer select negative control (siCTRL, mouse and human)	Thermo Fisher Scientific	Cat# 4390844
RNA scope probes
Hs-BNC2-C1	Bio-Techne	Cat# 496801
Hs-COL1A1-C2	Bio-Techne	Cat# 401891-C2
Sequence-based reagents
Brilliant II Sybr Green QPCR MAster mix	Agilent Biotechnologies	Cat # 600831
High capacity cDNA reverse transciption kit	Applied Biosystems	Cat # 4368813
REDExtract-N-Amp Tissue PCR Kit	Sigma-Aldricht	Cat# XNAT
RNAscope® Multiplex Fluorescent Reagent Kit v2	Bio-Techne	Cat# 323100
Chemicals, enzymes and other reagents
ALT activity	Thermo Fischer Scientific	Cat# 981769
AMBIC	Sigma-Aldrich	A6141
AST activity	Thermo Fischer Scientific	Cat# 981771
Benzonase	Sigma-Aldrich	Cat# E1014
CC-885	MedChemExpress	HY-101488
CCl4	Sigma-Aldrich	Cat# 289116
Collagenase D	Roche	Cat# 11088882001
Collagenase Type IV	Sigma-Aldrich	Cat# C5138
DMEM (human primary HSC)	Thermo Fisher Scientific	Cat# 11965-092
DMEM (LX2, EMS404, murine primary HSC)	Thermo Fisher Scientific	Cat# 61965-026
DMEM/F12 (AML12)	Dutcher	Cat # P04-41250
Dnase I	Roche	Cat# 10104159001
Dynabeads Protein A	Thermo Fischer Scientific	Cat# 1002D
Dynabeads Protein G	Thermo Fischer Scientific	Cat# 1004D
Extract-All (Trizol)	Eurobio	GEXEXT04-0U
Formaldehyde	Thermo Fisher Scientific	Cat# 28908 (ChIP, co-P)
Formaldehyde	Sigma-Aldrich	Cat# F1635 (RIME)
HiPerfect	Qiagen	Cat# 301707
Iberdomide	MedChemExpress	HY-101291
JetPEI	Polyplus Transfection	Cat # 101-40
Lipofectamine 2000	Invitrogen	Cat# 11668019
LiquiColor Triglycerides test	Interchim	Protocole#BD386
MinElute PCR purification kit	Qiagen	Cat# 2800
MZ1	Tocris	Cat# 6154
Nucleospin® RNA Plus XS kit	Macherey Nagel	Cat# 740990
Nutrient mixture F-12 Ham (LL29)	Sigma-Aldrich	Cat# F6636
Pierce BCA protein Assay	Thermo Fischer Scientific	Cat# 23227
Pomalidomide	MedChemExpress	HY-10984
Pronase	Sigma-Aldrich	Cat# C5147
Protein A Sepharose	GE Healthcare	Cat # GE17-1279-01
Protein G Sepharose	GE Healthcare	Cat # GE17-0618-01
Proteinase K solution	Thermo Fisher Scientific	Cat# 29160
Recombinant Human TGFbeta1	R&D system	Cat# 240-B-002
Sirius Red	RAL Diagnostics	Cat# 363440
SB431542	Stemgent	Cat#04-0010-10
SD208	Tocris	Cat#3269
Thalidomide	MedChemExpress	HY-14658
U-bottom cell repellent plates	Greiner	Cat# 650970
Verteporfin	Sigma-Aldrich	Cat# SML0534
Yeast tRNA	Sigma-Aldrich	Cat # R5636
Yeast tRNA	Sigma-Aldrich	Cat# R5636
Other
Kits, instrumentation, laboratory equipment, lab ware etc. that are critical for the experimental procedure and do not fit in any of the above categories can be listed here.
Agilent 2100 Bioanalyzer	Agilent Technologies	N/A
Axioscan Z1	Zeiss	N/A
Bioruptor	Diagenode
CSU-W1 Spinning Disk	Gataca	N/A
FACS Aria II SORP	BD Biosciences	N/A
GeneChip™ Fluidics Station 450	Applied Biosystems	Cat# 00-0079
GeneChip™ Scanner 3000 7G	Applied Biosystems	Cat# 00-0210
iBright™ CL1500 Imaging System	Thermo Fischer Scientific	A44240
Illumina Hi-seq 4000	Illumina	N/A
KONELAB 20	Thermo Fischer Scientific	Cat# 981801
MoGene-2_0-st	Affymetrix	N/A
Mx3005p	Agilent Technologies	N/A
nanoElute	Bruker Daltonics	N/A
QuantStudio 3	Applied Biosystems	Cat# A28567
Simple Western, WES system	ProteinSimple	N/A
STP120 Spin Tissue Processor	Microm Microtech	N/A
T10 Ultra-Turrax	IKA	N/A
timsTOF Pro	Bruker Daltonics	N/A
Software
Include version where applicable
aplpack v1.3.2 R package	Hans Peter Wolf, 2019	N/A
bioDBnet	Mudunuri et al., 2009	N/A
Bowtie 2 v1.0.0	Langmead et al. 2012	N/A
Cistrome DB toolkit	Zheng et al., 2019	N/A
Command Console v4.1.2	Affymetrix	N/A
Compass	ProteinSimple	N/A
DeepTools v3.3.2	Ramirez et al., 2016	N/A
easyPubMed	https://www.data-pulse.com/dev_site/easypubmed/	N/A
EdgeR v0.0.3	Robinson et al., 2010	N/A
FlowJo v10.5.3	FlowJo, LLC, Ashland, OR	N/A
FOCS	Hait et al., 2018	N/A
Galaxy	Afgan et al., 2018	N/A
GeneSnap v7.12.06	Syngene	N/A
GIANT v0.0.2	Vandel et al., 2020	N/A
G-MAD	Li et al., 2019	N/A
gplots v3.0.1	Warnes et al., 2016	N/A
graphics R package	R Core Team, 2015	N/A
GREAT v2.0 (H3K4me3 ChIP-seq) or 4.0.4 (BNC2 ChIP-seq)	McLean et al., 2010	N/A
GSEA v3.0	Subramanian et al., 2005	N/A
Htseq-count v1.0.0	Anders et al., 2015	N/A
Image J version 1.53c	https://imagej.nih.gov/ij/	N/A
Image Studio Lite v5.2	LI-COR Biosciences	N/A
Integrated Genome Browser (IGB 9.0.1)	Freese et al., 2016	N/A
MACS2 v2.1.1.20160309	Chen et al., 2015	N/A
Metascape	Zhou et al., 2019	N/A
Prism v5 and 8	GraphPad	N/A
RSAT	Thomas-Chollier et al., 2012	N/A
String 11.0	Szklarczyk et al., 2019	N/A
Tophap v2.0.9	Kim et al., 2013	N/A
Seurat v4.0.3	Hao et al., 2021	N/A
ZEN v2.0.0.0	Zeiss	N/A

## Sheet: Primers
qPCRs to assess gene expression
Murine genes
Category	Genesymbol	Forwardprimer(5'-3')	Reverseprimer(5'-3')	Remarks
TF	Bnc2	GCCGCTAAGAGGAGACCAAG	CACAAAACGTGCCATCTCGG
	Bnc2 (ex2a-3)	ATGTCCCAACAGGCCATCCG	GATCACACGTCCGCAGGTTA	Used for Ayu21-18 mouse liver (Fig.9 and Supplementary Fig.19)
	Osr1	ACGGGACCACAGATATATTCACTC	TGTAGCGTCTTGTGGACAGC
	Creb3l1	CCTCACTGCCCCTCACAAAC	GGTAACCCTCCGCGATCAAG
	Foxc2	GAAGAAGGATGTGCCCAAGGA	CCTCGCTCTTAACCACGACTT
	Hoxb2	CAAGAAACCCAGCCAATCCG	GCAATCCGGGGCCATCTGA
	Zfhx4	TACCTGGCTCAGAACATCGG	AGGTGACAGCTCTCCAAGTC
	Tbx3	CTTCGGATGAGTCCTCCAGC	CTGGGACACAGATCTTTGAGGT
ECM-related genes	Col1a1	AGCACGTCTGGTTTGGAGAG	GCAGTGATAGGTGATGTTCTGG
	Col1a2	GGAACAGCGATTACTACTGG	TCTCTCCTAACCAGACATGC
	Acta2	ACTGAACCCTAAGGCCAACC	CACACCATCTCCAGAGTCCA
	Col3a1	TGGCAATGTAAAGAAGTCTC	CCCAGTGTGTTTAGTACAGC
	Col5a1	CTCCAACACCTCCAATCCAG	GTCCTCCAATCCCCTCAAAG
	Col5a2	GTACCACTGGGCAAAGAGGA	CTTTTCCTGGTGTACCCGCT
	Lama5	TACTTTGGCTGCCGTAGCTG	GGTCTGGCAAGTAGTGGTCC
	Itga1	CGCTGTGAATCAGACGAGGT	CCCACAGGGCTCATTCTTGT
	Loxl1	GGAACTACATCCTCAAGGTGC	CGTAGCGACCTGTGTAGTGG
Cell type markers	Lrat	AGGCTGAGAAGTTCTATGACACC	TTGACCTGTGGACTGGAAGC
	Alb	GCTACGGCACAGTGCTTGCT	TCCACGAGAGTTGGGGTTGA
	Lyz2	CAATGTGCAAAGAGGGTGGTG	TAGAGGGGAAATCGAGGGAATG
	Sox9	ACTCTGGGCAAGCTCTGGAG	CGAAGGGTCTCTTCTCGCTCT
	Stab1	CTGCAATCACTGTCCCCACA	ACCGTACCGTCTGCCCTC
Hippo pathway	Yap1	GAAGGCCATGCTTTCGCAAC	ATGGCAAAACGAGGGTCCAG
	Ctgf	CGAGTTACCAATGACAATACC	TGCCCTTCTTAATGTTTTCC
Housekeeping genes	Rps28	GGTTCGCAGGGACAGTGC	TAACGCAACCTTCGAGCTTC	Housekeeping genes used for normalization of each dataset are listed in a separated tab
	36b4	GGGCATCACCACGAAAAT	CTCGCTGGCTCCCACCTT
	Hprt1	GTGATTAGCGATGATGAACC	GCAAGTCTTTCAGTCCTGTC
	Tbp	TGCGGTCGCGTCATTTTCTCCGC	AGGTGGAAGGCTGTTGTTCTGGTCCAT
Human genes
Category	Genesymbol	Forwardprimer(5'-3')	Reverseprimer(5'-3')	Remarks
TF	BNC2	GGTGGCACATGCCTTGGATA	AGGATCTTTAGCCGCACAGG
ECM-related genes	COL1A1	AGGCGAGAGAGGTTTCC	ATCACCTCTGTCACCCTTAG
	COL1A2	GGCAGCCAGTTTGAATATAA	CTGTTCTTGCAGTGGTAGGT
	COL3A1	CAGGTGCTGATGGTGTC	ACCACCTTCACCCTTATCT
	COL5A1	ACCTGTCAGATGGCAAGTGG	CGGTCGAGGAATTTGGTGGT
	COL5A2	GGAAGCAAGACCTCTCCTCAT	TTCACCATATCCTTCATCCTCG
	LAMA5	CAACGAGTGCCAGTCCTGTA	CACCCTGATAGGTGCCATCC
	ITGA1	TGAAGAAGGAAAATGGGTGCTT	ACCTCTCCCAACTGGACACT
	LOXL1	GGAACTACATCCTCAAGGTGC	CATCTCACCACGTTGTTGGT
Housekeeping genes	PPIA	GCATACGGGTCCTGGCATCTTGTCC	ATGGTGATCTTCTTGCTGGTCTTGC
ChIP-qPCRs
Category	ID	Genomic location	Forwardprimer(5'-3')	Reverseprimer(5'-3')
ECM-related genes	ChIP_COL1A1	COL1A1 promoter	ATTGCCCCTGTTACCCAGTG	GTGAGGGAATGTCTGAGCGT
	ChIP_COL5A1	COL5A1 promoter	ACACCACATCTGGGATGAGC	TTGCAGAAATTCCACTGCCG
	ChIP_LOXL1	LOXL1 promoter	ATCCCTCTCATCCTCACCCC	GTCATTTCCCAAGGGACCCA
Neg controls	ChIP_Neg-1	inactive region (chr9)	GCAATTGAGGCTGGCTACTC	TGATGGACCGGGTTTAATGT
	ChIP_Neg-2	inactive region (chr11)	CAGGATATACACCCCCGTGA	CAAAGTGCGTACACCTTGGTA
	ChIP_Neg-3	inactive region (chr2)	CTACCGCAAATTCACCCTGT	GGGTAAGTGGCAAAACTGGA
	ChIP_Neg-4	inactive region (chr2)	GTGCAGGCAGAGAAGGTTTC	GGCTATTGCAGCTGGTGACT
Multiplex PCR for genotyping Ayu21-18 mice
ID	Location	Forwardprimer(5'-3')	Reverseprimer(5'-3')
Ayu21-18-1	LacZ	ACTCTGGCTCACAGTACGG	GTATACATGTCTGACAATGG
Ayu21-18-2	chr4	GAGTCTCTTGAATGATGCTGC	TCAAACGGGAGTTTCTAAACCCAG

## Sheet: Housekeeping genes for qPCR
Condition	Fig.	Housekeeping genes used for qPCR data normalization
CCl4-treated mouse liver	Fig.3A	rps28, 36b4
CCl4-treated liver cell types	Fig.3B	rps28
HFSC diet mouse liver	Fig.3C	hprt1
HFSC-CDAA diet mouse liver	Fig.3D	rps28, tbp
ASH human liver	Fig.4A	PPIA
Treatment of mouse HSC	Fig.6A-F	rps28
Human cells treated with siBNC2	Fig.8A	PPIA
Mouse cells treated with siBNC2	Fig.8B	rps28
LX2 cells treated with drugs	Fig.8E	PPIA
HFSC-CDAA diet Ayu21-18 mouse liver	Fig.9H and S19C	rps28, 36b4
LX2 cells treated with MZ1	Fig.S3B	PPIA
Markers of murine liver cell types	Fig.S11B	rps28
LL29 cells treated with siBNC2	Fig.S16	PPIA
Treatment of LX2 or EMS404	Fig.S17C	PPIA or rps28
TF silencing in EMS404 cells	Fig.S20A-D	rps28
When required, Ct of two housekeeping genes were averaged before quantification
