# Supplementary material for: Functional genomics uncovers the transcription factor BNC2 as required for myofibroblastic activation in fibrosis
Source: Nat Commun. 2022 Sep 10;13:5324. doi: 10.1038/s41467-022-33063-9 (PMC9464213; doi:10.1038/s41467-022-33063-9)
Supplement: Supplementary file 14 — Supplementary Data 11 [file 41467_2022_33063_MOESM14_ESM.xls]

## Sheet: Public__datasets
Table S11. Publicly available datasets used in this study
Source or accession number	Publication	Data type	Cell type
GSE68108	Zhou et al., 2016	H3K4me3 and H3K27ac ChIP-seq	Human primary MF-HSCs
Supplementary Table 3 of Chen et al., 2015 (reprocessed ENCODE and Roadmap Epigenomics data)	Chen et al., 2015	H3K4me3 ChIP-seq	76 primary cells from different tissues (see Supplementary Data file 2)
ENCODE (ENCSR507UDH)	Davis et al., 2018	H3K27ac ChIP-seq	Human primary hepatocytes
FANTOM5	The FANTOM consortium et al., 2015	RLE-Normalized Expression data (CAGE-seq)	561 primary cells (see Supplementary Data file 3)
GSE58680	Ding et al., 2015, p. 4	ChIP-seq BRD4	LX2
GSE38103	Ding et al., 2013	ChIP-seq SMAD3	LX2
GSE61852	Stein et al., 2015	ChIP-seq YAP1	IMR90
GSE68108	Zhou et al., 2016	RNA-seq	Human primary MF-HSCs
Supplementary Table E3 of Reyfman et al., 2019	Reyfman et al., 2019	Single cell RNA-seq	Human fibrotic lung MFs and controls
GSE111059	Fu et al., 2018	Microarrays	Mouse cardiac MFs after myocardial infection (MI) and controls
GSE63626	Higuchi et al., 2015	Microarrays	Human MFs from 13 different organs
GSE145086	Terkelsen M.K. et al., 2020	Single cell RNA-seq	Liver cells from control and CCl4-treated mice
GSE192742	Guilliams et al., 2022	Single nuclei RNA-seq	Liver cells from NASH mouse model
http://matrisomeproject.mit.edu/	Naba A. et al. 2012	Matrisome gene list
http://matrisomedb.pepchem.org/	Shao X. et al., 2020	Human fibrotic liver ECM constituents
