# Supplementary material for: Functional genomics uncovers the transcription factor BNC2 as required for myofibroblastic activation in fibrosis
Source: Nat Commun. 2022 Sep 10;13:5324. doi: 10.1038/s41467-022-33063-9 (PMC9464213; doi:10.1038/s41467-022-33063-9)
Supplement: Supplementary file 16 — Source Data [file 41467_2022_33063_MOESM16_ESM.xlsx]

## Sheet: Fig 1E
Figure 1E
Proportion of matrisome genes (%)
Cluster 1	Cluster 2	Cluster 3
1.1	8.8	25.4

## Sheet: Fig 3A.
Figure 3A
		Control	CCl4
	Bnc2	1.00742	5.92029
		0.917428	1.50855
		1.0816	2.18202
		0.993551	6.40042
			1.50855
			3.7145
			1.91609
			5.49518
			1.70606
			4.0718
			1.29744
			2.15945
	Col1a1	0.969556	138.179
		0.812476	28.6984
		1.09649	18.4481
		1.12147	44.5668
			10.5042
			30.3347
			9.36901
			35.0878
			34.1875
			53.0911
			7.78338
			12.9996

## Sheet: Fig 3B.
Figure 3B
	Bnc2	Control	CCl4		Col1a1	Control	CCl4
	HSC	0	13.0316		HSC	1.67645	5.83775
		2.06185	8.24742			3.82487	9.16041
		0	0.6779			0.923646	0.280372
		0	0.163113			0.0589409	0.622183
		0	1.72807			0.249206	0.211014
		4.93815	1.26576			0.148179	0.359836
		0				0.118702
	Hep.	0.77054	0		Hep.	0.0746048	0.0311508
		0	0.548644			0.00726618	0.0394293
		0	0.0421215			0.00499746	0.0104918
		0	0.234778			0.00163716	0.026745
		0.0648811	0.0182488			0.00594302	0.033156
		0.00538791	0.828757			0.0045986	0.0677053
		0				0
	KC	1.70994	0		KC	0.0121358	0.011886
		0.451858	0			0.00795133	0.00736761
		0	0.00881357			0.00747046	0.000168544
		0	0			0	0
		0	0			0	0.0003167
		0.141017	0			0.00048337	0
		0				1.5747e-05
	Chol.	0	2.66464		Chol.	0.179918	0.0425532
		0	0			0.0162368	0.00381371
		0	0			0.0024304	0.00381371
		0	0			0.00057882	0.00392093
		0	0.179735			0.00140561	0.00381371
		0	0.0188923			0.00370943	0.00499746
		0				0.00083578
	LSEC	0	0.596231		LSEC	0.0156837	0.0112449
		0.379966	0.17482			0.0181412	0.00528241
		0	0.13341			0.0373024	0.00152753
		0	0.189983			0.00142523	0.0023153
		0	1.23383			0	0.00823173
		0	1.59543			0.00888392	0.00196047
		1.15184				0.00778769

## Sheet: Fig 3C.
Figure 3C
		Control	HFSC
	Bnc2	1.46773	3.34868
		0.922481	1.81956
		0.98869	4.38808
		0.291909	4.60624
		1.12786	4.35777
		0.941864	5.36505
		2.17889	3.27976
		0.470932	2.41763
		0.295984	2.8552
		1.31366	4.51145
			2.2093
	Col1a1	1.35826	7.26899
		0.980613	16.1309
		1.37722	20.5598
		0.859611	8.46644
		1.39644	9.72538
		0.504091	14.8435
		1.05099	25.1373
		0.960432	14.9467
		0.511128	17.1693
		1.00122	8.76501
			2.20649

## Sheet: Fig 3D.
Figure 3D
		Control	CDAA-HFSC
	Bnc2	2.593	0.509
		1.104	2.284
		0.873	3.532
		0.996	2.282
		1.124	5.146
		0.308	8.263
		0.054	1.345
			1.521
	Col1a1	0.48	47.168
		1.01	62.89
			108.365
		1.859	30.905
		0.729	174.823
		1.515	42.806
		0.406	77.695
			65.333

## Sheet: Fig 4A.
Figure 4A
		Control	Cirrhosis			Control	Cirrhosis
	BNC2	1.06	3.19		COL1A1	1.14382	3.61466
		1.47	4.45			0.477595	2.68303
		1.14	3.17			1.14382	0.922653
		1.15	4.09			0.515434	2.91574
		0.84	0.05			0.670756	1.04526
		0.85	1.44			0.831542	4.26889
		1.16	8.71			0.604519	5.14746
		1.58	3.66			1.30483	5.79119
		0.77	1.65			2.0475	5.71146
		0.38	15.93			0.410047	5.0067
		0.26	3.82			0.625838	1.27798
		0.49	0.95			0.670756	0.770497
		0.49	2.7			0.878955	2.17929
		0.34	4.42			0.364467	6.16397
		2.93	0.83			4.06671	1.50928
		2.55	3.49			1.4378	6.98307
		0.61	17.67			0.247219	8.36207
		0.68	6.7			0.891224	3.84734
		0.32	1.78			0.45814	0.765174
		0.9	6.65			1.20904	2.59163
			14.55				23.0048
			9.15				15.3894
			5.07				12.4137
			4.48				13.7739
			6.03				15.3894
			4.04				7.53632
			3.82				4.70391
			7.13				8.65696
			2.72				2.72048
			3.82				32.0857
			3.61				12.3279
			2.52				11.0338
			3.47				7.22932
			3.47				4.35859
			5.91				13.4904
			9.4				3.54027
			5.99				6.83936
			15.07				10.0134
			3.37				2.83601
			10.51				22.8459
			9.54				25.174
			15.93				21.4642

## Sheet: Fig 4B.
Figure 4B		Simple Western
		Western blot

## Sheet: Fig 4D.
Figure 4D
		Before	After
	BNC2	0.0465116	0.0237477
		0.0217012	0.0131548
		0.0880567	0.0694779
		0.0208831	0.00686499
	COL1A1	0.817399	0.103154
		0.529355	0.208453
		0.120445	0.0421687
		0.165871	0.101831

## Sheet: Fig 5E.
Figure 5E		Western blot
		Simple Western

## Sheet: Fig 6A.
Figure 6A
		MF-HSCs / Q-HSCs
	Bnc2	4.55212
		4.77
		7.36
		3.59
		4.93975
		2.82155
	Col1a1	3.87425
		3.82446
		3.51831
		2.57642
		3.22554
		5.61579
	Acta2	3.69436
		4.29297
		2.42
		2.64479
		3.15381
		5.47856

[truncated: 34 more sheets: Fig 6B., Fig 6C., Fig 6D., Fig 6E., Fig 6F., Fig 8A., Fig 8B., Fig 8C., Fig 8D, Fig 8E., Fig 9B., Fig 9C., Fig 9D., Fig 9H., Fig S3B, Fig S3C, Fig S7, Fig S8B, Fig S9D, Fig S9F …]
